# Supplementary material for: Aβ Aggregates Bind the U1 Spliceosomal Ribonucleoprotein in Alzheimer Disease Brain
Source: bioRxiv. 2026 Jun 5:2026.06.02.729610. Preprint. [Version 1] doi: 10.64898/2026.06.02.729610 (PMC13252199; doi:10.64898/2026.06.02.729610)
Supplement: Supplement 1 [file media-1.xlsx]

## Sheet: Table S1 - BWH cases
Case	Source	Age	Sex	Braak	APOE genotype
AD1	BWH	68.5271	F	4	44
AD2	BWH	79.8921	M	6	44
AD3	BWH	82.2002	M	4	44
AD4	BWH	62.1888	M	6	33
AD5	BWH	68.7297	F	6	44
AD6	BWH	73.6196	M	1
AD7	BWH	86.7834	F	4
AD8	BWH	68	M	6
AD9	BWH	75.1747	M	4	34
AD10	BWH	79.9277	M	3	33
AD11	BWH	102.086	F	2
AD12	BWH	78.5341	F	3	33
AD13	BWH	77	M	3
AD14	BWH	68	F	6
AD15	BWH	74	F	6
Ctrl1	BWH	75.8099	F	0
Ctrl2	BWH	54.4296	M	0

## Sheet: Table S2 - 16 selected RNAs
gene_name	baseMean	lfc_AD	padj_AD	lfc_Control	padj_Control	delta_lfc
U1_repRNA	164142	4.17936	1.2928e-16	0.752906	0.113316	3.42645
hsa-miR-5000-5p	271.813	1.38945	0.00218103	0.508213	0.186091	0.881239
hsa-miR-6780a-5p	177.754	1.78887	0.000280273	0.601971	0.173401	1.1869
ERV3-16A3_I	65.2604	1.40917	0.0230504	0.267826	0.534177	1.14135
hsa-piR-16342	59.7662	25.6478	4.10805e-15	2.21373	0.00931907	23.4341
hsa-miR-3928-3p	41.1738	3.69948	2.89362e-06	2.00402	0.00815785	1.69546
hsa-miR-4634	37.8705	1.53743	0.0112727	0.123806	0.763766	1.41362
ENSG00000264634.1	33.7898	36.3672	1.05935e-18	22.2635	1.24891e-07	14.1038
hsa-piR-1139	33.3168	6.58904	1.25811e-05	2.68296	0.00867291	3.90608
SNORA54	28.8427	2.79734	0.000161634	0.233518	0.627134	2.56382
Plat_L3	26.9292	1.248	0.0449014	-0.159066	0.713281	1.40707
hsa-piR-26323	25.934	24.3034	3.17964e-23	5.02878	0.000387808	19.2747
hsa-piR-25088	24.1863	35.692	5.99885e-20	22.4386	1.93547e-08	13.2533
RNVU1-18	24.0065	2.39386	7.93129e-05	-0.531888	0.299406	2.92574
hsa-miR-627-5p	21.9437	3.28946	1.51793e-11	1.85618	0.00106904	1.43328
hsa-miR-6131	20.9411	2.82758	0.000121591	0.591514	0.281469	2.23607

## Sheet: Table S3 - all AD RNA
gene_name	gene_id	baseMean	lfc	lfcSE	pvalue	padj	pi	comparison
NA	hsa-miR-6513-5p	824.442	9.71104	0.716411	2.6855e-46	2.86704e-42	403.422	disease_pulldown_AZ_IP_vs_AZ_TotalRNA
NA	hsa-miR-3614-3p	502.532	6.18478	0.469061	1.2506e-41	6.67572e-38	229.922	disease_pulldown_AZ_IP_vs_AZ_TotalRNA
NA	hsa-piR-33047	3789.7	8.51625	0.720631	1.23515e-35	4.39547e-32	267.044	disease_pulldown_AZ_IP_vs_AZ_TotalRNA
NA	ENSG00000210082.2	23218.5	6.57469	0.591967	7.30425e-31	1.94951e-27	175.61	disease_pulldown_AZ_IP_vs_AZ_TotalRNA
NA	hsa-piR-32967	169.923	7.46212	0.713939	2.30553e-28	4.92276e-25	181.388	disease_pulldown_AZ_IP_vs_AZ_TotalRNA
NA	hsa-piR-26323	25.934	24.3034	2.29143	1.78698e-26	3.17964e-23	546.77	disease_pulldown_AZ_IP_vs_AZ_TotalRNA
NA	hsa-miR-7843-5p	33.3457	4.42313	0.445061	2.51382e-25	3.83393e-22	94.7273	disease_pulldown_AZ_IP_vs_AZ_TotalRNA
NA	hsa-piR-32860	91.6042	6.15815	0.619452	2.96257e-25	3.95355e-22	131.803	disease_pulldown_AZ_IP_vs_AZ_TotalRNA
NA	5-8SrRNA	2.36119e+06	5.55498	0.571779	4.90538e-24	5.81887e-21	112.406	disease_pulldown_AZ_IP_vs_AZ_TotalRNA
NA	hsa-piR-32968	183.079	6.89883	0.729953	1.2107e-23	1.29254e-20	137.208	disease_pulldown_AZ_IP_vs_AZ_TotalRNA
NA	LFSINE_Vert	140.634	6.74916	0.72418	5.23821e-23	5.08392e-20	130.217	disease_pulldown_AZ_IP_vs_AZ_TotalRNA
NA	hsa-piR-25088	24.1863	35.692	3.65896	6.74281e-23	5.99885e-20	686.069	disease_pulldown_AZ_IP_vs_AZ_TotalRNA
NA	hsa-piR-32861	167.754	6.37384	0.685498	1.10382e-22	9.06494e-20	121.375	disease_pulldown_AZ_IP_vs_AZ_TotalRNA
NA	HERVS71	3796.1	-4.85045	0.520208	1.74867e-22	1.33349e-19	91.5523	disease_pulldown_AZ_IP_vs_AZ_TotalRNA
NA	hsa-piR-32900	5088.46	-4.48669	0.487333	3.07175e-22	2.18627e-19	83.7229	disease_pulldown_AZ_IP_vs_AZ_TotalRNA
NA	hsa-miR-1208	11892.8	5.91196	0.647848	9.51976e-22	6.35206e-19	107.581	disease_pulldown_AZ_IP_vs_AZ_TotalRNA
NA	ENSG00000264634.1	33.7898	36.3672	3.86134	1.68686e-21	1.05935e-18	653.7	disease_pulldown_AZ_IP_vs_AZ_TotalRNA
NA	hsa-piR-32859	63.9234	6.01163	0.671019	3.86579e-21	2.29284e-18	106.043	disease_pulldown_AZ_IP_vs_AZ_TotalRNA
NA	hsa-piR-6426	16.2758	34.0102	3.64377	4.26823e-21	2.39829e-18	599.264	disease_pulldown_AZ_IP_vs_AZ_TotalRNA
NA	hsa-miR-5188	447.286	10.0438	1.27755	1.10551e-20	5.90122e-18	173.044	disease_pulldown_AZ_IP_vs_AZ_TotalRNA
NA	U1_repRNA	164142	4.17936	0.49909	2.54298e-19	1.2928e-16	66.4036	disease_pulldown_AZ_IP_vs_AZ_TotalRNA
NA	hsa-piR-28247	5256.27	-5.09181	0.602219	4.43707e-19	2.15319e-16	79.7729	disease_pulldown_AZ_IP_vs_AZ_TotalRNA
NA	hsa-miR-4443	3644.81	-3.71263	0.461129	1.71342e-18	7.95323e-16	56.0586	disease_pulldown_AZ_IP_vs_AZ_TotalRNA
NA	hsa-miR-6816-3p	28.423	5.37821	0.654861	3.42576e-18	1.52389e-15	79.6892	disease_pulldown_AZ_IP_vs_AZ_TotalRNA
NA	hsa-piR-16342	59.7662	25.6478	3.0109	9.61982e-18	4.10805e-15	368.979	disease_pulldown_AZ_IP_vs_AZ_TotalRNA
NA	hsa-piR-26626	29.6784	6.77857	0.88452	6.79751e-17	2.79116e-14	91.8782	disease_pulldown_AZ_IP_vs_AZ_TotalRNA
NA	tRNA-Gly-GGG	134790	-5.19442	0.687428	5.51565e-16	2.18093e-13	65.7684	disease_pulldown_AZ_IP_vs_AZ_TotalRNA
NA	hsa-miR-4448	1429.38	-3.44859	0.486329	2.46387e-15	9.39439e-13	41.4767	disease_pulldown_AZ_IP_vs_AZ_TotalRNA
NA	hsa-piR-28271	304.968	-5.53942	0.754477	2.59693e-15	9.56028e-13	66.5812	disease_pulldown_AZ_IP_vs_AZ_TotalRNA
NA	hsa-piR-28265	997.135	-5.15427	0.706946	3.74245e-15	1.33181e-12	61.2098	disease_pulldown_AZ_IP_vs_AZ_TotalRNA
NA	hsa-miR-4433b-3p	3244.86	4.2804	0.599332	4.22296e-15	1.45433e-12	50.6686	disease_pulldown_AZ_IP_vs_AZ_TotalRNA
NA	hsa-miR-1913	317.304	-5.1523	0.709528	4.60493e-15	1.53632e-12	60.8668	disease_pulldown_AZ_IP_vs_AZ_TotalRNA
NA	hsa-piR-6692	1813.35	-5.15955	0.724602	1.24041e-14	4.0129e-12	58.8011	disease_pulldown_AZ_IP_vs_AZ_TotalRNA
NA	hsa-piR-28264	844.132	-5.40326	0.765108	1.9114e-14	6.00181e-12	60.6338	disease_pulldown_AZ_IP_vs_AZ_TotalRNA
NA	hsa-miR-7110-5p	46866.3	-5.53723	0.799969	4.83449e-14	1.47466e-11	59.9754	disease_pulldown_AZ_IP_vs_AZ_TotalRNA
NA	hsa-miR-627-5p	21.9437	3.28946	0.493104	5.11855e-14	1.51793e-11	35.5879	disease_pulldown_AZ_IP_vs_AZ_TotalRNA
NA	hsa-miR-4655-3p	215.063	-6.94887	1.04025	6.01946e-14	1.73686e-11	74.7715	disease_pulldown_AZ_IP_vs_AZ_TotalRNA
NA	hsa-piR-28278	307.351	-4.31637	0.644102	9.19799e-14	2.58415e-11	45.7004	disease_pulldown_AZ_IP_vs_AZ_TotalRNA
RNU5E-4P	ENSG00000201801.1	171.94	9.60979	1.77408	3.3377e-13	9.13675e-11	96.4747	disease_pulldown_AZ_IP_vs_AZ_TotalRNA
NA	hsa-piR-32962	33.0285	3.70055	0.587646	6.29207e-13	1.67935e-10	36.1723	disease_pulldown_AZ_IP_vs_AZ_TotalRNA
NA	Eulor8	420.206	7.31833	1.1904	1.02343e-12	2.66491e-10	70.068	disease_pulldown_AZ_IP_vs_AZ_TotalRNA
NA	hsa-piR-1044	1098.85	-4.64979	0.728271	1.06366e-12	2.70371e-10	44.4894	disease_pulldown_AZ_IP_vs_AZ_TotalRNA
NA	hsa-piR-28764	185.378	-5.65807	0.879914	1.10082e-12	2.73311e-10	54.1101	disease_pulldown_AZ_IP_vs_AZ_TotalRNA
NA	hsa-miR-4488	117.64	-3.44803	0.557883	1.24571e-12	2.97457e-10	32.8479	disease_pulldown_AZ_IP_vs_AZ_TotalRNA
NA	hsa-piR-33000	114.227	4.59587	0.723883	1.2538e-12	2.97457e-10	43.7829	disease_pulldown_AZ_IP_vs_AZ_TotalRNA
NA	hsa-piR-11017	596.792	6.24263	0.991732	1.64293e-12	3.81303e-10	58.7976	disease_pulldown_AZ_IP_vs_AZ_TotalRNA
NA	hsa-piR-28276	189.709	-5.19421	0.82878	3.09147e-12	7.02223e-10	47.5453	disease_pulldown_AZ_IP_vs_AZ_TotalRNA
NA	hsa-miR-4774-3p	32.425	4.9897	0.80199	3.74751e-12	8.3351e-10	45.3019	disease_pulldown_AZ_IP_vs_AZ_TotalRNA
NA	hsa-piR-33026	1357.02	-3.76968	0.626561	3.87824e-12	8.44982e-10	34.2029	disease_pulldown_AZ_IP_vs_AZ_TotalRNA
NA	hsa-piR-26063	373.469	-5.32001	0.855156	4.14433e-12	8.67546e-10	48.2083	disease_pulldown_AZ_IP_vs_AZ_TotalRNA
NA	hsa-miR-2682-5p	82.2508	3.44588	0.575185	4.12341e-12	8.67546e-10	31.2255	disease_pulldown_AZ_IP_vs_AZ_TotalRNA
NA	hsa-piR-28277	224.627	-5.36699	0.864242	4.42782e-12	9.09065e-10	48.5251	disease_pulldown_AZ_IP_vs_AZ_TotalRNA
NA	hsa-miR-1291	21.2591	4.3363	0.715529	5.38308e-12	1.08434e-09	38.8742	disease_pulldown_AZ_IP_vs_AZ_TotalRNA
NA	LTR101_Mam	66.1093	3.57936	0.602169	5.52777e-12	1.09286e-09	32.0762	disease_pulldown_AZ_IP_vs_AZ_TotalRNA
NA	hsa-miR-7114-5p	1297.21	4.22167	0.701374	6.02199e-12	1.16892e-09	37.7089	disease_pulldown_AZ_IP_vs_AZ_TotalRNA
NA	hsa-piR-19274	7.08451	6.40112	1.05926	6.20832e-12	1.18357e-09	57.1415	disease_pulldown_AZ_IP_vs_AZ_TotalRNA
SNORA14B	ENSG00000207181.1	135.369	6.86648	1.16135	7.55684e-12	1.41538e-09	60.7624	disease_pulldown_AZ_IP_vs_AZ_TotalRNA
RNU5E-6P	ENSG00000202444.1	129.47	8.01724	1.44722	9.85266e-12	1.81357e-09	70.0824	disease_pulldown_AZ_IP_vs_AZ_TotalRNA
NA	hsa-piR-27570	44.0698	5.20556	0.859929	1.08384e-11	1.9612e-09	45.3273	disease_pulldown_AZ_IP_vs_AZ_TotalRNA
NA	hsa-miR-935	545.792	-5.37137	0.889539	1.19921e-11	2.1338e-09	46.5743	disease_pulldown_AZ_IP_vs_AZ_TotalRNA
NA	hsa-piR-24071	31.8856	-6.04788	1.01774	1.53473e-11	2.68602e-09	51.8357	disease_pulldown_AZ_IP_vs_AZ_TotalRNA
NA	hsa-piR-33030	57.0213	6.70781	1.15493	1.65618e-11	2.85184e-09	57.3174	disease_pulldown_AZ_IP_vs_AZ_TotalRNA
NA	hsa-piR-32871	48.5321	7.04375	1.2329	1.81595e-11	3.07732e-09	59.9552	disease_pulldown_AZ_IP_vs_AZ_TotalRNA
NA	hsa-miR-518a-3p	22.7671	4.88621	0.833603	2.81192e-11	4.69063e-09	40.6961	disease_pulldown_AZ_IP_vs_AZ_TotalRNA
NA	hsa-piR-303	37.1995	-6.25757	1.08101	2.99957e-11	4.92668e-09	51.9844	disease_pulldown_AZ_IP_vs_AZ_TotalRNA
NA	hsa-piR-20437	147.755	-4.97262	0.851257	3.29452e-11	5.32913e-09	41.1402	disease_pulldown_AZ_IP_vs_AZ_TotalRNA
NA	tRNA-Phe-TTY	287094	-3.85726	0.682339	3.61777e-11	5.76468e-09	31.7809	disease_pulldown_AZ_IP_vs_AZ_TotalRNA
NA	hsa-piR-8055	573.198	-3.44264	0.613646	4.11114e-11	6.38128e-09	28.2128	disease_pulldown_AZ_IP_vs_AZ_TotalRNA
NA	hsa-miR-589-5p	40.5224	-3.05634	0.539211	4.12428e-11	6.38128e-09	25.047	disease_pulldown_AZ_IP_vs_AZ_TotalRNA
NA	hsa-miR-18a-5p	16.112	6.83757	1.22807	5.15658e-11	7.86453e-09	55.4139	disease_pulldown_AZ_IP_vs_AZ_TotalRNA
GAS5	ENSG00000234741.10	114.393	6.66483	1.21004	8.65035e-11	1.30072e-08	52.5576	disease_pulldown_AZ_IP_vs_AZ_TotalRNA
NA	hsa-piR-24552	3036.62	-5.08389	0.902083	1.047e-10	1.55247e-08	39.6999	disease_pulldown_AZ_IP_vs_AZ_TotalRNA
NA	hsa-piR-24553	3050.51	-5.04362	0.895804	1.06348e-10	1.5553e-08	39.3815	disease_pulldown_AZ_IP_vs_AZ_TotalRNA
NA	hsa-piR-24541	2385.2	-4.49292	0.817996	1.5585e-10	2.24846e-08	34.3624	disease_pulldown_AZ_IP_vs_AZ_TotalRNA
NA	hsa-piR-32963	53.1379	-6.44999	1.2082	2.55627e-10	3.63877e-08	47.9818	disease_pulldown_AZ_IP_vs_AZ_TotalRNA
NA	MER54B	599.864	6.07882	1.13136	3.01109e-10	4.22979e-08	44.8233	disease_pulldown_AZ_IP_vs_AZ_TotalRNA
NA	hsa-piR-32828	129.096	-6.16386	1.15244	3.17231e-10	4.39839e-08	45.3457	disease_pulldown_AZ_IP_vs_AZ_TotalRNA
NA	hsa-piR-19893	10.5193	5.56995	1.03144	3.47279e-10	4.75327e-08	40.7888	disease_pulldown_AZ_IP_vs_AZ_TotalRNA
NA	hsa-piR-27489	95.913	-4.49321	0.842542	3.59946e-10	4.86428e-08	32.8588	disease_pulldown_AZ_IP_vs_AZ_TotalRNA
NA	hsa-piR-32964	141.966	-5.55992	1.03927	4.45961e-10	5.95135e-08	40.1726	disease_pulldown_AZ_IP_vs_AZ_TotalRNA
AMER2	ENSG00000165566.13	38.2707	4.17418	0.799081	4.91546e-10	6.47869e-08	30.0061	disease_pulldown_AZ_IP_vs_AZ_TotalRNA
NA	tRNA-Glu-GAA	236789	-2.89353	0.54981	5.63697e-10	7.33906e-08	20.6435	disease_pulldown_AZ_IP_vs_AZ_TotalRNA
NA	hsa-miR-3977	10.1456	6.10088	1.17731	7.384e-10	9.49778e-08	42.8427	disease_pulldown_AZ_IP_vs_AZ_TotalRNA
NA	hsa-piR-28104	83.4315	-5.05887	0.964352	7.48465e-10	9.50257e-08	35.5242	disease_pulldown_AZ_IP_vs_AZ_TotalRNA
NA	hsa-miR-1234-3p	73.0366	2.3558	0.430717	7.63473e-10	9.50257e-08	16.5428	disease_pulldown_AZ_IP_vs_AZ_TotalRNA
SNORD18C	ENSG00000199574.1	8.51393	6.76404	1.34416	7.65475e-10	9.50257e-08	47.4982	disease_pulldown_AZ_IP_vs_AZ_TotalRNA
NA	hsa-miR-140-5p	8.12122	5.95967	1.15228	8.56166e-10	1.05062e-07	41.5898	disease_pulldown_AZ_IP_vs_AZ_TotalRNA
NA	hsa-piR-32965	54.386	-6.37022	1.25723	9.93342e-10	1.2051e-07	44.0754	disease_pulldown_AZ_IP_vs_AZ_TotalRNA
NA	hsa-miR-3118	34.5709	7.36806	1.5442	1.0611e-09	1.27285e-07	50.8044	disease_pulldown_AZ_IP_vs_AZ_TotalRNA
NA	hsa-piR-7006	4659.5	-3.83956	0.764835	1.14385e-09	1.31309e-07	26.4227	disease_pulldown_AZ_IP_vs_AZ_TotalRNA
NA	hsa-piR-23399	3736.47	-3.94717	0.783819	1.113e-09	1.31309e-07	27.1632	disease_pulldown_AZ_IP_vs_AZ_TotalRNA
NA	hsa-piR-1901	152.689	-4.37452	0.859691	1.1363e-09	1.31309e-07	30.1041	disease_pulldown_AZ_IP_vs_AZ_TotalRNA
NA	hsa-miR-92a-1-5p	16.3016	3.66841	0.731956	1.13381e-09	1.31309e-07	25.2449	disease_pulldown_AZ_IP_vs_AZ_TotalRNA
NA	hsa-piR-6459	60.5298	6.3977	1.27493	1.2047e-09	1.36824e-07	43.9128	disease_pulldown_AZ_IP_vs_AZ_TotalRNA
NA	hsa-piR-32981	33.8912	5.5597	1.08259	1.23426e-09	1.38705e-07	38.1279	disease_pulldown_AZ_IP_vs_AZ_TotalRNA
NA	hsa-piR-11015	50.0097	-5.03497	0.980261	1.25778e-09	1.39875e-07	34.511	disease_pulldown_AZ_IP_vs_AZ_TotalRNA
NA	hsa-miR-6737-3p	28.9494	2.36666	0.440559	1.27132e-09	1.39924e-07	16.2214	disease_pulldown_AZ_IP_vs_AZ_TotalRNA
NA	hsa-miR-7114-3p	236.837	3.67949	0.738598	1.32876e-09	1.44452e-07	25.1687	disease_pulldown_AZ_IP_vs_AZ_TotalRNA
NA	hsa-miR-200c-3p	11.9918	2.94641	0.579477	1.33953e-09	1.44452e-07	20.1543	disease_pulldown_AZ_IP_vs_AZ_TotalRNA
NA	U11_repRNA	1995.19	2.94668	0.58137	1.4592e-09	1.55784e-07	20.0595	disease_pulldown_AZ_IP_vs_AZ_TotalRNA
NA	hsa-miR-7704	17592	3.39642	0.685378	1.58387e-09	1.6742e-07	23.0148	disease_pulldown_AZ_IP_vs_AZ_TotalRNA
NA	hsa-piR-25028	17.0396	-5.28144	1.04045	1.70435e-09	1.78388e-07	35.6425	disease_pulldown_AZ_IP_vs_AZ_TotalRNA
NA	hsa-piR-28765	180.094	-3.92643	0.79394	1.74472e-09	1.79643e-07	26.4861	disease_pulldown_AZ_IP_vs_AZ_TotalRNA
NA	hsa-piR-7834	24.4441	6.35235	1.2851	1.74999e-09	1.79643e-07	42.8503	disease_pulldown_AZ_IP_vs_AZ_TotalRNA
NA	tRNA-His-CAY	27532.6	-2.8467	0.562099	1.82258e-09	1.85313e-07	19.1642	disease_pulldown_AZ_IP_vs_AZ_TotalRNA
NA	hsa-piR-10247	9.4139	4.77925	0.957243	2.27354e-09	2.28984e-07	31.7352	disease_pulldown_AZ_IP_vs_AZ_TotalRNA
NA	HSMAR2	405.321	6.64304	1.38908	2.58022e-09	2.57444e-07	43.7731	disease_pulldown_AZ_IP_vs_AZ_TotalRNA
NA	hsa-piR-432	33.7615	-5.5434	1.11776	2.74838e-09	2.71682e-07	36.3977	disease_pulldown_AZ_IP_vs_AZ_TotalRNA
NA	ENSG00000289901.1	34.5616	5.49861	1.10922	2.81267e-09	2.75487e-07	36.0703	disease_pulldown_AZ_IP_vs_AZ_TotalRNA
NA	hsa-miR-6787-5p	628.784	3.94867	0.815731	2.97979e-09	2.89202e-07	25.8195	disease_pulldown_AZ_IP_vs_AZ_TotalRNA
NA	hsa-miR-503-3p	38.9064	-4.50578	0.922418	3.29945e-09	3.17341e-07	29.2807	disease_pulldown_AZ_IP_vs_AZ_TotalRNA
NA	hsa-piR-25156	9.88859	6.16634	1.27957	3.49555e-09	3.33201e-07	39.9412	disease_pulldown_AZ_IP_vs_AZ_TotalRNA
NA	MIR1_Amn	79.5899	-4.48473	0.921717	3.56774e-09	3.37073e-07	29.0264	disease_pulldown_AZ_IP_vs_AZ_TotalRNA
NA	hsa-miR-769-5p	228.268	-4.09141	0.850733	3.73349e-09	3.49638e-07	26.4157	disease_pulldown_AZ_IP_vs_AZ_TotalRNA
NA	hsa-piR-28400	724.094	-4.11344	0.859146	4.18968e-09	3.88948e-07	26.3676	disease_pulldown_AZ_IP_vs_AZ_TotalRNA
SNORA7B	ENSG00000207088.1	19.7052	3.56743	0.751608	4.40818e-09	4.05704e-07	22.8023	disease_pulldown_AZ_IP_vs_AZ_TotalRNA
NA	hsa-piR-28117	190.691	-3.63552	0.770504	5.0485e-09	4.60664e-07	23.0369	disease_pulldown_AZ_IP_vs_AZ_TotalRNA
NA	hsa-miR-3670	20.4983	3.1162	0.654792	5.60602e-09	5.07202e-07	19.6159	disease_pulldown_AZ_IP_vs_AZ_TotalRNA
SNORA65	ENSG00000201302.1	96.9384	5.00784	1.04216	5.65479e-09	5.07315e-07	31.523	disease_pulldown_AZ_IP_vs_AZ_TotalRNA
HNRNPD	ENSG00000138668.20	19.7241	3.74401	0.798228	5.84728e-09	5.20213e-07	23.5267	disease_pulldown_AZ_IP_vs_AZ_TotalRNA
NA	hsa-miR-1260a	136.503	3.22232	0.682268	5.9629e-09	5.26115e-07	20.2327	disease_pulldown_AZ_IP_vs_AZ_TotalRNA
NA	hsa-piR-32940	7143.78	-2.63721	0.539074	7.41782e-09	6.4912e-07	16.3182	disease_pulldown_AZ_IP_vs_AZ_TotalRNA
NA	hsa-piR-30554	16.7572	-5.14413	1.08792	7.94299e-09	6.89426e-07	31.6956	disease_pulldown_AZ_IP_vs_AZ_TotalRNA
NA	hsa-miR-4750-3p	384.352	2.65588	0.546942	8.4984e-09	7.31685e-07	16.2956	disease_pulldown_AZ_IP_vs_AZ_TotalRNA
NA	hsa-piR-32883	159.055	-5.04269	1.07146	8.69667e-09	7.42765e-07	30.9074	disease_pulldown_AZ_IP_vs_AZ_TotalRNA
NA	hsa-piR-32893	1609.92	-4.15058	0.896217	8.93982e-09	7.57473e-07	25.4042	disease_pulldown_AZ_IP_vs_AZ_TotalRNA
NA	hsa-piR-6456	36.0383	4.70684	1.01112	1.01602e-08	8.54095e-07	28.5634	disease_pulldown_AZ_IP_vs_AZ_TotalRNA
NA	hsa-miR-487b-5p	14.9075	5.12454	1.10513	1.16597e-08	9.72489e-07	30.8093	disease_pulldown_AZ_IP_vs_AZ_TotalRNA
VTRNA1-2	ENSG00000202111.1	214.879	5.37938	1.1638	1.19639e-08	9.90132e-07	32.2995	disease_pulldown_AZ_IP_vs_AZ_TotalRNA
NA	hsa-miR-8071	604.684	3.28242	0.720728	1.30474e-08	1.07149e-06	19.5961	disease_pulldown_AZ_IP_vs_AZ_TotalRNA
NA	hsa-miR-3941	472.905	-4.43994	0.972738	1.37301e-08	1.11895e-06	26.4229	disease_pulldown_AZ_IP_vs_AZ_TotalRNA
MTND6P3	ENSG00000254132.1	363.625	4.69649	1.03012	1.53089e-08	1.23817e-06	27.7432	disease_pulldown_AZ_IP_vs_AZ_TotalRNA
NA	hsa-miR-668-3p	744.777	3.39668	0.754848	1.57111e-08	1.26114e-06	20.0378	disease_pulldown_AZ_IP_vs_AZ_TotalRNA
NA	hsa-miR-200a-5p	23.9041	4.69744	1.03353	1.62607e-08	1.29551e-06	27.6565	disease_pulldown_AZ_IP_vs_AZ_TotalRNA
NA	LTR1F	31.6754	-4.28819	0.954008	1.75721e-08	1.3864e-06	25.1207	disease_pulldown_AZ_IP_vs_AZ_TotalRNA
NA	UCON37	16.5728	5.42076	1.19884	1.76612e-08	1.3864e-06	31.7554	disease_pulldown_AZ_IP_vs_AZ_TotalRNA
NA	hsa-piR-5762	85.7921	-5.94383	1.36885	2.63418e-08	2.05274e-06	33.8065	disease_pulldown_AZ_IP_vs_AZ_TotalRNA
NA	hsa-piR-28763	282.323	5.39236	1.22341	2.76724e-08	2.1408e-06	30.5716	disease_pulldown_AZ_IP_vs_AZ_TotalRNA
NA	LTR34	46.784	-2.47588	0.526293	2.96795e-08	2.25159e-06	13.9826	disease_pulldown_AZ_IP_vs_AZ_TotalRNA
NA	hsa-miR-520f-5p	30.6311	6.43128	1.53649	2.95572e-08	2.25159e-06	36.3207	disease_pulldown_AZ_IP_vs_AZ_TotalRNA
NA	hsa-miR-5011-5p	17.4903	6.32948	1.50203	2.97371e-08	2.25159e-06	35.7458	disease_pulldown_AZ_IP_vs_AZ_TotalRNA
NA	hsa-miR-4284	40.9516	4.5923	1.05101	3.30394e-08	2.484e-06	25.7392	disease_pulldown_AZ_IP_vs_AZ_TotalRNA
NA	hsa-miR-6893-3p	66.1432	2.97911	0.672631	3.48074e-08	2.59427e-06	16.6413	disease_pulldown_AZ_IP_vs_AZ_TotalRNA
NA	hsa-piR-18936	16.3305	-5.13214	1.17659	3.49921e-08	2.59427e-06	28.6681	disease_pulldown_AZ_IP_vs_AZ_TotalRNA
NA	HAL1b	373.12	3.30612	0.764884	3.87658e-08	2.85423e-06	18.3308	disease_pulldown_AZ_IP_vs_AZ_TotalRNA
NA	hsa-miR-3908	10.6763	3.70575	0.864815	3.94358e-08	2.88367e-06	20.5301	disease_pulldown_AZ_IP_vs_AZ_TotalRNA
NA	hsa-miR-3928-3p	41.1738	3.69948	0.86379	3.98429e-08	2.89362e-06	20.4898	disease_pulldown_AZ_IP_vs_AZ_TotalRNA
NA	ENSG00000279123.1	369.494	-3.93752	0.928357	4.85132e-08	3.49951e-06	21.4831	disease_pulldown_AZ_IP_vs_AZ_TotalRNA
NA	7SL_repRNA	23892.3	-1.69885	0.336203	5.30355e-08	3.77718e-06	9.21257	disease_pulldown_AZ_IP_vs_AZ_TotalRNA
NA	hsa-piR-32961	237.698	-4.84246	1.13765	5.34239e-08	3.77718e-06	26.2599	disease_pulldown_AZ_IP_vs_AZ_TotalRNA
NA	hsa-piR-28469	12.9825	3.00478	0.694006	5.33501e-08	3.77718e-06	16.2944	disease_pulldown_AZ_IP_vs_AZ_TotalRNA
NA	hsa-miR-1231	13.4598	3.48713	0.829029	5.93247e-08	4.16678e-06	18.7614	disease_pulldown_AZ_IP_vs_AZ_TotalRNA
NA	U7_repRNA	276.913	3.32335	0.786467	5.98189e-08	4.17403e-06	17.8778	disease_pulldown_AZ_IP_vs_AZ_TotalRNA
NA	hsa-piR-20918	817.624	-4.10056	0.9855	7.0372e-08	4.87851e-06	21.781	disease_pulldown_AZ_IP_vs_AZ_TotalRNA
NA	PRIMA41-int	196.943	4.10181	0.987787	7.29084e-08	5.02175e-06	21.7361	disease_pulldown_AZ_IP_vs_AZ_TotalRNA
NA	hsa-piR-33012	184.422	4.15104	0.999646	7.35327e-08	5.03228e-06	21.9932	disease_pulldown_AZ_IP_vs_AZ_TotalRNA
NA	hsa-miR-4484	36.1734	-2.34766	0.513533	8.21764e-08	5.58799e-06	12.3317	disease_pulldown_AZ_IP_vs_AZ_TotalRNA
NA	hsa-miR-1225-5p	121.442	3.43559	0.832184	8.63497e-08	5.83462e-06	17.9819	disease_pulldown_AZ_IP_vs_AZ_TotalRNA
NA	hsa-piR-12779	14.9796	-4.52924	1.10208	9.25871e-08	6.21673e-06	23.5812	disease_pulldown_AZ_IP_vs_AZ_TotalRNA
NA	hsa-piR-28033	96.5714	4.9357	1.20204	9.3628e-08	6.24733e-06	25.6869	disease_pulldown_AZ_IP_vs_AZ_TotalRNA
NA	hsa-piR-32891	80.4811	-5.53667	1.36954	9.55279e-08	6.33451e-06	28.7812	disease_pulldown_AZ_IP_vs_AZ_TotalRNA
NA	hsa-piR-5222	14.5762	-4.89337	1.1943	9.71771e-08	6.40409e-06	25.4139	disease_pulldown_AZ_IP_vs_AZ_TotalRNA
NA	tRNA-Ala-GCG	70538.9	-3.12294	0.751386	1.00232e-07	6.56487e-06	16.1855	disease_pulldown_AZ_IP_vs_AZ_TotalRNA
NA	hsa-miR-1276	625.51	4.62005	1.13043	1.017e-07	6.6204e-06	23.9278	disease_pulldown_AZ_IP_vs_AZ_TotalRNA
NA	hsa-piR-12262	131.858	-3.00205	0.72233	1.18757e-07	7.68394e-06	15.3537	disease_pulldown_AZ_IP_vs_AZ_TotalRNA
NA	hsa-miR-4497	168.775	3.36334	0.828062	1.21468e-07	7.81203e-06	17.1774	disease_pulldown_AZ_IP_vs_AZ_TotalRNA
NA	MER4D	20.2593	3.3438	0.827473	1.34976e-07	8.62875e-06	16.9332	disease_pulldown_AZ_IP_vs_AZ_TotalRNA
NA	tRNA-Ala-GCA	106717	-3.01564	0.732966	1.40279e-07	8.91442e-06	15.2287	disease_pulldown_AZ_IP_vs_AZ_TotalRNA
NA	hsa-piR-11134	4.97078	4.93007	1.23744	1.45351e-07	9.18208e-06	24.8331	disease_pulldown_AZ_IP_vs_AZ_TotalRNA
NA	hsa-miR-6751-3p	1461.81	-2.84503	0.682936	1.49682e-07	9.40001e-06	14.3016	disease_pulldown_AZ_IP_vs_AZ_TotalRNA
NA	ENSG00000199515.1	17.3354	-4.83763	1.2167	1.5179e-07	9.47666e-06	24.3011	disease_pulldown_AZ_IP_vs_AZ_TotalRNA
SNORA79B	ENSG00000222489.1	10.9145	4.62467	1.16645	1.60887e-07	9.98624e-06	23.1261	disease_pulldown_AZ_IP_vs_AZ_TotalRNA
NA	hsa-piR-18682	17.0898	4.7931	1.21155	1.63895e-07	1.01141e-05	23.9419	disease_pulldown_AZ_IP_vs_AZ_TotalRNA
NA	hsa-piR-21079	16.9566	6.67005	1.92351	1.66268e-07	1.02016e-05	33.2925	disease_pulldown_AZ_IP_vs_AZ_TotalRNA
SNORA63	ENSG00000200320.1	357.343	4.51302	1.14181	1.686e-07	1.02856e-05	22.5099	disease_pulldown_AZ_IP_vs_AZ_TotalRNA
NA	hsa-miR-6760-3p	275.538	-3.1096	0.773343	1.86184e-07	1.12938e-05	15.3837	disease_pulldown_AZ_IP_vs_AZ_TotalRNA
NA	hsa-piR-28063	19.3088	-3.79958	0.969228	1.90059e-07	1.14637e-05	18.7725	disease_pulldown_AZ_IP_vs_AZ_TotalRNA
NA	hsa-piR-12583	121.88	6.70308	1.98091	1.91537e-07	1.14879e-05	33.1116	disease_pulldown_AZ_IP_vs_AZ_TotalRNA
NA	hsa-piR-27024	64.5188	-3.38695	0.857079	1.93127e-07	1.15185e-05	16.7268	disease_pulldown_AZ_IP_vs_AZ_TotalRNA
NA	hsa-piR-1139	33.3168	6.58904	1.93557	2.1212e-07	1.25811e-05	32.2882	disease_pulldown_AZ_IP_vs_AZ_TotalRNA
NA	hsa-miR-6735-5p	18.4642	2.05916	0.453155	2.26855e-07	1.33807e-05	10.0354	disease_pulldown_AZ_IP_vs_AZ_TotalRNA
NA	hsa-miR-509-3-5p	82.8958	1.5583	0.322375	2.33089e-07	1.36729e-05	7.57979	disease_pulldown_AZ_IP_vs_AZ_TotalRNA
NA	hsa-piR-28058	33.1782	-2.60424	0.622399	2.37053e-07	1.38294e-05	12.6545	disease_pulldown_AZ_IP_vs_AZ_TotalRNA
NA	hsa-miR-3156-5p	253.791	3.56289	0.919602	2.44397e-07	1.41298e-05	17.2795	disease_pulldown_AZ_IP_vs_AZ_TotalRNA
EMILIN3	ENSG00000183798.5	8.63142	4.26309	1.1064	2.44849e-07	1.41298e-05	20.6754	disease_pulldown_AZ_IP_vs_AZ_TotalRNA
NA	hsa-miR-4738-3p	79.3963	-2.66166	0.64376	2.56404e-07	1.4717e-05	12.8616	disease_pulldown_AZ_IP_vs_AZ_TotalRNA
NA	LTR78B	1945.59	-3.82652	0.996628	2.63445e-07	1.50403e-05	18.4543	disease_pulldown_AZ_IP_vs_AZ_TotalRNA
NA	MLT2B4	53.887	4.50904	1.17899	2.70087e-07	1.53375e-05	21.7076	disease_pulldown_AZ_IP_vs_AZ_TotalRNA
NA	hsa-piR-1118	19.0507	-4.6759	1.22643	2.7669e-07	1.55471e-05	22.4834	disease_pulldown_AZ_IP_vs_AZ_TotalRNA
NA	hsa-piR-32931	17.6791	4.78302	1.25598	2.75765e-07	1.55471e-05	22.9984	disease_pulldown_AZ_IP_vs_AZ_TotalRNA
NA	hsa-piR-5301	150.359	-3.02445	0.76934	3.08911e-07	1.70977e-05	14.4177	disease_pulldown_AZ_IP_vs_AZ_TotalRNA
NA	hsa-piR-17038	30.9344	6.06077	1.73085	3.07451e-07	1.70977e-05	28.8921	disease_pulldown_AZ_IP_vs_AZ_TotalRNA
NA	MER4B	23.6316	3.28625	0.851369	3.0909e-07	1.70977e-05	15.6658	disease_pulldown_AZ_IP_vs_AZ_TotalRNA
NA	hsa-piR-32851	45.1205	-3.27556	0.849326	3.16439e-07	1.74139e-05	15.5887	disease_pulldown_AZ_IP_vs_AZ_TotalRNA
NA	tRNA-Cys-TGY	25897	-2.54145	0.615175	3.51658e-07	1.88658e-05	12.0066	disease_pulldown_AZ_IP_vs_AZ_TotalRNA
NA	hsa-piR-30758	116.925	-3.019	0.77284	3.46381e-07	1.88658e-05	14.2627	disease_pulldown_AZ_IP_vs_AZ_TotalRNA
NA	hsa-piR-23780	68.5203	-2.99536	0.765078	3.45753e-07	1.88658e-05	14.151	disease_pulldown_AZ_IP_vs_AZ_TotalRNA
NA	ENSG00000207421.1	47.1686	6.13242	1.79492	3.50732e-07	1.88658e-05	28.9715	disease_pulldown_AZ_IP_vs_AZ_TotalRNA
SNORD38B	ENSG00000281859.1	47.1686	6.13242	1.79492	3.50732e-07	1.88658e-05	28.9715	disease_pulldown_AZ_IP_vs_AZ_TotalRNA
NA	hsa-miR-5572	496.269	-3.53567	0.936543	3.73084e-07	1.99152e-05	16.6205	disease_pulldown_AZ_IP_vs_AZ_TotalRNA
NA	hsa-piR-13909	42.0927	5.78497	1.64211	3.77152e-07	2.00322e-05	27.1794	disease_pulldown_AZ_IP_vs_AZ_TotalRNA
NA	MER61F	4452.76	4.00451	1.07154	3.86133e-07	2.04077e-05	18.782	disease_pulldown_AZ_IP_vs_AZ_TotalRNA
NA	hsa-piR-27490	379.076	-3.32659	0.876073	3.88998e-07	2.04579e-05	15.5989	disease_pulldown_AZ_IP_vs_AZ_TotalRNA
NA	hsa-miR-3064-5p	147.421	3.26591	0.858658	3.99285e-07	2.08959e-05	15.2842	disease_pulldown_AZ_IP_vs_AZ_TotalRNA
NA	hsa-piR-30778	295.046	-2.84125	0.722466	4.17996e-07	2.17684e-05	13.2464	disease_pulldown_AZ_IP_vs_AZ_TotalRNA
NA	hsa-miR-892c-5p	23.8323	4.33382	1.16957	4.21373e-07	2.18378e-05	20.199	disease_pulldown_AZ_IP_vs_AZ_TotalRNA
NA	hsa-piR-26918	266.238	-2.80409	0.711392	4.32552e-07	2.23088e-05	13.0433	disease_pulldown_AZ_IP_vs_AZ_TotalRNA
NA	hsa-piR-3784	19.3253	5.74876	1.65581	4.44356e-07	2.28074e-05	26.6853	disease_pulldown_AZ_IP_vs_AZ_TotalRNA
NA	hsa-piR-28388	150.782	2.76575	0.701065	4.61155e-07	2.35564e-05	12.7996	disease_pulldown_AZ_IP_vs_AZ_TotalRNA
NA	hsa-piR-28269	67.3407	-3.03441	0.792916	4.74347e-07	2.41149e-05	14.012	disease_pulldown_AZ_IP_vs_AZ_TotalRNA
NA	hsa-miR-665	207.191	-2.62131	0.65567	5.10542e-07	2.5832e-05	12.0261	disease_pulldown_AZ_IP_vs_AZ_TotalRNA
NA	hsa-piR-32581	22.1245	4.94521	1.37292	5.15731e-07	2.59714e-05	22.6763	disease_pulldown_AZ_IP_vs_AZ_TotalRNA
NA	hsa-piR-1119	376.677	-4.17429	1.14678	5.44407e-07	2.72868e-05	19.0517	disease_pulldown_AZ_IP_vs_AZ_TotalRNA
NA	hsa-miR-3121-5p	19.0585	5.0884	1.42981	5.51404e-07	2.75084e-05	23.2058	disease_pulldown_AZ_IP_vs_AZ_TotalRNA
NA	hsa-miR-1912-3p	11.3293	-4.31007	1.19361	5.92089e-07	2.94007e-05	19.5317	disease_pulldown_AZ_IP_vs_AZ_TotalRNA
NA	hsa-miR-1268a	57.3637	-2.03613	0.468199	5.94847e-07	2.94008e-05	9.22701	disease_pulldown_AZ_IP_vs_AZ_TotalRNA
NA	hsa-miR-6851-3p	19.398	4.21502	1.16877	6.10992e-07	3.00597e-05	19.0604	disease_pulldown_AZ_IP_vs_AZ_TotalRNA
NA	hsa-miR-6794-5p	211.903	2.1722	0.511997	6.28117e-07	3.07605e-05	9.80097	disease_pulldown_AZ_IP_vs_AZ_TotalRNA
ZZEF1	ENSG00000074755.15	12.9735	3.72393	1.03087	6.62744e-07	3.2308e-05	16.723	disease_pulldown_AZ_IP_vs_AZ_TotalRNA
SNORD25	ENSG00000275043.1	25.0367	5.56129	1.65581	6.95607e-07	3.37559e-05	24.8681	disease_pulldown_AZ_IP_vs_AZ_TotalRNA
NA	hsa-piR-1117	19.1096	-4.58035	1.292	6.98811e-07	3.37579e-05	20.4816	disease_pulldown_AZ_IP_vs_AZ_TotalRNA
NA	ENSG00000283696.1	330.563	-3.29076	0.899652	7.10689e-07	3.41771e-05	14.6974	disease_pulldown_AZ_IP_vs_AZ_TotalRNA
NA	hsa-piR-27572	31.0787	3.67803	1.02666	7.56325e-07	3.6047e-05	16.342	disease_pulldown_AZ_IP_vs_AZ_TotalRNA
NA	hsa-piR-8604	5.13689	3.7992	1.06342	7.53715e-07	3.6047e-05	16.8803	disease_pulldown_AZ_IP_vs_AZ_TotalRNA
NA	hsa-miR-3678-3p	4.59229	4.23655	1.19706	7.72088e-07	3.66347e-05	18.7938	disease_pulldown_AZ_IP_vs_AZ_TotalRNA
NA	MER91A	835.842	3.54098	0.986224	7.80647e-07	3.67145e-05	15.7048	disease_pulldown_AZ_IP_vs_AZ_TotalRNA
NA	hsa-miR-652-3p	4.22557	3.30018	0.908459	7.79711e-07	3.67145e-05	14.6368	disease_pulldown_AZ_IP_vs_AZ_TotalRNA
NA	hsa-miR-4667-5p	131.804	2.82767	0.747002	7.9529e-07	3.69153e-05	12.5345	disease_pulldown_AZ_IP_vs_AZ_TotalRNA
NA	MER57-int	108.773	3.2128	0.880347	7.92362e-07	3.69153e-05	14.2417	disease_pulldown_AZ_IP_vs_AZ_TotalRNA
NA	hsa-piR-3694	20.103	6.22224	2.10015	7.90857e-07	3.69153e-05	27.5819	disease_pulldown_AZ_IP_vs_AZ_TotalRNA
NA	ENSG00000289474.2	14.5411	5.21053	1.53445	8.198e-07	3.78882e-05	23.0383	disease_pulldown_AZ_IP_vs_AZ_TotalRNA
NA	hsa-piR-2631	7.05178	4.2577	1.21362	8.55567e-07	3.93708e-05	18.7544	disease_pulldown_AZ_IP_vs_AZ_TotalRNA
NA	hsa-miR-6780a-3p	7.91297	2.76388	0.728719	8.74835e-07	4.00847e-05	12.1528	disease_pulldown_AZ_IP_vs_AZ_TotalRNA
NA	hsa-miR-656-3p	14.9078	5.93896	1.93059	9.03969e-07	4.10671e-05	26.0513	disease_pulldown_AZ_IP_vs_AZ_TotalRNA
B3GAT1	ENSG00000109956.13	6.85891	2.28274	0.559274	9.01236e-07	4.10671e-05	10.0133	disease_pulldown_AZ_IP_vs_AZ_TotalRNA
MASCRNA	ENSG00000274072.1	35.7048	-5.02003	1.47673	9.10339e-07	4.11813e-05	22.0144	disease_pulldown_AZ_IP_vs_AZ_TotalRNA
NA	hsa-miR-4783-5p	145.89	2.46	0.622577	9.40533e-07	4.23238e-05	10.7586	disease_pulldown_AZ_IP_vs_AZ_TotalRNA
NA	MER34B-int	91.8781	3.91355	1.11718	9.45262e-07	4.23238e-05	17.1156	disease_pulldown_AZ_IP_vs_AZ_TotalRNA
NA	hsa-miR-4757-5p	25.5745	4.74558	1.38315	9.47489e-07	4.23238e-05	20.7544	disease_pulldown_AZ_IP_vs_AZ_TotalRNA
NA	AluJr	239.667	-2.28761	0.562759	9.53132e-07	4.23985e-05	10.0029	disease_pulldown_AZ_IP_vs_AZ_TotalRNA
NA	hsa-piR-29914	27.7832	3.06942	0.842452	9.61581e-07	4.25968e-05	13.4153	disease_pulldown_AZ_IP_vs_AZ_TotalRNA
NA	tRNA-Ala-GCY	214515	-2.93542	0.795374	9.68495e-07	4.27258e-05	12.8258	disease_pulldown_AZ_IP_vs_AZ_TotalRNA
RNU5F-1	ENSG00000199377.1	285.273	4.33271	1.25547	1.01989e-06	4.48078e-05	18.8414	disease_pulldown_AZ_IP_vs_AZ_TotalRNA
NA	hsa-piR-32898	87.5874	-4.83263	1.42577	1.03231e-06	4.50026e-05	21.0063	disease_pulldown_AZ_IP_vs_AZ_TotalRNA
NA	hsa-piR-29772	24.9535	-3.79799	1.08867	1.03275e-06	4.50026e-05	16.509	disease_pulldown_AZ_IP_vs_AZ_TotalRNA
NA	hsa-miR-10396b-3p	130.242	-2.80435	0.752799	1.06316e-06	4.61394e-05	12.1595	disease_pulldown_AZ_IP_vs_AZ_TotalRNA
NA	hsa-piR-5748	198.019	-3.11766	0.868454	1.12031e-06	4.84228e-05	13.4525	disease_pulldown_AZ_IP_vs_AZ_TotalRNA
NA	hsa-piR-1900	57.116	-3.39882	0.96597	1.13059e-06	4.86699e-05	14.6582	disease_pulldown_AZ_IP_vs_AZ_TotalRNA
NA	AluJb	389.575	-2.40117	0.609084	1.14789e-06	4.90196e-05	10.3482	disease_pulldown_AZ_IP_vs_AZ_TotalRNA
NA	hsa-piR-28004	34.1796	-3.83576	1.10952	1.14485e-06	4.90196e-05	16.5307	disease_pulldown_AZ_IP_vs_AZ_TotalRNA
NA	MER49	285.534	1.94816	0.458215	1.19318e-06	5.07504e-05	8.36651	disease_pulldown_AZ_IP_vs_AZ_TotalRNA
NA	hsa-piR-15170	9.54611	4.24729	1.24569	1.19983e-06	5.0831e-05	18.2373	disease_pulldown_AZ_IP_vs_AZ_TotalRNA
NA	hsa-piR-18110	15.6237	5.90562	2.01036	1.21846e-06	5.14161e-05	25.3286	disease_pulldown_AZ_IP_vs_AZ_TotalRNA
NA	hsa-piR-32974	13.6835	3.7586	1.09112	1.23217e-06	5.17899e-05	16.1084	disease_pulldown_AZ_IP_vs_AZ_TotalRNA
NA	28SrRNA	1.29604e+07	2.21933	0.55266	1.43481e-06	5.9995e-05	9.36977	disease_pulldown_AZ_IP_vs_AZ_TotalRNA
NA	hsa-piR-4250	52.9653	5.68902	1.9091	1.43862e-06	5.9995e-05	24.0184	disease_pulldown_AZ_IP_vs_AZ_TotalRNA
NA	hsa-miR-3180-5p	54.0964	2.34138	0.597237	1.48715e-06	6.17774e-05	9.85525	disease_pulldown_AZ_IP_vs_AZ_TotalRNA
NA	hsa-miR-3135b	301.471	-2.49968	0.655818	1.50064e-06	6.20964e-05	10.516	disease_pulldown_AZ_IP_vs_AZ_TotalRNA
KLC4	ENSG00000137171.15	4.06594	3.45167	1.00764	1.55496e-06	6.40956e-05	14.4735	disease_pulldown_AZ_IP_vs_AZ_TotalRNA
NA	hsa-miR-4776-3p	37.6699	-3.59131	1.05697	1.58347e-06	6.50196e-05	15.0367	disease_pulldown_AZ_IP_vs_AZ_TotalRNA
NA	hsa-miR-5090	13.723	2.86936	0.800641	1.65875e-06	6.78497e-05	11.9608	disease_pulldown_AZ_IP_vs_AZ_TotalRNA
NA	hsa-piR-18867	646.182	-2.34934	0.604583	1.6729e-06	6.81673e-05	9.78833	disease_pulldown_AZ_IP_vs_AZ_TotalRNA
NA	hsa-miR-3141	361.91	-2.55442	0.684505	1.79805e-06	7.29886e-05	10.567	disease_pulldown_AZ_IP_vs_AZ_TotalRNA
NA	hsa-piR-21930	8.94296	2.92898	0.832353	1.93422e-06	7.82187e-05	12.0284	disease_pulldown_AZ_IP_vs_AZ_TotalRNA
SNORA72	ENSG00000207067.1	14.9315	4.76613	1.50034	1.9614e-06	7.90185e-05	19.5519	disease_pulldown_AZ_IP_vs_AZ_TotalRNA
SNORD96A	ENSG00000272296.1	27.903	4.61037	1.43972	1.98737e-06	7.93129e-05	18.9055	disease_pulldown_AZ_IP_vs_AZ_TotalRNA
RNVU1-18	ENSG00000206737.1	24.0065	2.39386	0.628031	1.991e-06	7.93129e-05	9.81638	disease_pulldown_AZ_IP_vs_AZ_TotalRNA
LOC124904613	ENSG00000206737.1	24.0065	2.39386	0.628031	1.991e-06	7.93129e-05	9.81638	disease_pulldown_AZ_IP_vs_AZ_TotalRNA
LOC124905573	ENSG00000206737.1	24.0065	2.39386	0.628031	1.991e-06	7.93129e-05	9.81638	disease_pulldown_AZ_IP_vs_AZ_TotalRNA
LOC124905809	ENSG00000206737.1	24.0065	2.39386	0.628031	1.991e-06	7.93129e-05	9.81638	disease_pulldown_AZ_IP_vs_AZ_TotalRNA
NA	hsa-miR-1287-5p	8.13199	3.36736	0.99712	1.98753e-06	7.93129e-05	13.8084	disease_pulldown_AZ_IP_vs_AZ_TotalRNA
NA	tRNA-Glu-GAG	191480	-2.3897	0.627379	2.03543e-06	8.07817e-05	9.78031	disease_pulldown_AZ_IP_vs_AZ_TotalRNA
NA	hsa-piR-12263	952.179	-2.16703	0.546417	2.06083e-06	8.14866e-05	8.8608	disease_pulldown_AZ_IP_vs_AZ_TotalRNA
NA	hsa-piR-9585	18.09	5.19142	1.71252	2.08683e-06	8.22103e-05	21.2074	disease_pulldown_AZ_IP_vs_AZ_TotalRNA
NA	hsa-piR-20535	21.3843	-3.43363	1.02623	2.12093e-06	8.32464e-05	14.008	disease_pulldown_AZ_IP_vs_AZ_TotalRNA
NA	hsa-miR-4659a-5p	7.51337	3.33534	0.992173	2.16278e-06	8.45783e-05	13.584	disease_pulldown_AZ_IP_vs_AZ_TotalRNA
NA	hsa-piR-32842	63.0231	2.6346	0.727177	2.28112e-06	8.88804e-05	10.6733	disease_pulldown_AZ_IP_vs_AZ_TotalRNA
NA	hsa-miR-4512	260.257	-3.15116	0.930275	2.36157e-06	9.13481e-05	12.7285	disease_pulldown_AZ_IP_vs_AZ_TotalRNA
NA	hsa-piR-25989	10.9824	-3.76771	1.15487	2.35628e-06	9.13481e-05	15.2189	disease_pulldown_AZ_IP_vs_AZ_TotalRNA
LINC01962	ENSG00000248473.2	771.517	-3.85519	1.18715	2.38412e-06	9.18876e-05	15.5624	disease_pulldown_AZ_IP_vs_AZ_TotalRNA
NA	hsa-miR-657	30.4919	2.67318	0.747948	2.53244e-06	9.72529e-05	10.7251	disease_pulldown_AZ_IP_vs_AZ_TotalRNA
NA	hsa-piR-32972	2069.99	-2.94911	0.861638	2.7106e-06	0.000102618	11.7633	disease_pulldown_AZ_IP_vs_AZ_TotalRNA
NA	hsa-piR-5747	196.376	-2.90451	0.84366	2.69671e-06	0.000102618	11.5854	disease_pulldown_AZ_IP_vs_AZ_TotalRNA
NA	hsa-piR-27197	28.3229	-3.28446	0.991268	2.70871e-06	0.000102618	13.101	disease_pulldown_AZ_IP_vs_AZ_TotalRNA
NA	MamSINE1	11.5613	2.67454	0.751751	2.68824e-06	0.000102618	10.6681	disease_pulldown_AZ_IP_vs_AZ_TotalRNA
NA	LTR45B	70.5927	4.64732	1.51642	2.85694e-06	0.00010702	18.4524	disease_pulldown_AZ_IP_vs_AZ_TotalRNA
NA	hsa-miR-4436b-5p	14.1467	1.78412	0.428681	2.84128e-06	0.00010702	7.0839	disease_pulldown_AZ_IP_vs_AZ_TotalRNA
NA	hsa-piR-33109	7.04567	4.48367	1.44638	2.84707e-06	0.00010702	17.8026	disease_pulldown_AZ_IP_vs_AZ_TotalRNA
NA	hsa-piR-22269	128.955	-2.46455	0.672007	2.90554e-06	0.000108458	9.77129	disease_pulldown_AZ_IP_vs_AZ_TotalRNA
SNORA19	ENSG00000207468.1	9.02983	5.37345	1.92829	2.91564e-06	0.000108458	21.3043	disease_pulldown_AZ_IP_vs_AZ_TotalRNA
NA	hsa-piR-13388	8.07251	-3.78081	1.1836	2.95899e-06	0.000109688	14.9714	disease_pulldown_AZ_IP_vs_AZ_TotalRNA
NA	hsa-miR-496	3.20299	3.36914	1.03311	3.04234e-06	0.000112388	13.3057	disease_pulldown_AZ_IP_vs_AZ_TotalRNA
NA	hsa-miR-30d-3p	260.909	4.90866	1.6557	3.07247e-06	0.000113109	19.372	disease_pulldown_AZ_IP_vs_AZ_TotalRNA
NA	hsa-miR-1255a	15.9629	5.10773	1.78414	3.26669e-06	0.000119846	20.0293	disease_pulldown_AZ_IP_vs_AZ_TotalRNA
NA	tRNA-Pro-CCY	47281.5	-2.63213	0.745818	3.2911e-06	0.000120328	10.317	disease_pulldown_AZ_IP_vs_AZ_TotalRNA
NA	hsa-miR-6131	20.9411	2.82758	0.826456	3.33702e-06	0.000121591	11.0703	disease_pulldown_AZ_IP_vs_AZ_TotalRNA
NA	hsa-piR-3923	168.012	-2.63972	0.752349	3.49808e-06	0.000126853	10.2862	disease_pulldown_AZ_IP_vs_AZ_TotalRNA
SNORD38A	ENSG00000202031.1	6.75026	4.59507	1.53148	3.50522e-06	0.000126853	17.9056	disease_pulldown_AZ_IP_vs_AZ_TotalRNA
NA	hsa-miR-4784	69.6649	-2.45504	0.677944	3.55647e-06	0.000128273	9.55468	disease_pulldown_AZ_IP_vs_AZ_TotalRNA
NA	hsa-piR-17929	49.5028	5.57963	2.24827	3.61428e-06	0.000129919	21.6843	disease_pulldown_AZ_IP_vs_AZ_TotalRNA
NA	hsa-miR-7109-3p	1434.83	3.08862	0.940101	3.72249e-06	0.000132471	11.9773	disease_pulldown_AZ_IP_vs_AZ_TotalRNA
NA	hsa-miR-208a-5p	85.7665	-2.81436	0.827961	3.71378e-06	0.000132471	10.9137	disease_pulldown_AZ_IP_vs_AZ_TotalRNA
NA	hsa-piR-29566	9.67216	5.12888	1.83654	3.70263e-06	0.000132471	19.8892	disease_pulldown_AZ_IP_vs_AZ_TotalRNA
NA	hsa-piR-32704	9.59052	-4.00694	1.30069	3.83791e-06	0.000136125	15.4911	disease_pulldown_AZ_IP_vs_AZ_TotalRNA
NA	hsa-piR-28533	6.36491	3.49723	1.1062	3.92753e-06	0.000138842	13.4905	disease_pulldown_AZ_IP_vs_AZ_TotalRNA
NA	hsa-piR-20436	73.2724	-2.48045	0.693923	3.98074e-06	0.000139853	9.56045	disease_pulldown_AZ_IP_vs_AZ_TotalRNA
NA	hsa-piR-7610	11.3837	4.89014	1.70986	3.98231e-06	0.000139853	18.8482	disease_pulldown_AZ_IP_vs_AZ_TotalRNA
ND2	ENSG00000198763.3	6.56682	3.05467	0.932126	4.00935e-06	0.000140341	11.7691	disease_pulldown_AZ_IP_vs_AZ_TotalRNA
NA	hsa-miR-6766-5p	12.2533	2.31799	0.629199	4.05292e-06	0.000141402	8.92322	disease_pulldown_AZ_IP_vs_AZ_TotalRNA
NA	hsa-piR-11005	21.5958	-3.36275	1.05899	4.15657e-06	0.000144546	12.913	disease_pulldown_AZ_IP_vs_AZ_TotalRNA
NA	LTR1F2	31.4566	-2.25259	0.604796	4.17792e-06	0.000144817	8.64812	disease_pulldown_AZ_IP_vs_AZ_TotalRNA
NA	hsa-miR-3922-3p	14.3381	4.69625	1.6188	4.21263e-06	0.000145547	18.0195	disease_pulldown_AZ_IP_vs_AZ_TotalRNA
NA	hsa-piR-32849	46.9973	-2.8127	0.836875	4.29231e-06	0.000147822	10.7734	disease_pulldown_AZ_IP_vs_AZ_TotalRNA
NA	hsa-miR-4763-3p	16.6141	-3.15947	0.981299	4.34235e-06	0.000149064	12.0901	disease_pulldown_AZ_IP_vs_AZ_TotalRNA
NA	hsa-piR-18838	13.3365	4.59586	1.57713	4.38403e-06	0.000150013	17.574	disease_pulldown_AZ_IP_vs_AZ_TotalRNA
NA	hsa-miR-3937	8.72218	4.17537	1.39697	4.63819e-06	0.000158202	15.8697	disease_pulldown_AZ_IP_vs_AZ_TotalRNA
NA	tRNA-Asn-AAC	272721	-2.87526	0.869648	4.70808e-06	0.000160075	10.9136	disease_pulldown_AZ_IP_vs_AZ_TotalRNA
NA	hsa-piR-24279	9.65956	-3.79944	1.24583	4.72865e-06	0.000160264	14.4195	disease_pulldown_AZ_IP_vs_AZ_TotalRNA
FCGR2A	ENSG00000143226.16	364.877	-3.49488	1.12517	4.76318e-06	0.000160789	13.2587	disease_pulldown_AZ_IP_vs_AZ_TotalRNA
NA	SVA_A	363.933	-2.19692	0.588681	4.77428e-06	0.000160789	8.33454	disease_pulldown_AZ_IP_vs_AZ_TotalRNA
SNORA54	ENSG00000207008.1	28.8427	2.79734	0.838247	4.81794e-06	0.000161634	10.606	disease_pulldown_AZ_IP_vs_AZ_TotalRNA
SCARNA1	ENSG00000252947.1	18.7111	4.80148	1.71159	4.85585e-06	0.000161634	18.2047	disease_pulldown_AZ_IP_vs_AZ_TotalRNA
SNORA50C	ENSG00000277887.1	17.6747	3.73072	1.22173	4.85992e-06	0.000161634	14.1449	disease_pulldown_AZ_IP_vs_AZ_TotalRNA
NA	ENSG00000281311.1	17.6747	3.73072	1.22173	4.85992e-06	0.000161634	14.1449	disease_pulldown_AZ_IP_vs_AZ_TotalRNA
NA	hsa-miR-519d-5p	36.8535	3.76043	1.23766	5.01781e-06	0.000166367	14.2104	disease_pulldown_AZ_IP_vs_AZ_TotalRNA
NA	hsa-piR-10349	37.5484	-2.59587	0.755527	5.06419e-06	0.000167385	9.80275	disease_pulldown_AZ_IP_vs_AZ_TotalRNA
MAEA	ENSG00000090316.16	43.0156	3.12282	0.982213	5.23617e-06	0.000172535	11.7516	disease_pulldown_AZ_IP_vs_AZ_TotalRNA
NA	LTR16D	35.9746	-2.92166	0.898535	5.32753e-06	0.000175005	10.9765	disease_pulldown_AZ_IP_vs_AZ_TotalRNA
NA	tRNA-Leu-TTA	14141.3	-2.47238	0.709118	5.6425e-06	0.000184783	9.23024	disease_pulldown_AZ_IP_vs_AZ_TotalRNA
NA	hsa-piR-24274	50.7825	5.03902	1.9319	5.75997e-06	0.000188053	18.774	disease_pulldown_AZ_IP_vs_AZ_TotalRNA
NA	hsa-miR-6785-3p	35.9192	1.78316	0.446823	5.81565e-06	0.000189292	6.63847	disease_pulldown_AZ_IP_vs_AZ_TotalRNA
NA	tRNA-Tyr-TAC	272054	-2.82149	0.863183	5.91518e-06	0.000191947	10.487	disease_pulldown_AZ_IP_vs_AZ_TotalRNA
NA	hsa-piR-19988	9.63419	-3.98192	1.35533	6.0227e-06	0.000194844	14.7742	disease_pulldown_AZ_IP_vs_AZ_TotalRNA
NA	hsa-miR-212-3p	79.845	2.99516	0.943764	6.31157e-06	0.000203572	11.056	disease_pulldown_AZ_IP_vs_AZ_TotalRNA
NA	hsa-piR-21506	105.34	4.48388	1.60237	6.35301e-06	0.000204292	16.5444	disease_pulldown_AZ_IP_vs_AZ_TotalRNA
SNORA32	ENSG00000206799.1	20.8113	4.32229	1.5252	6.51202e-06	0.000208776	15.9074	disease_pulldown_AZ_IP_vs_AZ_TotalRNA
NA	hsa-piR-4400	6.23976	3.75528	1.27042	6.54406e-06	0.000209175	13.8175	disease_pulldown_AZ_IP_vs_AZ_TotalRNA
NA	hsa-miR-212-5p	5.11607	3.82437	1.30353	6.70982e-06	0.000213833	14.0352	disease_pulldown_AZ_IP_vs_AZ_TotalRNA
NA	hsa-piR-19346	20.1074	4.90878	1.89184	6.7706e-06	0.000215128	18.002	disease_pulldown_AZ_IP_vs_AZ_TotalRNA
MYOCOS	ENSG00000283683.2	112.633	-3.37613	1.12035	7.175e-06	0.000227301	12.3006	disease_pulldown_AZ_IP_vs_AZ_TotalRNA
NA	hsa-miR-6722-3p	1479.15	2.47598	0.72681	7.4843e-06	0.000236398	8.97878	disease_pulldown_AZ_IP_vs_AZ_TotalRNA
NA	tRNA-Pro-CCA	62863.4	-2.5013	0.738213	7.51507e-06	0.000236669	9.06936	disease_pulldown_AZ_IP_vs_AZ_TotalRNA
NA	hsa-miR-4665-3p	316.578	-2.12923	0.581527	7.61097e-06	0.000238283	7.71402	disease_pulldown_AZ_IP_vs_AZ_TotalRNA
NA	hsa-piR-20111	66.2947	-2.4024	0.695506	7.59658e-06	0.000238283	8.70368	disease_pulldown_AZ_IP_vs_AZ_TotalRNA
NA	hsa-miR-4516	4542.43	-2.67398	0.81688	7.70337e-06	0.000240471	9.67696	disease_pulldown_AZ_IP_vs_AZ_TotalRNA
NA	hsa-piR-26893	12.1239	4.10268	1.45736	7.94174e-06	0.00024719	14.7983	disease_pulldown_AZ_IP_vs_AZ_TotalRNA
NA	ENSG00000287279.1	81.2635	-4.48836	1.66654	8.13889e-06	0.000252589	16.1473	disease_pulldown_AZ_IP_vs_AZ_TotalRNA
NA	ENSG00000289747.1	3.83769	4.39199	1.6147	8.25198e-06	0.000255357	15.7798	disease_pulldown_AZ_IP_vs_AZ_TotalRNA
NA	HERVL74	75.8821	2.52746	0.755943	8.29061e-06	0.000255811	9.07883	disease_pulldown_AZ_IP_vs_AZ_TotalRNA
NDUFS7	ENSG00000115286.21	117.831	-3.57305	1.2241	8.33818e-06	0.000256537	12.8303	disease_pulldown_AZ_IP_vs_AZ_TotalRNA
NA	LTR91	39.2947	5.06975	2.17414	8.4069e-06	0.000257908	18.193	disease_pulldown_AZ_IP_vs_AZ_TotalRNA
NA	hsa-piR-25623	67.2839	-2.27207	0.645227	8.46852e-06	0.000259054	8.14902	disease_pulldown_AZ_IP_vs_AZ_TotalRNA
NA	hsa-piR-28196	7.74423	-3.64931	1.2648	8.76455e-06	0.000267344	13.0387	disease_pulldown_AZ_IP_vs_AZ_TotalRNA
NA	hsa-miR-762	1237.03	-2.76432	0.869612	9.01602e-06	0.000274231	9.8462	disease_pulldown_AZ_IP_vs_AZ_TotalRNA
NA	LTR27B	515.478	-3.08455	1.01752	9.17976e-06	0.000277629	10.9703	disease_pulldown_AZ_IP_vs_AZ_TotalRNA
NA	SVA_B	240.476	-2.68308	0.833504	9.1598e-06	0.000277629	9.54246	disease_pulldown_AZ_IP_vs_AZ_TotalRNA
NA	hsa-miR-6780a-5p	177.754	1.78887	0.462285	9.29518e-06	0.000280273	6.35482	disease_pulldown_AZ_IP_vs_AZ_TotalRNA
NA	hsa-miR-5000-3p	15.128	2.00444	0.540908	9.31969e-06	0.000280273	7.12062	disease_pulldown_AZ_IP_vs_AZ_TotalRNA
NA	hsa-piR-28263	227.67	-2.83264	0.904855	9.44972e-06	0.000281017	10.0595	disease_pulldown_AZ_IP_vs_AZ_TotalRNA
NA	hsa-piR-17974	211.118	-2.63829	0.815027	9.42954e-06	0.000281017	9.36926	disease_pulldown_AZ_IP_vs_AZ_TotalRNA
NA	hsa-miR-6833-5p	27.7327	-2.05134	0.559389	9.37687e-06	0.000281017	7.28486	disease_pulldown_AZ_IP_vs_AZ_TotalRNA
NA	hsa-miR-6874-5p	11.3439	2.58986	0.792598	9.40501e-06	0.000281017	9.19729	disease_pulldown_AZ_IP_vs_AZ_TotalRNA
TAFAZZIN	ENSG00000102125.17	7.14377	-3.42801	1.17985	9.77592e-06	0.000289107	12.1315	disease_pulldown_AZ_IP_vs_AZ_TotalRNA
NA	hsa-piR-18120	4.42281	4.74186	1.90449	9.75484e-06	0.000289107	16.7812	disease_pulldown_AZ_IP_vs_AZ_TotalRNA
NA	hsa-miR-4480	7.15472	-3.26444	1.10725	9.90608e-06	0.000292147	11.5378	disease_pulldown_AZ_IP_vs_AZ_TotalRNA
ADGRG2	ENSG00000173698.18	22.6276	3.47731	1.20834	1.02432e-05	0.000301257	12.2438	disease_pulldown_AZ_IP_vs_AZ_TotalRNA
NA	hsa-miR-6510-5p	340.978	-2.47991	0.750534	1.06654e-05	0.000312812	8.69138	disease_pulldown_AZ_IP_vs_AZ_TotalRNA
SNORA8	ENSG00000207304.1	59.5836	4.12832	1.5311	1.07043e-05	0.000313093	14.467	disease_pulldown_AZ_IP_vs_AZ_TotalRNA
METRN	ENSG00000103260.9	24.0442	-4.26605	1.6122	1.08991e-05	0.00031792	14.9213	disease_pulldown_AZ_IP_vs_AZ_TotalRNA
SEC13	ENSG00000157020.18	4.17991	3.24017	1.10859	1.10413e-05	0.000321191	11.3187	disease_pulldown_AZ_IP_vs_AZ_TotalRNA
NA	hsa-miR-8074	7.16681	2.71065	0.861597	1.11711e-05	0.000324082	9.45841	disease_pulldown_AZ_IP_vs_AZ_TotalRNA
NA	Tigger22N1	10.619	2.41022	0.722046	1.12605e-05	0.00032579	8.40458	disease_pulldown_AZ_IP_vs_AZ_TotalRNA
NA	hsa-piR-1240	4.65786	3.67416	1.3145	1.1322e-05	0.000326687	12.8077	disease_pulldown_AZ_IP_vs_AZ_TotalRNA
NA	J04353.1	44184.2	2.93492	0.969534	1.14311e-05	0.000327685	10.2269	disease_pulldown_AZ_IP_vs_AZ_TotalRNA
NA	hsa-piR-33168	3215.04	3.05109	1.02437	1.14487e-05	0.000327685	10.6317	disease_pulldown_AZ_IP_vs_AZ_TotalRNA
NA	hsa-piR-32902	73.2488	-3.11757	1.05528	1.14208e-05	0.000327685	10.8633	disease_pulldown_AZ_IP_vs_AZ_TotalRNA
NA	hsa-piR-28144	8.51218	4.85372	2.15379	1.21853e-05	0.000347834	16.7872	disease_pulldown_AZ_IP_vs_AZ_TotalRNA
NA	hsa-piR-7819	45.5153	4.66108	1.93942	1.2368e-05	0.000351827	16.0978	disease_pulldown_AZ_IP_vs_AZ_TotalRNA
SYDE2	ENSG00000097096.10	23.849	4.45494	1.77167	1.23969e-05	0.000351827	15.3859	disease_pulldown_AZ_IP_vs_AZ_TotalRNA
NA	hsa-piR-4457	4.1427	3.49529	1.24339	1.2424e-05	0.000351827	12.0716	disease_pulldown_AZ_IP_vs_AZ_TotalRNA
SNORD56	ENSG00000229686.1	26.485	3.72251	1.35584	1.2627e-05	0.000356629	12.8344	disease_pulldown_AZ_IP_vs_AZ_TotalRNA
NA	hsa-piR-24272	52.2936	4.82205	2.16466	1.30812e-05	0.000368483	16.5569	disease_pulldown_AZ_IP_vs_AZ_TotalRNA
NA	hsa-piR-19814	10.7079	4.70483	2.02193	1.32829e-05	0.000373181	16.1285	disease_pulldown_AZ_IP_vs_AZ_TotalRNA
NA	Charlie13a	27.6336	3.52794	1.27042	1.34146e-05	0.000375891	12.083	disease_pulldown_AZ_IP_vs_AZ_TotalRNA
NA	LTR83	46.6466	4.08198	1.55968	1.35602e-05	0.000378976	13.966	disease_pulldown_AZ_IP_vs_AZ_TotalRNA
NA	ENSG00000270441.1	93.3757	-3.76474	1.3953	1.39931e-05	0.00038954	12.8357	disease_pulldown_AZ_IP_vs_AZ_TotalRNA
NA	hsa-piR-24722	35.0732	-2.64723	0.849444	1.40112e-05	0.00038954	9.0256	disease_pulldown_AZ_IP_vs_AZ_TotalRNA
NA	hsa-piR-27198	375.945	-2.50861	0.783983	1.42816e-05	0.000396027	8.53499	disease_pulldown_AZ_IP_vs_AZ_TotalRNA
NA	hsa-piR-7233	77.5962	-2.42602	0.746128	1.46001e-05	0.000403809	8.23348	disease_pulldown_AZ_IP_vs_AZ_TotalRNA
NA	hsa-piR-33046	5.9911	-3.41655	1.22952	1.46943e-05	0.000405364	11.5895	disease_pulldown_AZ_IP_vs_AZ_TotalRNA
NA	ENSG00000286538.1	9.38274	4.79205	2.23724	1.48635e-05	0.000408975	16.2369	disease_pulldown_AZ_IP_vs_AZ_TotalRNA
NA	hsa-piR-28727	172.758	-3.41223	1.23238	1.5208e-05	0.000417379	11.5315	disease_pulldown_AZ_IP_vs_AZ_TotalRNA
NA	hsa-miR-1915-5p	68.6586	-3.92485	1.49882	1.53137e-05	0.000419203	13.2565	disease_pulldown_AZ_IP_vs_AZ_TotalRNA
RNVU1-1	ENSG00000207340.1	12.8055	2.77358	0.920034	1.54956e-05	0.000423098	9.35683	disease_pulldown_AZ_IP_vs_AZ_TotalRNA
NA	ENSG00000226067.7	13.002	-3.10702	1.08605	1.56829e-05	0.000427119	10.469	disease_pulldown_AZ_IP_vs_AZ_TotalRNA
SNORD49A	ENSG00000277370.1	33.121	4.62595	2.05141	1.61814e-05	0.000439575	15.5292	disease_pulldown_AZ_IP_vs_AZ_TotalRNA
G6PD	ENSG00000160211.20	23.7975	-4.07287	1.60391	1.65186e-05	0.000447595	13.6405	disease_pulldown_AZ_IP_vs_AZ_TotalRNA
NA	hsa-miR-6071	25.6083	3.45843	1.26879	1.6609e-05	0.000448906	11.5783	disease_pulldown_AZ_IP_vs_AZ_TotalRNA
NA	L2a	27.7726	3.17386	1.12693	1.67035e-05	0.00045032	10.6213	disease_pulldown_AZ_IP_vs_AZ_TotalRNA
NA	hsa-piR-26844	72.5586	-2.48644	0.785805	1.69592e-05	0.000456062	8.30714	disease_pulldown_AZ_IP_vs_AZ_TotalRNA
NA	hsa-piR-28466	6.00042	4.13759	1.6547	1.70895e-05	0.000458411	13.8144	disease_pulldown_AZ_IP_vs_AZ_TotalRNA
NA	hsa-piR-6960	8.96471	-3.22222	1.15466	1.71643e-05	0.000459263	10.7556	disease_pulldown_AZ_IP_vs_AZ_TotalRNA
NA	hsa-piR-335	14.7507	4.27835	1.75754	1.73112e-05	0.000462036	14.2697	disease_pulldown_AZ_IP_vs_AZ_TotalRNA
NA	hsa-miR-12127	163.19	-2.82727	0.958497	1.75039e-05	0.000466013	9.41933	disease_pulldown_AZ_IP_vs_AZ_TotalRNA
NA	hsa-piR-21836	4.75141	2.90883	1.00058	1.76707e-05	0.000469286	9.68222	disease_pulldown_AZ_IP_vs_AZ_TotalRNA
SNORA27	ENSG00000207051.1	8.53192	2.62542	0.859228	1.79463e-05	0.00047542	8.72408	disease_pulldown_AZ_IP_vs_AZ_TotalRNA
NA	hsa-miR-4270	59.6172	2.21457	0.660815	1.81414e-05	0.000479401	7.35083	disease_pulldown_AZ_IP_vs_AZ_TotalRNA
NA	hsa-piR-23358	13.5721	3.46446	1.28835	1.8413e-05	0.000484181	11.4847	disease_pulldown_AZ_IP_vs_AZ_TotalRNA
NA	hsa-miR-525-3p	9.77087	2.7634	0.930974	1.83738e-05	0.000484181	9.16064	disease_pulldown_AZ_IP_vs_AZ_TotalRNA
NA	hsa-miR-150-3p	6.66911	-3.24548	1.17779	1.86594e-05	0.000489455	10.7435	disease_pulldown_AZ_IP_vs_AZ_TotalRNA
NA	hsa-miR-3163	41.5297	3.90272	1.53959	1.93004e-05	0.000503792	12.8702	disease_pulldown_AZ_IP_vs_AZ_TotalRNA
NA	hsa-piR-14981	6.42711	-3.42616	1.276	1.92944e-05	0.000503792	11.2986	disease_pulldown_AZ_IP_vs_AZ_TotalRNA
NA	hsa-piR-19963	12.2874	4.51135	2.03001	1.946e-05	0.000506719	14.8659	disease_pulldown_AZ_IP_vs_AZ_TotalRNA
NA	hsa-piR-2575	8.03346	-3.44931	1.29608	2.02411e-05	0.000525777	11.311	disease_pulldown_AZ_IP_vs_AZ_TotalRNA
NA	hsa-miR-4635	26.7454	3.23694	1.19382	2.15398e-05	0.000558153	10.5306	disease_pulldown_AZ_IP_vs_AZ_TotalRNA
NA	hsa-piR-28275	26.2937	-3.41239	1.28873	2.1787e-05	0.000563191	11.088	disease_pulldown_AZ_IP_vs_AZ_TotalRNA
NA	ENSG00000254094.1	62.2423	4.39678	1.97964	2.23546e-05	0.000576467	14.2422	disease_pulldown_AZ_IP_vs_AZ_TotalRNA
WDR90	ENSG00000161996.19	12.4761	-3.58194	1.39211	2.30296e-05	0.000592444	11.5602	disease_pulldown_AZ_IP_vs_AZ_TotalRNA
ND5	ENSG00000198786.2	23.1572	2.13996	0.640774	2.32739e-05	0.000597288	6.89885	disease_pulldown_AZ_IP_vs_AZ_TotalRNA
NA	hsa-miR-335-5p	16.9103	4.2285	1.8339	2.33993e-05	0.000599066	13.6264	disease_pulldown_AZ_IP_vs_AZ_TotalRNA
NA	hsa-piR-30603	831.064	-2.09487	0.621483	2.38106e-05	0.000608137	6.73711	disease_pulldown_AZ_IP_vs_AZ_TotalRNA
SNORA14A	ENSG00000201643.1	21.26	3.72805	1.49297	2.47119e-05	0.000629652	11.9331	disease_pulldown_AZ_IP_vs_AZ_TotalRNA
NA	hsa-piR-32888	45.3869	-3.4055	1.3077	2.48591e-05	0.000630393	10.8989	disease_pulldown_AZ_IP_vs_AZ_TotalRNA
NA	hsa-piR-31594	16.3347	4.15235	1.79213	2.48073e-05	0.000630393	13.2891	disease_pulldown_AZ_IP_vs_AZ_TotalRNA
NA	hsa-piR-29572	12.7851	4.54067	2.48711	2.49973e-05	0.000632396	14.5256	disease_pulldown_AZ_IP_vs_AZ_TotalRNA
NA	hsa-piR-32942	1047.06	-2.79366	0.978915	2.51621e-05	0.000635061	8.93184	disease_pulldown_AZ_IP_vs_AZ_TotalRNA
NA	hsa-piR-32976	7.47257	4.0721	1.73959	2.56711e-05	0.00064638	12.988	disease_pulldown_AZ_IP_vs_AZ_TotalRNA
NA	ERVL-B4	136.066	2.86994	1.02267	2.58206e-05	0.000648613	9.14941	disease_pulldown_AZ_IP_vs_AZ_TotalRNA
NA	hsa-miR-6813-5p	161.582	2.40613	0.779224	2.63923e-05	0.000661418	7.65035	disease_pulldown_AZ_IP_vs_AZ_TotalRNA
NA	hsa-piR-18984	3.43178	3.14207	1.18064	2.78462e-05	0.00069622	9.92032	disease_pulldown_AZ_IP_vs_AZ_TotalRNA
NA	hsa-piR-18162	11.2221	2.92217	1.06138	2.81331e-05	0.000701751	9.21598	disease_pulldown_AZ_IP_vs_AZ_TotalRNA
NA	hsa-miR-1306-3p	5.01474	3.18986	1.20995	2.83649e-05	0.000705883	10.0521	disease_pulldown_AZ_IP_vs_AZ_TotalRNA
NA	hsa-piR-25784	54.0585	4.44559	2.30979	2.84789e-05	0.000707072	14.006	disease_pulldown_AZ_IP_vs_AZ_TotalRNA
LINC01783	ENSG00000233421.5	19.1153	-2.95841	1.08313	2.85553e-05	0.000707324	9.32011	disease_pulldown_AZ_IP_vs_AZ_TotalRNA
NA	Ricksha	30.5227	2.48761	0.831093	2.9521e-05	0.000729552	7.8035	disease_pulldown_AZ_IP_vs_AZ_TotalRNA
NA	hsa-miR-516b-5p	150.498	2.12979	0.650375	2.97681e-05	0.000732267	6.67759	disease_pulldown_AZ_IP_vs_AZ_TotalRNA
NA	AluYd8	65.586	-2.03306	0.605566	2.97642e-05	0.000732267	6.37431	disease_pulldown_AZ_IP_vs_AZ_TotalRNA
MS4A15	ENSG00000166961.15	248.891	3.68347	1.51164	2.99416e-05	0.000734843	11.5433	disease_pulldown_AZ_IP_vs_AZ_TotalRNA
NA	hsa-miR-10396a-3p	107.673	-2.43509	0.808999	3.15768e-05	0.000773198	7.5773	disease_pulldown_AZ_IP_vs_AZ_TotalRNA
NA	hsa-piR-1599	12.7331	3.93126	1.71347	3.25569e-05	0.000795372	12.1847	disease_pulldown_AZ_IP_vs_AZ_TotalRNA
NA	hsa-miR-1257	18.2174	3.72111	1.5621	3.29727e-05	0.000803691	11.5165	disease_pulldown_AZ_IP_vs_AZ_TotalRNA
NA	hsa-miR-26b-3p	9.29455	4.20914	1.99958	3.31304e-05	0.000805695	13.0224	disease_pulldown_AZ_IP_vs_AZ_TotalRNA
NA	MER50-int	162.672	-1.62128	0.443806	3.34542e-05	0.000810159	5.01208	disease_pulldown_AZ_IP_vs_AZ_TotalRNA
NA	hsa-piR-28056	29.2317	-2.10791	0.647021	3.34657e-05	0.000810159	6.51645	disease_pulldown_AZ_IP_vs_AZ_TotalRNA
NA	hsa-miR-4778-3p	29.2264	3.63194	1.50952	3.3913e-05	0.00081913	11.2105	disease_pulldown_AZ_IP_vs_AZ_TotalRNA
NA	hsa-piR-33074	5.7398	-3.24016	1.26927	3.41008e-05	0.000821807	9.99664	disease_pulldown_AZ_IP_vs_AZ_TotalRNA
NA	hsa-piR-33054	4.6668	4.06397	1.85818	3.46134e-05	0.000832281	12.5159	disease_pulldown_AZ_IP_vs_AZ_TotalRNA
NA	hsa-miR-524-3p	8.52066	2.25843	0.724029	3.46978e-05	0.000832435	6.95517	disease_pulldown_AZ_IP_vs_AZ_TotalRNA
NA	ENSG00000211459.2	441.302	2.59432	0.906865	3.55502e-05	0.000850973	7.96477	disease_pulldown_AZ_IP_vs_AZ_TotalRNA
RNU5E-1	ENSG00000199347.1	95.6938	2.99833	1.13893	3.63106e-05	0.00086723	9.18048	disease_pulldown_AZ_IP_vs_AZ_TotalRNA
SCARNA16	ENSG00000275143.1	11.7369	2.97869	1.12948	3.6784e-05	0.000876576	9.10648	disease_pulldown_AZ_IP_vs_AZ_TotalRNA
NA	hsa-piR-31019	3.87709	3.88461	1.72934	3.76685e-05	0.000895656	11.8397	disease_pulldown_AZ_IP_vs_AZ_TotalRNA
NA	hsa-miR-6744-3p	8.72906	2.58161	0.906534	3.79499e-05	0.000900339	7.86253	disease_pulldown_AZ_IP_vs_AZ_TotalRNA
RIMS3	ENSG00000117016.10	4.88927	-2.97981	1.13514	3.80584e-05	0.000900913	9.07447	disease_pulldown_AZ_IP_vs_AZ_TotalRNA
NA	hsa-piR-18109	7.25638	4.18985	2.08415	3.81919e-05	0.000902073	12.7571	disease_pulldown_AZ_IP_vs_AZ_TotalRNA
NA	hsa-miR-6893-5p	10.7596	2.15827	0.680718	3.85861e-05	0.000907369	6.56592	disease_pulldown_AZ_IP_vs_AZ_TotalRNA
NA	hsa-piR-5299	10.3877	3.24002	1.29124	3.85044e-05	0.000907369	9.85684	disease_pulldown_AZ_IP_vs_AZ_TotalRNA
NA	hsa-piR-3646	7.11869	-3.30026	1.32925	3.87607e-05	0.00090947	10.0368	disease_pulldown_AZ_IP_vs_AZ_TotalRNA
NA	hsa-miR-6803-3p	18.8685	2.35073	0.782389	3.9331e-05	0.000920827	7.13641	disease_pulldown_AZ_IP_vs_AZ_TotalRNA
NA	hsa-piR-8928	23.7509	4.23369	2.48842	4.04907e-05	0.000945905	12.8033	disease_pulldown_AZ_IP_vs_AZ_TotalRNA
NA	hsa-miR-4453	6.33057	2.59363	0.921647	4.10298e-05	0.000956405	7.8311	disease_pulldown_AZ_IP_vs_AZ_TotalRNA
NA	AluSg7	425.791	-1.88378	0.556095	4.12815e-05	0.000960177	5.68458	disease_pulldown_AZ_IP_vs_AZ_TotalRNA
NA	SVA_C	139.834	-2.2891	0.754526	4.19199e-05	0.000972905	6.89461	disease_pulldown_AZ_IP_vs_AZ_TotalRNA
NA	ENSG00000275110.1	7.5191	3.45592	1.44681	4.21486e-05	0.000976091	10.4041	disease_pulldown_AZ_IP_vs_AZ_TotalRNA
NA	hsa-miR-4653-3p	155.529	2.23576	0.727612	4.26528e-05	0.000983501	6.72344	disease_pulldown_AZ_IP_vs_AZ_TotalRNA
NA	EuthAT-2	70.4682	3.29687	1.34615	4.25827e-05	0.000983501	9.91442	disease_pulldown_AZ_IP_vs_AZ_TotalRNA
NA	ENSG00000281852.1	255.931	3.60771	1.56599	4.42919e-05	0.0010169	10.7969	disease_pulldown_AZ_IP_vs_AZ_TotalRNA
ACTG1P14	ENSG00000230581.2	20.8575	-2.82606	1.06614	4.42082e-05	0.0010169	8.4576	disease_pulldown_AZ_IP_vs_AZ_TotalRNA
NA	hsa-miR-6872-3p	351.778	-2.28516	0.757551	4.46748e-05	0.00102349	6.83243	disease_pulldown_AZ_IP_vs_AZ_TotalRNA
NA	MER34-int	54.605	1.96971	0.59891	4.48049e-05	0.00102428	5.88862	disease_pulldown_AZ_IP_vs_AZ_TotalRNA
NA	Alu	80.8737	-2.28607	0.760536	4.60545e-05	0.00104835	6.81133	disease_pulldown_AZ_IP_vs_AZ_TotalRNA
TRIM7	ENSG00000146054.18	16.3731	-3.01388	1.18502	4.59768e-05	0.00104835	8.97985	disease_pulldown_AZ_IP_vs_AZ_TotalRNA
NA	hsa-piR-13522	51.3172	-2.38609	0.819158	4.78262e-05	0.00108406	7.07464	disease_pulldown_AZ_IP_vs_AZ_TotalRNA
NA	MLT1H	8.56728	-2.80416	1.06388	4.77999e-05	0.00108406	8.3142	disease_pulldown_AZ_IP_vs_AZ_TotalRNA
NA	hsa-miR-9901	78.521	-2.46393	0.864365	4.82793e-05	0.00108511	7.30437	disease_pulldown_AZ_IP_vs_AZ_TotalRNA
NA	hsa-miR-6717-5p	24.0739	-2.03785	0.635443	4.80895e-05	0.00108511	6.04125	disease_pulldown_AZ_IP_vs_AZ_TotalRNA
NA	hsa-miR-6726-3p	23.0364	-2.38346	0.818465	4.8236e-05	0.00108511	7.06581	disease_pulldown_AZ_IP_vs_AZ_TotalRNA
NA	hsa-piR-5223	7.93015	2.97065	1.16626	4.81942e-05	0.00108511	8.80656	disease_pulldown_AZ_IP_vs_AZ_TotalRNA
NA	hsa-miR-876-5p	5.82256	2.73992	1.0302	4.95796e-05	0.001112	8.09345	disease_pulldown_AZ_IP_vs_AZ_TotalRNA
NA	hsa-miR-6819-3p	69.5071	1.49845	0.412955	4.97958e-05	0.00111451	4.4248	disease_pulldown_AZ_IP_vs_AZ_TotalRNA
SNORD12B	ENSG00000222365.1	5.16592	4.07592	2.16583	5.03709e-05	0.00112502	12.0192	disease_pulldown_AZ_IP_vs_AZ_TotalRNA
SNORA61	ENSG00000278274.1	5.41267	4.00045	2.0155	5.04772e-05	0.00112504	11.7966	disease_pulldown_AZ_IP_vs_AZ_TotalRNA
SNORA53	ENSG00000212443.1	50.5816	3.20203	1.32407	5.13719e-05	0.0011426	9.42072	disease_pulldown_AZ_IP_vs_AZ_TotalRNA
NA	hsa-piR-5278	58.7746	-2.49543	0.890343	5.19742e-05	0.00115359	7.33144	disease_pulldown_AZ_IP_vs_AZ_TotalRNA
NA	hsa-piR-866	6.91519	3.83033	1.83815	5.39842e-05	0.00119572	11.1936	disease_pulldown_AZ_IP_vs_AZ_TotalRNA
NA	hsa-miR-8063	18.6571	1.90977	0.582068	5.45237e-05	0.00120517	5.57453	disease_pulldown_AZ_IP_vs_AZ_TotalRNA
HOXB3	ENSG00000120093.12	37.1568	-2.7797	1.0695	5.52487e-05	0.00121367	8.10533	disease_pulldown_AZ_IP_vs_AZ_TotalRNA
HOXB-AS1	ENSG00000230148.8	37.1042	-2.77946	1.06933	5.52424e-05	0.00121367	8.10461	disease_pulldown_AZ_IP_vs_AZ_TotalRNA
NA	hsa-miR-1226-3p	5.00783	2.3325	0.802209	5.52497e-05	0.00121367	6.80133	disease_pulldown_AZ_IP_vs_AZ_TotalRNA
NA	hsa-miR-1306-5p	36.3051	1.59602	0.452274	5.57805e-05	0.00122031	4.65006	disease_pulldown_AZ_IP_vs_AZ_TotalRNA
TSPAN3	ENSG00000140391.15	5.58756	2.30688	0.788388	5.56739e-05	0.00122031	6.72116	disease_pulldown_AZ_IP_vs_AZ_TotalRNA
NA	AluYa8	145.026	-2.11566	0.685752	5.67194e-05	0.00123374	6.15397	disease_pulldown_AZ_IP_vs_AZ_TotalRNA
NA	hsa-piR-28398	28.8903	2.50747	0.907337	5.68566e-05	0.00123374	7.29366	disease_pulldown_AZ_IP_vs_AZ_TotalRNA
NA	LTR12	19.2897	2.2503	0.75847	5.68106e-05	0.00123374	6.54561	disease_pulldown_AZ_IP_vs_AZ_TotalRNA
SNORD1A	ENSG00000278261.1	10.6895	3.79976	1.83043	5.67165e-05	0.00123374	11.0526	disease_pulldown_AZ_IP_vs_AZ_TotalRNA
RNU5A-8P	ENSG00000200972.1	32.1077	3.99726	2.16289	5.78566e-05	0.00125036	11.6039	disease_pulldown_AZ_IP_vs_AZ_TotalRNA
NA	hsa-piR-13426	23.6491	3.52498	1.58458	5.77593e-05	0.00125036	10.2329	disease_pulldown_AZ_IP_vs_AZ_TotalRNA
NA	hsa-piR-8062	4.14585	3.25377	1.39086	5.93314e-05	0.00127964	9.41286	disease_pulldown_AZ_IP_vs_AZ_TotalRNA
NA	AluSq10	265.051	-1.82958	0.550972	6.01091e-05	0.0012886	5.28727	disease_pulldown_AZ_IP_vs_AZ_TotalRNA
NA	hsa-piR-2574	7.89858	-3.12653	1.3063	5.99801e-05	0.0012886	9.0353	disease_pulldown_AZ_IP_vs_AZ_TotalRNA
RPL27A	ENSG00000166441.13	7.19099	-2.95033	1.1906	6.00514e-05	0.0012886	8.52609	disease_pulldown_AZ_IP_vs_AZ_TotalRNA
NA	hsa-piR-18805	69.6831	-1.97913	0.620791	6.02826e-05	0.00128973	5.7187	disease_pulldown_AZ_IP_vs_AZ_TotalRNA
NA	AluSz6	453.189	-1.75117	0.517659	6.08484e-05	0.00129924	5.05442	disease_pulldown_AZ_IP_vs_AZ_TotalRNA
NA	hsa-piR-28270	84.4019	-2.48137	0.901518	6.20562e-05	0.00132238	7.14297	disease_pulldown_AZ_IP_vs_AZ_TotalRNA
NA	hsa-miR-1343-3p	58.4677	2.59791	0.97395	6.26215e-05	0.00132926	7.4726	disease_pulldown_AZ_IP_vs_AZ_TotalRNA
NA	hsa-piR-12261	42.8969	-2.01824	0.642616	6.2628e-05	0.00132926	5.80525	disease_pulldown_AZ_IP_vs_AZ_TotalRNA
RAET1E-AS1	ENSG00000268592.3	4.94025	3.72124	1.80384	6.36279e-05	0.0013478	10.6814	disease_pulldown_AZ_IP_vs_AZ_TotalRNA
NA	hsa-piR-19007	26.0091	-2.46191	0.893702	6.42754e-05	0.00135575	7.06031	disease_pulldown_AZ_IP_vs_AZ_TotalRNA
USPL1	ENSG00000132952.12	21.4076	-3.50754	1.60597	6.42784e-05	0.00135575	10.059	disease_pulldown_AZ_IP_vs_AZ_TotalRNA
NA	hsa-miR-4432	4.39947	3.28475	1.43312	6.43841e-05	0.00135575	9.42006	disease_pulldown_AZ_IP_vs_AZ_TotalRNA
SNORD60	ENSG00000206630.1	4.40093	3.70731	1.80746	6.6011e-05	0.00138454	10.5981	disease_pulldown_AZ_IP_vs_AZ_TotalRNA
NA	ENSG00000281010.1	4.40093	3.70731	1.80746	6.6011e-05	0.00138454	10.5981	disease_pulldown_AZ_IP_vs_AZ_TotalRNA
SNORD43	ENSG00000263764.1	39.7844	3.83698	1.98136	6.63774e-05	0.0013895	10.9628	disease_pulldown_AZ_IP_vs_AZ_TotalRNA
NA	hsa-miR-4286	2136.09	-1.75862	0.525603	6.73939e-05	0.00140802	5.01452	disease_pulldown_AZ_IP_vs_AZ_TotalRNA
NA	hsa-piR-3804	5.37825	3.36284	1.50993	6.86899e-05	0.00143229	9.5638	disease_pulldown_AZ_IP_vs_AZ_TotalRNA
NA	hsa-piR-26236	35.1204	2.04045	0.661171	6.96234e-05	0.00144893	5.79274	disease_pulldown_AZ_IP_vs_AZ_TotalRNA
NA	AluJo	228.371	-1.85205	0.570111	7.12502e-05	0.0014799	5.24086	disease_pulldown_AZ_IP_vs_AZ_TotalRNA
NA	hsa-miR-6869-5p	1052.08	-2.30501	0.811527	7.19879e-05	0.00149084	6.51527	disease_pulldown_AZ_IP_vs_AZ_TotalRNA
NA	hsa-miR-8079	13.4896	2.33471	0.829494	7.2196e-05	0.00149084	6.59921	disease_pulldown_AZ_IP_vs_AZ_TotalRNA
NA	hsa-piR-31190	9.82125	3.35916	1.52183	7.21577e-05	0.00149084	9.49489	disease_pulldown_AZ_IP_vs_AZ_TotalRNA
NA	hsa-piR-21296	11.6428	3.78966	1.9853	7.30953e-05	0.0015065	10.6945	disease_pulldown_AZ_IP_vs_AZ_TotalRNA
NA	hsa-piR-32904	17.0668	-3.41207	1.57061	7.33824e-05	0.0015095	9.62601	disease_pulldown_AZ_IP_vs_AZ_TotalRNA
NA	hsa-miR-4772-3p	15.3135	3.77123	1.96481	7.39704e-05	0.00151867	10.6293	disease_pulldown_AZ_IP_vs_AZ_TotalRNA
NA	hsa-miR-6800-5p	27.6935	3.19822	1.41268	7.62177e-05	0.00156113	8.97599	disease_pulldown_AZ_IP_vs_AZ_TotalRNA
NA	hsa-miR-3613-3p	27.6772	1.80426	0.551964	7.63309e-05	0.00156113	5.06376	disease_pulldown_AZ_IP_vs_AZ_TotalRNA
NA	hsa-piR-33073	181.808	-2.14484	0.725074	7.68571e-05	0.00156888	6.01502	disease_pulldown_AZ_IP_vs_AZ_TotalRNA
NA	AluYk12	198.214	-1.94693	0.620562	7.73093e-05	0.00157464	5.4569	disease_pulldown_AZ_IP_vs_AZ_TotalRNA
NA	hsa-miR-518d-3p	6.36358	2.90389	1.20611	7.74341e-05	0.00157464	8.13907	disease_pulldown_AZ_IP_vs_AZ_TotalRNA
NA	hsa-miR-7848-3p	3.69092	3.08218	1.33949	8.02355e-05	0.00162851	8.59377	disease_pulldown_AZ_IP_vs_AZ_TotalRNA
NA	hsa-miR-10396b-5p	51.9837	-2.05539	0.679981	8.08814e-05	0.0016385	5.72539	disease_pulldown_AZ_IP_vs_AZ_TotalRNA
NA	X9b_DNA	7.67697	2.95863	1.25325	8.10802e-05	0.00163942	8.24071	disease_pulldown_AZ_IP_vs_AZ_TotalRNA
NA	hsa-piR-20108	63.3395	-2.40882	0.888945	8.20613e-05	0.00165612	6.69871	disease_pulldown_AZ_IP_vs_AZ_TotalRNA
NA	ENSG00000260035.1	21.8028	-2.95543	1.25423	8.23603e-05	0.00165902	8.21654	disease_pulldown_AZ_IP_vs_AZ_TotalRNA
NA	hsa-piR-30321	59.9753	3.34354	2.83714	8.29162e-05	0.00166155	9.29332	disease_pulldown_AZ_IP_vs_AZ_TotalRNA
NA	hsa-miR-1303	30.5646	-1.93893	0.621108	8.29529e-05	0.00166155	5.38924	disease_pulldown_AZ_IP_vs_AZ_TotalRNA
NA	hsa-miR-12131	5.05535	2.14242	0.730041	8.2857e-05	0.00166155	5.95483	disease_pulldown_AZ_IP_vs_AZ_TotalRNA
NA	AluYi6_4d	105.62	-1.99161	0.648615	8.36183e-05	0.00167174	5.53037	disease_pulldown_AZ_IP_vs_AZ_TotalRNA
NA	hsa-piR-3381	247.732	-2.02366	0.666253	8.45052e-05	0.00168631	5.61172	disease_pulldown_AZ_IP_vs_AZ_TotalRNA
NA	hsa-miR-494-5p	4.80771	3.37408	1.58923	8.51693e-05	0.00169639	9.3478	disease_pulldown_AZ_IP_vs_AZ_TotalRNA
MIR663AHG	ENSG00000227195.11	5.21773	-2.81875	1.16556	8.53393e-05	0.00169662	7.8091	disease_pulldown_AZ_IP_vs_AZ_TotalRNA
LOC124904967	ENSG00000227195.11	5.21773	-2.81875	1.16556	8.53393e-05	0.00169662	7.8091	disease_pulldown_AZ_IP_vs_AZ_TotalRNA
NA	hsa-piR-6069	7.00066	-2.89974	1.22298	8.57188e-05	0.00170099	8.03025	disease_pulldown_AZ_IP_vs_AZ_TotalRNA
NA	hsa-piR-27491	680.605	-2.12375	0.723566	8.69644e-05	0.00172251	5.86971	disease_pulldown_AZ_IP_vs_AZ_TotalRNA
SNORA3A	ENSG00000200983.1	30.4517	3.06541	1.3472	8.73199e-05	0.00172635	8.46934	disease_pulldown_AZ_IP_vs_AZ_TotalRNA
NA	hsa-miR-450a-5p	2.97611	3.22816	1.47416	8.74932e-05	0.00172658	8.9188	disease_pulldown_AZ_IP_vs_AZ_TotalRNA
NA	hsa-miR-1972	37.2571	-2.55653	0.992682	8.76942e-05	0.00172735	7.06272	disease_pulldown_AZ_IP_vs_AZ_TotalRNA
SNHG1	ENSG00000255717.9	18.1157	3.66579	1.9411	8.84853e-05	0.00173972	10.1158	disease_pulldown_AZ_IP_vs_AZ_TotalRNA
NA	HERVK13	131.363	2.32154	0.845503	9.05786e-05	0.00177761	6.38461	disease_pulldown_AZ_IP_vs_AZ_TotalRNA
NA	hsa-piR-32874	6.67933	-2.87366	1.21653	9.10585e-05	0.00178374	7.89874	disease_pulldown_AZ_IP_vs_AZ_TotalRNA
NCL	ENSG00000115053.17	9.47045	2.26552	0.812119	9.16261e-05	0.00179157	6.22285	disease_pulldown_AZ_IP_vs_AZ_TotalRNA
NA	hsa-miR-10a-3p	26.3876	2.87413	1.22198	9.34012e-05	0.00182295	7.8729	disease_pulldown_AZ_IP_vs_AZ_TotalRNA
NA	hsa-miR-3936	20.3309	3.51879	1.77796	9.37982e-05	0.00182735	9.63509	disease_pulldown_AZ_IP_vs_AZ_TotalRNA
NA	FRAM	116.824	-1.7087	0.520216	9.42576e-05	0.00182963	4.67781	disease_pulldown_AZ_IP_vs_AZ_TotalRNA
NA	hsa-miR-373-3p	6.07467	2.21471	0.784011	9.4158e-05	0.00182963	6.06307	disease_pulldown_AZ_IP_vs_AZ_TotalRNA
NA	hsa-piR-17638	3.39907	2.20279	0.777231	9.45277e-05	0.00183154	6.02944	disease_pulldown_AZ_IP_vs_AZ_TotalRNA
NA	hsa-piR-26667	21.2197	3.56504	1.84195	9.47427e-05	0.00183238	9.75747	disease_pulldown_AZ_IP_vs_AZ_TotalRNA
NA	hsa-piR-10392	5.59799	3.44725	1.71683	9.75576e-05	0.00188341	9.39395	disease_pulldown_AZ_IP_vs_AZ_TotalRNA
CERCAM	ENSG00000167123.20	10.2369	-3.04695	1.36454	9.91073e-05	0.00190643	8.28703	disease_pulldown_AZ_IP_vs_AZ_TotalRNA
NA	hsa-miR-132-5p	3.5886	3.47101	1.7509	9.903e-05	0.00190643	9.44037	disease_pulldown_AZ_IP_vs_AZ_TotalRNA
RASSF5	ENSG00000266094.8	7.55164	-2.89957	1.25425	9.97266e-05	0.00191489	7.8806	disease_pulldown_AZ_IP_vs_AZ_TotalRNA
NA	AluSz	417.929	-1.9634	0.646588	0.000100124	0.00191908	5.33437	disease_pulldown_AZ_IP_vs_AZ_TotalRNA
NA	hsa-miR-6882-3p	14.0829	-2.83368	1.20916	0.000101312	0.00193836	7.68655	disease_pulldown_AZ_IP_vs_AZ_TotalRNA
NA	AluYe5	59.3601	-2.08427	0.716512	0.000104255	0.00199111	5.6294	disease_pulldown_AZ_IP_vs_AZ_TotalRNA
NA	hsa-piR-15903	92.6984	-3.04384	1.38192	0.000106926	0.00203694	8.19103	disease_pulldown_AZ_IP_vs_AZ_TotalRNA
NA	hsa-miR-6797-5p	37.6415	-1.85242	0.594215	0.000107036	0.00203694	4.98491	disease_pulldown_AZ_IP_vs_AZ_TotalRNA
NA	hsa-miR-6768-5p	404.215	1.92439	0.631451	0.000108015	0.00204696	5.17446	disease_pulldown_AZ_IP_vs_AZ_TotalRNA
NA	hsa-miR-1236-3p	36.451	2.75303	1.16326	0.000108138	0.00204696	7.4026	disease_pulldown_AZ_IP_vs_AZ_TotalRNA
NA	hsa-miR-892c-3p	22.2791	3.23204	1.54531	0.000107977	0.00204696	8.69059	disease_pulldown_AZ_IP_vs_AZ_TotalRNA
NA	hsa-piR-29590	9.44532	3.57078	1.95486	0.00010842	0.00204866	9.60015	disease_pulldown_AZ_IP_vs_AZ_TotalRNA
NA	ENSG00000210164.1	133.369	3.00285	1.35446	0.000109092	0.00205516	8.06912	disease_pulldown_AZ_IP_vs_AZ_TotalRNA
SNORA74A	ENSG00000200959.1	42.493	2.5631	1.02967	0.000109149	0.00205516	6.88745	disease_pulldown_AZ_IP_vs_AZ_TotalRNA
NA	hsa-piR-14788	28.037	3.26587	1.58291	0.000109766	0.00206315	8.77038	disease_pulldown_AZ_IP_vs_AZ_TotalRNA
NA	ENSG00000210194.1	465.138	2.37127	0.90176	0.000111213	0.00208411	6.35757	disease_pulldown_AZ_IP_vs_AZ_TotalRNA
NA	hsa-miR-615-5p	98.596	-1.77381	0.558551	0.000111272	0.00208411	4.75573	disease_pulldown_AZ_IP_vs_AZ_TotalRNA
NA	hsa-piR-14737	62.2441	-1.89952	0.621964	0.000113533	0.00212273	5.07762	disease_pulldown_AZ_IP_vs_AZ_TotalRNA
NA	hsa-piR-32907	16.322	-2.47847	0.977418	0.000113852	0.00212498	6.62408	disease_pulldown_AZ_IP_vs_AZ_TotalRNA
NA	hsa-miR-186-5p	4.06704	2.37163	0.906095	0.000114834	0.00213582	6.33327	disease_pulldown_AZ_IP_vs_AZ_TotalRNA
NA	hsa-piR-18030	2.71083	3.41561	1.76425	0.000114775	0.00213582	9.12117	disease_pulldown_AZ_IP_vs_AZ_TotalRNA
NA	hsa-piR-32924	52.0218	-2.32748	0.878588	0.00011649	0.00216286	6.20267	disease_pulldown_AZ_IP_vs_AZ_TotalRNA
NA	hsa-miR-5000-5p	271.813	1.38945	0.402113	0.000117673	0.00218103	3.6978	disease_pulldown_AZ_IP_vs_AZ_TotalRNA
NA	L1P4a	14.1851	1.63646	0.500349	0.000119337	0.00220805	4.34642	disease_pulldown_AZ_IP_vs_AZ_TotalRNA
NA	hsa-piR-12488	212.133	-2.47279	0.982157	0.000120781	0.0022309	6.55664	disease_pulldown_AZ_IP_vs_AZ_TotalRNA
NA	hsa-miR-1246	731.445	1.62409	0.495781	0.000121206	0.00223487	4.30504	disease_pulldown_AZ_IP_vs_AZ_TotalRNA
WDR24	ENSG00000127580.17	11.2823	-2.9674	1.35594	0.00012239	0.00225282	7.85551	disease_pulldown_AZ_IP_vs_AZ_TotalRNA
NA	L4_B_Mam	53.201	1.74468	0.552776	0.000127911	0.0023479	4.58732	disease_pulldown_AZ_IP_vs_AZ_TotalRNA
SNORA31	ENSG00000199477.1	6.3013	2.43664	0.965455	0.000127995	0.0023479	6.40671	disease_pulldown_AZ_IP_vs_AZ_TotalRNA
NA	hsa-piR-25816	5.4141	-2.86965	1.2911	0.000129492	0.00237128	7.53287	disease_pulldown_AZ_IP_vs_AZ_TotalRNA
NA	hsa-miR-4690-3p	7.18324	1.75098	0.557058	0.000130812	0.00239136	4.58993	disease_pulldown_AZ_IP_vs_AZ_TotalRNA
NA	tRNA-Met-i	68113.3	-1.93231	0.650249	0.000131889	0.00240526	5.0604	disease_pulldown_AZ_IP_vs_AZ_TotalRNA
SNORD88C	ENSG00000220988.1	7.57692	3.2665	1.66115	0.000132023	0.00240526	8.55444	disease_pulldown_AZ_IP_vs_AZ_TotalRNA
NA	HERVK-full	37.6451	1.44361	0.428305	0.000138522	0.00251508	3.75259	disease_pulldown_AZ_IP_vs_AZ_TotalRNA
NA	hsa-piR-32094	7.09794	-2.88946	1.32388	0.000138317	0.00251508	7.511	disease_pulldown_AZ_IP_vs_AZ_TotalRNA
NA	hsa-piR-9560	2.44952	2.55695	1.06567	0.000139296	0.00252483	6.64236	disease_pulldown_AZ_IP_vs_AZ_TotalRNA
NA	hsa-miR-12116	231.076	-2.16077	0.791776	0.000140617	0.00254446	5.60592	disease_pulldown_AZ_IP_vs_AZ_TotalRNA
NA	hsa-miR-6892-5p	5.40322	1.75559	0.563987	0.000141642	0.00255867	4.55046	disease_pulldown_AZ_IP_vs_AZ_TotalRNA
NA	hsa-piR-2801	26.4127	-2.54522	1.06045	0.000142099	0.00256257	6.59548	disease_pulldown_AZ_IP_vs_AZ_TotalRNA
NA	hsa-miR-221-5p	4.74986	3.38899	1.8771	0.000143391	0.00258153	8.77112	disease_pulldown_AZ_IP_vs_AZ_TotalRNA
NA	hsa-miR-548ag	4.26304	2.78809	1.25102	0.000144073	0.00258944	7.21221	disease_pulldown_AZ_IP_vs_AZ_TotalRNA
NA	hsa-piR-11180	53.3144	-2.5946	1.10052	0.000144499	0.00259272	6.71028	disease_pulldown_AZ_IP_vs_AZ_TotalRNA
NA	hsa-miR-5100	3158.01	-1.71139	0.544757	0.000146292	0.00262049	4.41815	disease_pulldown_AZ_IP_vs_AZ_TotalRNA
NA	AluSx1	202.875	-1.81308	0.594844	0.000146771	0.00262377	4.67971	disease_pulldown_AZ_IP_vs_AZ_TotalRNA
NA	ENSG00000253190.4	68.2863	-3.26926	1.71887	0.000146966	0.00262377	8.4382	disease_pulldown_AZ_IP_vs_AZ_TotalRNA
NA	hsa-piR-11423	17.0139	3.21433	1.65617	0.000147938	0.0026367	8.28955	disease_pulldown_AZ_IP_vs_AZ_TotalRNA
NA	hsa-piR-21141	5.88575	-2.82598	1.29083	0.000149341	0.00265728	7.2785	disease_pulldown_AZ_IP_vs_AZ_TotalRNA
SNORD12C	ENSG00000209042.1	25.5181	3.3976	2.38559	0.000150108	0.00266648	8.74562	disease_pulldown_AZ_IP_vs_AZ_TotalRNA
NA	hsa-miR-30e-5p	31.7071	2.66626	1.1645	0.000151035	0.00267496	6.85943	disease_pulldown_AZ_IP_vs_AZ_TotalRNA
NA	hsa-piR-32947	5.74894	3.17306	1.6195	0.000151087	0.00267496	8.16329	disease_pulldown_AZ_IP_vs_AZ_TotalRNA
NA	hsa-miR-4758-5p	16.5877	1.58462	0.489657	0.000151966	0.00268607	4.07387	disease_pulldown_AZ_IP_vs_AZ_TotalRNA
NA	hsa-miR-7702	12.8517	2.47704	1.02269	0.000153201	0.00270342	6.36125	disease_pulldown_AZ_IP_vs_AZ_TotalRNA
TAF15	ENSG00000270647.7	5.63453	2.17495	0.811028	0.000153952	0.00271219	5.58239	disease_pulldown_AZ_IP_vs_AZ_TotalRNA
NA	hsa-piR-20298	12.6484	-2.23417	0.853329	0.000157388	0.00275907	5.71776	disease_pulldown_AZ_IP_vs_AZ_TotalRNA
NA	Eulor9C	10.9429	2.48351	1.03161	0.000156951	0.00275907	6.35589	disease_pulldown_AZ_IP_vs_AZ_TotalRNA
NA	hsa-piR-30292	4.52166	3.20643	1.67745	0.00015731	0.00275907	8.20602	disease_pulldown_AZ_IP_vs_AZ_TotalRNA
NA	hsa-piR-18114	16.8675	3.34883	2.38499	0.000160956	0.00279952	8.54927	disease_pulldown_AZ_IP_vs_AZ_TotalRNA
NA	hsa-piR-32298	16.2884	-2.6701	1.18116	0.000161006	0.00279952	6.81654	disease_pulldown_AZ_IP_vs_AZ_TotalRNA
NA	hsa-miR-12115	13.9167	-1.91428	0.655673	0.000160693	0.00279952	4.88699	disease_pulldown_AZ_IP_vs_AZ_TotalRNA
NA	hsa-piR-27696	9.09275	-3.07591	1.54162	0.000160524	0.00279952	7.85256	disease_pulldown_AZ_IP_vs_AZ_TotalRNA
NA	L1MD2	4.19965	2.53438	1.07374	0.000160177	0.00279952	6.47006	disease_pulldown_AZ_IP_vs_AZ_TotalRNA
NA	hsa-piR-16280	4.75991	-2.58298	1.11598	0.000164081	0.00284372	6.57657	disease_pulldown_AZ_IP_vs_AZ_TotalRNA
LOC388242	ENSG00000290678.1	3.80536	-2.61251	1.13912	0.00016399	0.00284372	6.65175	disease_pulldown_AZ_IP_vs_AZ_TotalRNA
NA	hsa-miR-2113	43.9006	1.90108	0.650575	0.000165395	0.00286185	4.83513	disease_pulldown_AZ_IP_vs_AZ_TotalRNA
NA	hsa-miR-4646-5p	14.0846	-2.40705	0.984901	0.000167023	0.00288534	6.11343	disease_pulldown_AZ_IP_vs_AZ_TotalRNA
NA	hsa-piR-32925	24.4906	-2.47937	1.03996	0.000167688	0.00289215	6.29458	disease_pulldown_AZ_IP_vs_AZ_TotalRNA
NA	hsa-miR-4698	9.00676	2.2021	0.839565	0.00016798	0.0028925	5.59053	disease_pulldown_AZ_IP_vs_AZ_TotalRNA
RMRP	ENSG00000277027.1	101.097	1.63224	0.516012	0.000168683	0.00289993	4.142	disease_pulldown_AZ_IP_vs_AZ_TotalRNA
NA	hsa-piR-18200	10.6958	-2.59737	1.13448	0.000170001	0.0029179	6.58416	disease_pulldown_AZ_IP_vs_AZ_TotalRNA
NA	AluYm1	108.243	-1.66577	0.532336	0.000171377	0.00293679	4.21795	disease_pulldown_AZ_IP_vs_AZ_TotalRNA
NA	hsa-miR-6867-5p	161.805	2.6198	1.15481	0.000171941	0.00293992	6.63244	disease_pulldown_AZ_IP_vs_AZ_TotalRNA
NA	hsa-miR-6165	94.5711	1.49487	0.457646	0.000172111	0.00293992	3.78451	disease_pulldown_AZ_IP_vs_AZ_TotalRNA
NA	hsa-piR-29633	4.46911	-2.71899	1.23696	0.00017242	0.0029405	6.88334	disease_pulldown_AZ_IP_vs_AZ_TotalRNA
NA	hsa-piR-18178	8.59707	2.92233	1.41728	0.000172797	0.00294223	7.39735	disease_pulldown_AZ_IP_vs_AZ_TotalRNA
NA	MER50C	22.7289	-2.00516	0.715423	0.000173174	0.00294395	5.0752	disease_pulldown_AZ_IP_vs_AZ_TotalRNA
NA	SVA_F	65.6388	-1.94781	0.682104	0.000175103	0.0029626	4.92471	disease_pulldown_AZ_IP_vs_AZ_TotalRNA
NA	hsa-miR-501-3p	38.2937	2.53435	1.09018	0.000174836	0.0029626	6.40767	disease_pulldown_AZ_IP_vs_AZ_TotalRNA
NA	ENSG00000290679.1	3.7746	-2.59503	1.13862	0.000175033	0.0029626	6.56108	disease_pulldown_AZ_IP_vs_AZ_TotalRNA
SNORA69	ENSG00000206622.1	10.6359	3.34101	2.24195	0.000178855	0.0030213	8.4187	disease_pulldown_AZ_IP_vs_AZ_TotalRNA
NA	hsa-miR-498-3p	15.8433	-1.99851	0.714732	0.000179451	0.00302657	5.03435	disease_pulldown_AZ_IP_vs_AZ_TotalRNA
NA	hsa-miR-6756-5p	247.937	1.79818	0.601105	0.000180103	0.00303277	4.5281	disease_pulldown_AZ_IP_vs_AZ_TotalRNA
NA	hsa-piR-33158	287.926	-2.67416	1.21015	0.000180401	0.00303301	6.73387	disease_pulldown_AZ_IP_vs_AZ_TotalRNA
NA	LTR47A	89.1826	-2.97397	1.48404	0.000181281	0.00303347	7.48863	disease_pulldown_AZ_IP_vs_AZ_TotalRNA
NA	Helitron2Na_Mam	10.8457	-2.85987	1.37399	0.000181188	0.00303347	7.20133	disease_pulldown_AZ_IP_vs_AZ_TotalRNA
NA	hsa-piR-18163	9.56054	2.63565	1.17875	0.00018087	0.00303347	6.63672	disease_pulldown_AZ_IP_vs_AZ_TotalRNA
NA	L1M4	78.2535	2.17648	0.831698	0.000181637	0.00303468	5.48013	disease_pulldown_AZ_IP_vs_AZ_TotalRNA
NA	hAT-5_Mam	41.0316	2.21616	0.860965	0.000184118	0.00307131	5.5685	disease_pulldown_AZ_IP_vs_AZ_TotalRNA
NA	ENSG00000288873.2	4.18129	3.31316	1.99519	0.000184452	0.00307208	8.32455	disease_pulldown_AZ_IP_vs_AZ_TotalRNA
NA	LTR1B	12.4164	-2.18894	0.843199	0.000185898	0.00309135	5.49392	disease_pulldown_AZ_IP_vs_AZ_TotalRNA
NA	UCON11	1.99268	3.23591	1.83526	0.000187835	0.0031187	8.10929	disease_pulldown_AZ_IP_vs_AZ_TotalRNA
NA	hsa-piR-11809	5.44533	3.27871	1.92924	0.000188647	0.00312732	8.2126	disease_pulldown_AZ_IP_vs_AZ_TotalRNA
NA	tRNA-Gly-GGY	110294	-2.2215	0.868399	0.000189283	0.00312815	5.56422	disease_pulldown_AZ_IP_vs_AZ_TotalRNA
KICS2	ENSG00000174206.13	9.45031	-2.92292	1.44816	0.000189114	0.00312815	7.32107	disease_pulldown_AZ_IP_vs_AZ_TotalRNA
NA	hsa-piR-30602	44.5722	-2.09079	0.78023	0.000191569	0.00315912	5.22787	disease_pulldown_AZ_IP_vs_AZ_TotalRNA
AURKAIP1	ENSG00000175756.14	7.94812	2.64091	1.19646	0.000191749	0.00315912	6.60342	disease_pulldown_AZ_IP_vs_AZ_TotalRNA
NA	hsa-piR-1104	10.267	-3.10497	1.65733	0.00019256	0.0031676	7.76015	disease_pulldown_AZ_IP_vs_AZ_TotalRNA
NA	hsa-piR-3282	4.67855	-2.7191	1.26577	0.000193356	0.00317579	6.79271	disease_pulldown_AZ_IP_vs_AZ_TotalRNA
NA	hsa-miR-5001-5p	10.2728	1.6869	0.54958	0.000193669	0.00317605	4.21406	disease_pulldown_AZ_IP_vs_AZ_TotalRNA
NA	MER4D1	23.005	1.72634	0.569466	0.000194818	0.00318512	4.31046	disease_pulldown_AZ_IP_vs_AZ_TotalRNA
RUFY2	ENSG00000204130.14	5.40657	-2.75353	1.29795	0.000194558	0.00318512	6.87522	disease_pulldown_AZ_IP_vs_AZ_TotalRNA
NA	hsa-piR-33134	4.64623	-2.50954	1.09356	0.000196751	0.0032118	6.25692	disease_pulldown_AZ_IP_vs_AZ_TotalRNA
NA	hsa-miR-6129	8.66791	1.70064	0.55778	0.000198301	0.00323216	4.23546	disease_pulldown_AZ_IP_vs_AZ_TotalRNA
NA	hsa-miR-1199-3p	165.629	1.48182	0.458697	0.000198753	0.00323458	3.69	disease_pulldown_AZ_IP_vs_AZ_TotalRNA
NA	hsa-miR-1285-5p	15.9318	-2.19923	0.859547	0.000199403	0.00324022	5.47483	disease_pulldown_AZ_IP_vs_AZ_TotalRNA
NA	hsa-piR-27201	13.5845	3.27616	2.20012	0.000201569	0.00327045	8.14255	disease_pulldown_AZ_IP_vs_AZ_TotalRNA
NA	hsa-piR-10605	32.6859	2.86943	2.572	0.000203715	0.00329524	7.12224	disease_pulldown_AZ_IP_vs_AZ_TotalRNA
CIAO3	ENSG00000103245.14	11.0122	-2.91385	1.46542	0.000203546	0.00329524	7.23251	disease_pulldown_AZ_IP_vs_AZ_TotalRNA
NA	hsa-piR-18916	88.3023	2.72104	2.6108	0.000204575	0.0033033	6.75103	disease_pulldown_AZ_IP_vs_AZ_TotalRNA
NA	hsa-miR-4638-3p	8.07164	1.56839	0.497488	0.000204832	0.0033033	3.89125	disease_pulldown_AZ_IP_vs_AZ_TotalRNA
NA	ENSG00000210049.1	187.115	2.88264	1.43719	0.000205556	0.00330499	7.15135	disease_pulldown_AZ_IP_vs_AZ_TotalRNA
NA	hsa-miR-4259	30.3904	1.50919	0.471749	0.000205302	0.00330499	3.74405	disease_pulldown_AZ_IP_vs_AZ_TotalRNA
MIR6516	ENSG00000284250.1	9.43499	2.99196	1.55709	0.000207215	0.00332665	7.41406	disease_pulldown_AZ_IP_vs_AZ_TotalRNA
NA	hsa-piR-27429	25.1945	-2.13361	0.818652	0.000207574	0.00332742	5.28685	disease_pulldown_AZ_IP_vs_AZ_TotalRNA
NA	hsa-piR-9871	5.24411	3.26304	2.07433	0.000208189	0.00333228	8.0834	disease_pulldown_AZ_IP_vs_AZ_TotalRNA
NA	hsa-piR-19014	4.64355	-2.74793	1.31798	0.00021266	0.00339874	6.78376	disease_pulldown_AZ_IP_vs_AZ_TotalRNA
NA	LTR23-int	28.2147	1.98111	0.722441	0.000216952	0.00346216	4.87482	disease_pulldown_AZ_IP_vs_AZ_TotalRNA
NA	hsa-piR-32850	45.1834	-2.24097	0.902105	0.000217576	0.00346693	5.51291	disease_pulldown_AZ_IP_vs_AZ_TotalRNA
NA	Eulor11	16.4872	-2.70471	1.28651	0.000219078	0.00348565	6.64741	disease_pulldown_AZ_IP_vs_AZ_TotalRNA
NA	LTR108a_Mam	7.65581	2.30392	0.954255	0.000223907	0.0035572	5.64205	disease_pulldown_AZ_IP_vs_AZ_TotalRNA
NA	AluYh9	351.798	-1.76961	0.601845	0.000224874	0.00356724	4.33143	disease_pulldown_AZ_IP_vs_AZ_TotalRNA
NA	hsa-piR-2274	9.16199	3.14588	1.8276	0.000225273	0.00356827	7.69968	disease_pulldown_AZ_IP_vs_AZ_TotalRNA
NA	Ricksha_a	6.87518	2.64502	1.24086	0.000226238	0.00357355	6.4721	disease_pulldown_AZ_IP_vs_AZ_TotalRNA
NA	hsa-miR-4759	3.88223	2.77659	1.36423	0.000226276	0.00357355	6.79403	disease_pulldown_AZ_IP_vs_AZ_TotalRNA
NA	hsa-piR-19013	116.685	-1.94476	0.704292	0.000227445	0.00358672	4.75552	disease_pulldown_AZ_IP_vs_AZ_TotalRNA
RHBDL1	ENSG00000103269.14	11.6577	-2.75546	1.34672	0.000228469	0.00359563	6.73496	disease_pulldown_AZ_IP_vs_AZ_TotalRNA
TUBB	ENSG00000196230.14	3.20094	2.59089	1.19532	0.000228684	0.00359563	6.33273	disease_pulldown_AZ_IP_vs_AZ_TotalRNA
NA	hsa-miR-483-3p	52.9293	-2.28151	0.941674	0.000230515	0.00361908	5.57007	disease_pulldown_AZ_IP_vs_AZ_TotalRNA
NA	hsa-piR-10706	7.30637	-2.47344	1.09944	0.000234171	0.0036688	6.02399	disease_pulldown_AZ_IP_vs_AZ_TotalRNA
NA	hsa-piR-29935	5.77399	3.1573	2.26693	0.000234369	0.0036688	7.68953	disease_pulldown_AZ_IP_vs_AZ_TotalRNA
NA	hsa-miR-6851-5p	3.96795	2.07729	0.795138	0.000235513	0.00368132	5.05613	disease_pulldown_AZ_IP_vs_AZ_TotalRNA
NA	hsa-piR-9513	19.027	3.08392	1.76624	0.000239715	0.00374151	7.48454	disease_pulldown_AZ_IP_vs_AZ_TotalRNA
SIRT6	ENSG00000077463.15	12.045	-2.67397	1.28478	0.000240953	0.00375535	6.48532	disease_pulldown_AZ_IP_vs_AZ_TotalRNA
NA	hsa-piR-30947	10.401	3.13985	2.26129	0.00024158	0.00375963	7.61368	disease_pulldown_AZ_IP_vs_AZ_TotalRNA
LINC01143	ENSG00000237751.2	15.2416	-3.04695	1.71447	0.000242666	0.00377103	7.38441	disease_pulldown_AZ_IP_vs_AZ_TotalRNA
NA	HERVI	52.6444	-1.24197	0.375128	0.000256136	0.00397307	2.98181	disease_pulldown_AZ_IP_vs_AZ_TotalRNA
NA	hsa-miR-1307-5p	6.65384	1.67065	0.559297	0.000256411	0.00397307	4.01101	disease_pulldown_AZ_IP_vs_AZ_TotalRNA
NA	hsa-piR-6160	8.78746	3.12371	2.19416	0.000258345	0.00399723	7.49142	disease_pulldown_AZ_IP_vs_AZ_TotalRNA
NA	hsa-piR-14992	6.20301	-2.63913	1.27273	0.000259297	0.00400616	6.32672	disease_pulldown_AZ_IP_vs_AZ_TotalRNA
NA	hsa-piR-2256	7.23958	3.05059	1.77637	0.000261151	0.00402464	7.30699	disease_pulldown_AZ_IP_vs_AZ_TotalRNA
ENO3	ENSG00000108515.18	5.15404	3.12418	1.96979	0.000261247	0.00402464	7.48327	disease_pulldown_AZ_IP_vs_AZ_TotalRNA
PPL	ENSG00000118898.16	5.1576	2.54004	1.18637	0.000265193	0.00407954	6.06913	disease_pulldown_AZ_IP_vs_AZ_TotalRNA
NA	hsa-miR-134-5p	13.7808	2.35177	1.02557	0.000269428	0.00413873	5.60457	disease_pulldown_AZ_IP_vs_AZ_TotalRNA
NA	HERV-Fc1_LTR1	5.892	2.02173	0.774386	0.000272852	0.0041853	4.80821	disease_pulldown_AZ_IP_vs_AZ_TotalRNA
NA	hsa-miR-4534	887.024	2.05893	0.801561	0.000275246	0.00420858	4.89173	disease_pulldown_AZ_IP_vs_AZ_TotalRNA
NA	AluSc	269.194	-1.72662	0.594074	0.000277116	0.00420858	4.10222	disease_pulldown_AZ_IP_vs_AZ_TotalRNA
NA	hsa-miR-611	90.9381	2.56994	1.22545	0.000277003	0.00420858	6.10583	disease_pulldown_AZ_IP_vs_AZ_TotalRNA
SNORD4A	ENSG00000238578.1	11.0228	3.07742	2.20085	0.000276853	0.00420858	7.31153	disease_pulldown_AZ_IP_vs_AZ_TotalRNA
NA	hsa-miR-151a-3p	10.5169	2.44099	1.10697	0.000275828	0.00420858	5.79945	disease_pulldown_AZ_IP_vs_AZ_TotalRNA
NA	hsa-miR-4423-3p	5.81563	2.42267	1.09155	0.000276622	0.00420858	5.75593	disease_pulldown_AZ_IP_vs_AZ_TotalRNA
NA	hsa-piR-23270	4.88341	-2.43818	1.10555	0.000277129	0.00420858	5.79278	disease_pulldown_AZ_IP_vs_AZ_TotalRNA
NA	hsa-miR-3680-3p	32.3147	-2.42346	1.09524	0.00028045	0.00425297	5.74676	disease_pulldown_AZ_IP_vs_AZ_TotalRNA
NA	hsa-piR-22401	112.444	-1.68084	0.570725	0.000280921	0.00425405	3.98561	disease_pulldown_AZ_IP_vs_AZ_TotalRNA
NA	hsa-piR-32943	10.5399	-2.92658	1.63581	0.000284823	0.00430703	6.92377	disease_pulldown_AZ_IP_vs_AZ_TotalRNA
CNTN2	ENSG00000184144.12	6.03117	-2.51841	1.18606	0.000286505	0.00432635	5.95322	disease_pulldown_AZ_IP_vs_AZ_TotalRNA
NA	hsa-piR-9267	2.81449	2.60728	1.27152	0.000287116	0.00432944	6.16248	disease_pulldown_AZ_IP_vs_AZ_TotalRNA
NA	hsa-piR-20791	383.279	-1.70666	0.586955	0.000291153	0.00436566	4.02763	disease_pulldown_AZ_IP_vs_AZ_TotalRNA
NA	MER66-int	200.825	-1.19923	0.36391	0.00029083	0.00436566	2.83012	disease_pulldown_AZ_IP_vs_AZ_TotalRNA
NA	hsa-piR-1496	3.95689	2.72003	1.39115	0.000290406	0.00436566	6.41913	disease_pulldown_AZ_IP_vs_AZ_TotalRNA
NA	hsa-piR-6555	3.38454	3.05697	1.91902	0.000290643	0.00436566	7.21429	disease_pulldown_AZ_IP_vs_AZ_TotalRNA
NA	hsa-miR-370-3p	51.9356	-2.06388	0.813439	0.000293502	0.00438241	4.86723	disease_pulldown_AZ_IP_vs_AZ_TotalRNA
NA	hsa-piR-3556	4.14548	-2.55984	1.23145	0.000293235	0.00438241	6.03685	disease_pulldown_AZ_IP_vs_AZ_TotalRNA
NA	hsa-miR-9851-3p	3.95491	2.33241	1.02564	0.000293006	0.00438241	5.50049	disease_pulldown_AZ_IP_vs_AZ_TotalRNA
TOMM70	ENSG00000154174.8	3.99251	2.72356	1.40015	0.000294511	0.00439135	6.42053	disease_pulldown_AZ_IP_vs_AZ_TotalRNA
SNORD14E	ENSG00000200879.1	4.33564	3.05603	1.94642	0.000294946	0.00439169	7.20419	disease_pulldown_AZ_IP_vs_AZ_TotalRNA
RNVU1-7	ENSG00000206585.1	11.9388	1.59327	0.530612	0.000299062	0.00444483	3.74761	disease_pulldown_AZ_IP_vs_AZ_TotalRNA
NA	hsa-piR-3234	4.47334	-2.52978	1.20829	0.000299348	0.00444483	5.95041	disease_pulldown_AZ_IP_vs_AZ_TotalRNA
NA	hsa-piR-25267	17.4207	2.55853	1.23713	0.000300592	0.00445711	6.01498	disease_pulldown_AZ_IP_vs_AZ_TotalRNA
ZFPM1	ENSG00000179588.9	11.4754	-2.75489	1.44601	0.000302684	0.00448191	6.46997	disease_pulldown_AZ_IP_vs_AZ_TotalRNA
NA	LTR5	4.07162	-2.44147	1.1294	0.000303496	0.00448771	5.73251	disease_pulldown_AZ_IP_vs_AZ_TotalRNA
NA	hsa-piR-12375	9.07482	-2.44531	1.13599	0.000307412	0.00453933	5.72939	disease_pulldown_AZ_IP_vs_AZ_TotalRNA
NA	MER76-int	299.003	1.91634	0.717175	0.000308709	0.00455218	4.48764	disease_pulldown_AZ_IP_vs_AZ_TotalRNA
MTND2P28	ENSG00000225630.1	16.6978	2.44155	1.13846	0.000315046	0.00463922	5.69749	disease_pulldown_AZ_IP_vs_AZ_TotalRNA
NA	hsa-miR-320a-5p	26.9264	1.50364	0.492505	0.000322215	0.00473825	3.49504	disease_pulldown_AZ_IP_vs_AZ_TotalRNA
NA	U17_repRNA	64.1873	2.50518	1.20629	0.000324217	0.00476112	5.81775	disease_pulldown_AZ_IP_vs_AZ_TotalRNA
NA	hsa-miR-10400-5p	25320	-1.79242	0.64505	0.000327212	0.00479851	4.15643	disease_pulldown_AZ_IP_vs_AZ_TotalRNA
NA	hsa-miR-4652-5p	19.4765	2.98801	1.89198	0.000328524	0.00480861	6.92614	disease_pulldown_AZ_IP_vs_AZ_TotalRNA
NA	hsa-miR-6848-5p	16.5458	-1.40073	0.448085	0.000328802	0.00480861	3.24686	disease_pulldown_AZ_IP_vs_AZ_TotalRNA
NA	hsa-piR-5391	5.80909	3.00414	2.04771	0.000329942	0.00481869	6.9608	disease_pulldown_AZ_IP_vs_AZ_TotalRNA
NA	hsa-miR-26a-5p	20.178	2.00425	0.786552	0.000332762	0.00485323	4.63777	disease_pulldown_AZ_IP_vs_AZ_TotalRNA
NA	AluYk11	266.677	-1.664	0.574135	0.000333989	0.00486448	3.84877	disease_pulldown_AZ_IP_vs_AZ_TotalRNA
NA	hsa-piR-33146	9.51737	2.93734	2.22842	0.000334608	0.00486686	6.79334	disease_pulldown_AZ_IP_vs_AZ_TotalRNA
NA	AluYk2	84.5034	-1.79211	0.647137	0.00033563	0.00486846	4.14445	disease_pulldown_AZ_IP_vs_AZ_TotalRNA
NA	hsa-piR-21747	1.99342	2.92588	1.75423	0.000335279	0.00486846	6.76642	disease_pulldown_AZ_IP_vs_AZ_TotalRNA
NA	hsa-piR-26942	24.0175	-2.42198	1.13638	0.0003365	0.00487445	5.5998	disease_pulldown_AZ_IP_vs_AZ_TotalRNA
NA	hsa-miR-10526-3p	34.1308	-1.57645	0.529985	0.000337829	0.00488047	3.64402	disease_pulldown_AZ_IP_vs_AZ_TotalRNA
SNORD19C	ENSG00000222345.1	9.09551	2.97058	1.87774	0.000337535	0.00488047	6.86662	disease_pulldown_AZ_IP_vs_AZ_TotalRNA
NA	hsa-miR-711	40.7145	1.56884	0.526506	0.000339254	0.00488781	3.62542	disease_pulldown_AZ_IP_vs_AZ_TotalRNA
SNORD28	ENSG00000274544.1	6.35658	2.9424	2.20608	0.000338854	0.00488781	6.79956	disease_pulldown_AZ_IP_vs_AZ_TotalRNA
NA	MER74A	7.6586	1.54864	0.517064	0.000341419	0.00491239	3.57536	disease_pulldown_AZ_IP_vs_AZ_TotalRNA
NA	hsa-piR-32903	46.029	-1.94563	0.74924	0.000344336	0.00494769	4.48585	disease_pulldown_AZ_IP_vs_AZ_TotalRNA
NA	hsa-miR-5004-3p	6.31849	-2.32083	1.04983	0.000345981	0.00496464	5.34744	disease_pulldown_AZ_IP_vs_AZ_TotalRNA
NA	hsa-miR-4530	1712.4	2.27214	1.00849	0.000349016	0.00498141	5.23195	disease_pulldown_AZ_IP_vs_AZ_TotalRNA
NA	hsa-miR-6748-5p	22.7723	-1.668	0.579367	0.000348315	0.00498141	3.84081	disease_pulldown_AZ_IP_vs_AZ_TotalRNA
NA	hsa-piR-8893	11.9251	2.89126	2.25148	0.000348622	0.00498141	6.65755	disease_pulldown_AZ_IP_vs_AZ_TotalRNA
NA	hsa-piR-22149	11.285	-2.70218	1.44247	0.000348474	0.00498141	6.22217	disease_pulldown_AZ_IP_vs_AZ_TotalRNA
NA	hsa-piR-3416	5.31648	2.9414	1.8426	0.000350425	0.00499484	6.76957	disease_pulldown_AZ_IP_vs_AZ_TotalRNA
NA	hsa-piR-32844	14.4038	2.9233	1.79816	0.000351744	0.00500259	6.72595	disease_pulldown_AZ_IP_vs_AZ_TotalRNA
NA	hsa-piR-32906	14.1148	-2.21567	0.96138	0.000351906	0.00500259	5.09783	disease_pulldown_AZ_IP_vs_AZ_TotalRNA
NA	hsa-piR-12529	4.52507	-2.47945	1.20675	0.000355673	0.00504942	5.69469	disease_pulldown_AZ_IP_vs_AZ_TotalRNA
NA	hsa-piR-1507	22.8786	2.94085	1.87128	0.000357149	0.00506364	6.75083	disease_pulldown_AZ_IP_vs_AZ_TotalRNA
NA	hsa-piR-3661	3.00643	2.95771	2.02817	0.00035891	0.00508187	6.78491	disease_pulldown_AZ_IP_vs_AZ_TotalRNA
NA	hsa-miR-764	6.85201	1.91038	0.729991	0.000359595	0.00508481	4.3819	disease_pulldown_AZ_IP_vs_AZ_TotalRNA
NA	hsa-miR-3189-3p	5.97943	1.82119	0.674231	0.000369717	0.00522103	4.15641	disease_pulldown_AZ_IP_vs_AZ_TotalRNA
NA	hsa-piR-17768	2.67361	2.93224	1.94003	0.000373478	0.00526718	6.68088	disease_pulldown_AZ_IP_vs_AZ_TotalRNA
NA	hsa-miR-3925-5p	3.29533	2.14061	0.909661	0.000374775	0.00527849	4.87522	disease_pulldown_AZ_IP_vs_AZ_TotalRNA
ITM2B	ENSG00000136156.15	11.3573	2.00788	0.805781	0.000376988	0.00530266	4.56894	disease_pulldown_AZ_IP_vs_AZ_TotalRNA
TCF23	ENSG00000163792.6	17.7579	2.78645	2.29133	0.000378947	0.00532321	6.33591	disease_pulldown_AZ_IP_vs_AZ_TotalRNA
NA	hsa-piR-33087	14.9915	2.79189	1.61439	0.000382445	0.00535948	6.34003	disease_pulldown_AZ_IP_vs_AZ_TotalRNA
RNPEPL1	ENSG00000142327.13	8.10802	-2.77697	1.59101	0.000382533	0.00535948	6.30617	disease_pulldown_AZ_IP_vs_AZ_TotalRNA
NA	hsa-piR-24027	68.4969	-1.80996	0.67105	0.00038474	0.00538334	4.1067	disease_pulldown_AZ_IP_vs_AZ_TotalRNA
NA	hsa-miR-6840-5p	77.4794	2.05965	0.849473	0.000387101	0.00540928	4.66895	disease_pulldown_AZ_IP_vs_AZ_TotalRNA
NA	ENSG00000209082.1	822.199	2.54746	1.31156	0.00039513	0.00551426	5.75347	disease_pulldown_AZ_IP_vs_AZ_TotalRNA
NA	hsa-miR-3184-5p	24.726	-1.60842	0.557066	0.000396713	0.0055291	3.63076	disease_pulldown_AZ_IP_vs_AZ_TotalRNA
NA	hsa-miR-1261	15.4542	-2.51562	1.27869	0.000397747	0.0055291	5.67862	disease_pulldown_AZ_IP_vs_AZ_TotalRNA
NA	hsa-piR-32854	2.70674	2.21779	0.986679	0.000397498	0.0055291	5.00631	disease_pulldown_AZ_IP_vs_AZ_TotalRNA
NA	hsa-piR-4758	19.4759	2.82397	2.21424	0.000398861	0.00553737	6.37284	disease_pulldown_AZ_IP_vs_AZ_TotalRNA
NA	hsa-miR-4708-3p	5.45159	-2.40826	1.16931	0.0004017	0.00556889	5.42878	disease_pulldown_AZ_IP_vs_AZ_TotalRNA
NA	hsa-piR-5579	5.1834	-2.43208	1.19386	0.000402174	0.00556889	5.48247	disease_pulldown_AZ_IP_vs_AZ_TotalRNA
NA	hsa-miR-10400-3p	691.941	-1.92983	0.757994	0.000405649	0.00560973	4.34416	disease_pulldown_AZ_IP_vs_AZ_TotalRNA
SCAMP5	ENSG00000198794.12	8.9489	-2.05168	0.850859	0.000407053	0.00562186	4.61652	disease_pulldown_AZ_IP_vs_AZ_TotalRNA
NA	tRNA-Val-GTY	78351.3	-2.14297	0.926767	0.000408527	0.00563492	4.81978	disease_pulldown_AZ_IP_vs_AZ_TotalRNA
NA	hsa-miR-4695-3p	30.5244	-1.70678	0.614929	0.000413922	0.00570198	3.82997	disease_pulldown_AZ_IP_vs_AZ_TotalRNA
NA	hsa-piR-3864	6.75931	2.81153	2.1925	0.000415421	0.00571525	6.30616	disease_pulldown_AZ_IP_vs_AZ_TotalRNA
TERC	ENSG00000277925.1	5.77464	2.41454	1.18609	0.000416778	0.00572654	5.41367	disease_pulldown_AZ_IP_vs_AZ_TotalRNA
NA	hsa-piR-13513	2.86379	-2.34213	1.11441	0.000418549	0.00574348	5.24831	disease_pulldown_AZ_IP_vs_AZ_TotalRNA
NA	hsa-miR-6750-3p	24.6209	1.73977	0.635843	0.000419949	0.0057553	3.89696	disease_pulldown_AZ_IP_vs_AZ_TotalRNA
NA	hsa-miR-1229-5p	52.1382	1.58707	0.550926	0.000426087	0.00582446	3.54669	disease_pulldown_AZ_IP_vs_AZ_TotalRNA
CHD2	ENSG00000173575.24	19.0204	2.40804	1.18557	0.00042584	0.00582446	5.38136	disease_pulldown_AZ_IP_vs_AZ_TotalRNA
NA	hsa-miR-8072	360.201	-1.74222	0.639689	0.00043083	0.00588176	3.886	disease_pulldown_AZ_IP_vs_AZ_TotalRNA
NA	tRNA-Pro-CCG	23038.6	-1.85925	0.716924	0.000435901	0.00594339	4.13862	disease_pulldown_AZ_IP_vs_AZ_TotalRNA
MIR4454	ENSG00000283468.1	3.67812	-2.37411	1.1592	0.000438974	0.00597766	5.27877	disease_pulldown_AZ_IP_vs_AZ_TotalRNA
NA	hsa-piR-30605	52.7135	-1.84051	0.70599	0.000443206	0.00602761	4.08567	disease_pulldown_AZ_IP_vs_AZ_TotalRNA
NA	L1MD1	29.4349	2.37599	1.16524	0.000445425	0.006035	5.27309	disease_pulldown_AZ_IP_vs_AZ_TotalRNA
NA	hsa-miR-3943	6.51018	1.8625	0.721679	0.000445446	0.006035	4.13348	disease_pulldown_AZ_IP_vs_AZ_TotalRNA
NA	hsa-piR-32909	4.08196	2.57228	1.38603	0.000444577	0.006035	5.70871	disease_pulldown_AZ_IP_vs_AZ_TotalRNA
NA	hsa-piR-5085	18.7684	-1.96396	0.795889	0.000446161	0.00603703	4.35838	disease_pulldown_AZ_IP_vs_AZ_TotalRNA
NA	hsa-piR-26503	6.91524	2.22673	1.01937	0.000446864	0.0060387	4.94123	disease_pulldown_AZ_IP_vs_AZ_TotalRNA
VAC14	ENSG00000103043.15	3.57755	-2.3399	1.12957	0.000447416	0.0060387	5.19237	disease_pulldown_AZ_IP_vs_AZ_TotalRNA
NA	AluSp	647.47	-1.54191	0.531326	0.00044954	0.00605971	3.41927	disease_pulldown_AZ_IP_vs_AZ_TotalRNA
NA	hsa-piR-17021	5.24812	2.7731	2.16336	0.000452164	0.00608739	6.14399	disease_pulldown_AZ_IP_vs_AZ_TotalRNA
FKBP8	ENSG00000105701.16	27.976	1.98218	0.812553	0.000454367	0.00610935	4.38855	disease_pulldown_AZ_IP_vs_AZ_TotalRNA
NA	hsa-miR-628-3p	5.39978	2.48036	1.28586	0.000455714	0.00611975	5.4897	disease_pulldown_AZ_IP_vs_AZ_TotalRNA
NA	LTR46	21.7283	-2.4036	1.20176	0.00045687	0.00612757	5.31848	disease_pulldown_AZ_IP_vs_AZ_TotalRNA
NA	AluYc	69.4877	-1.71856	0.631814	0.000462543	0.00618471	3.79575	disease_pulldown_AZ_IP_vs_AZ_TotalRNA
SNORA66	ENSG00000207523.1	17.0816	2.28105	1.07952	0.000462656	0.00618471	5.03812	disease_pulldown_AZ_IP_vs_AZ_TotalRNA
NA	hsa-piR-12240	5.0527	-2.47495	1.28515	0.000462869	0.00618471	5.46638	disease_pulldown_AZ_IP_vs_AZ_TotalRNA
NA	SVA_D	127.726	-1.94523	0.790198	0.000474551	0.00632924	4.27688	disease_pulldown_AZ_IP_vs_AZ_TotalRNA
LINC00869	ENSG00000291158.1	43.3687	-2.72547	1.65704	0.000475463	0.00632924	5.99234	disease_pulldown_AZ_IP_vs_AZ_TotalRNA
LINC02591	ENSG00000291158.1	43.3687	-2.72547	1.65704	0.000475463	0.00632924	5.99234	disease_pulldown_AZ_IP_vs_AZ_TotalRNA
NA	Tigger10	15.861	2.07726	0.89769	0.000475429	0.00632924	4.56717	disease_pulldown_AZ_IP_vs_AZ_TotalRNA
NA	hsa-piR-22235	9.00796	-2.43608	1.25257	0.000478861	0.00636653	5.34988	disease_pulldown_AZ_IP_vs_AZ_TotalRNA
NA	hsa-miR-6512-5p	5.10963	-2.36115	1.17592	0.000487686	0.00647579	5.16787	disease_pulldown_AZ_IP_vs_AZ_TotalRNA
SNORD36C	ENSG00000252542.1	14.6456	2.70114	2.18306	0.000490002	0.00648358	5.91059	disease_pulldown_AZ_IP_vs_AZ_TotalRNA
SNORD104	ENSG00000199753.1	11.6473	-2.64382	1.53368	0.000489504	0.00648358	5.78516	disease_pulldown_AZ_IP_vs_AZ_TotalRNA
NA	hsa-piR-27571	8.70891	2.20927	1.02378	0.000490702	0.00648358	4.83428	disease_pulldown_AZ_IP_vs_AZ_TotalRNA
TYSND1	ENSG00000156521.14	3.61293	2.64799	1.54143	0.000490386	0.00648358	5.79429	disease_pulldown_AZ_IP_vs_AZ_TotalRNA
RAPGEF2	ENSG00000109756.10	13.5086	1.86663	0.737864	0.000497182	0.00655905	4.07516	disease_pulldown_AZ_IP_vs_AZ_TotalRNA
TSPAN5	ENSG00000168785.8	2.8111	2.08206	0.910085	0.000497643	0.00655905	4.54546	disease_pulldown_AZ_IP_vs_AZ_TotalRNA
NA	hsa-miR-7154-5p	7.08003	1.94216	0.795191	0.000499849	0.00658001	4.23735	disease_pulldown_AZ_IP_vs_AZ_TotalRNA
NA	hsa-piR-26203	7.8545	-2.38092	1.20639	0.00050213	0.0066019	5.1912	disease_pulldown_AZ_IP_vs_AZ_TotalRNA
C1orf216	ENSG00000142686.8	8.44232	2.68405	1.62513	0.000505045	0.00663205	5.84681	disease_pulldown_AZ_IP_vs_AZ_TotalRNA
NA	tRNA-Asp-GAY	265358	-1.90881	0.773433	0.000513873	0.00673578	4.14519	disease_pulldown_AZ_IP_vs_AZ_TotalRNA
NA	hsa-miR-3913-3p	3.3268	2.63371	1.54809	0.000514206	0.00673578	5.7194	disease_pulldown_AZ_IP_vs_AZ_TotalRNA
NA	hsa-piR-5277	3.24887	-2.35735	1.18858	0.000515427	0.0067435	5.11808	disease_pulldown_AZ_IP_vs_AZ_TotalRNA
NA	AluYi6	105.274	-1.69442	0.627218	0.000516153	0.00674473	3.67864	disease_pulldown_AZ_IP_vs_AZ_TotalRNA
NA	hsa-piR-10365	9.67012	-2.27207	1.09918	0.000517601	0.00675539	4.93118	disease_pulldown_AZ_IP_vs_AZ_TotalRNA
CTC1	ENSG00000178971.17	196.484	-2.37516	1.21173	0.000520921	0.00679042	5.1496	disease_pulldown_AZ_IP_vs_AZ_TotalRNA
NA	hsa-piR-11709	7.53796	2.71371	2.10357	0.000521706	0.00679236	5.88326	disease_pulldown_AZ_IP_vs_AZ_TotalRNA
NA	hsa-piR-33001	46.9059	-2.06669	0.905974	0.000523619	0.00680896	4.47835	disease_pulldown_AZ_IP_vs_AZ_TotalRNA
NA	hsa-miR-875-5p	5.48078	2.6537	1.59742	0.000524856	0.00681675	5.74904	disease_pulldown_AZ_IP_vs_AZ_TotalRNA
SNORA77	ENSG00000221643.1	13.9087	2.21018	1.04138	0.000527066	0.00682476	4.78706	disease_pulldown_AZ_IP_vs_AZ_TotalRNA
NA	hsa-miR-642b-3p	12.2397	1.77599	0.681636	0.000527391	0.00682476	3.84664	disease_pulldown_AZ_IP_vs_AZ_TotalRNA
LSM4	ENSG00000130520.11	3.11888	2.35414	1.19148	0.000526196	0.00682476	5.09886	disease_pulldown_AZ_IP_vs_AZ_TotalRNA
NA	hsa-piR-22148	8.54584	2.56151	1.45262	0.000528911	0.00683614	5.54615	disease_pulldown_AZ_IP_vs_AZ_TotalRNA
NA	hsa-piR-32002	399.475	-1.78173	0.686042	0.000530007	0.00683942	3.85741	disease_pulldown_AZ_IP_vs_AZ_TotalRNA
NA	hsa-miR-296-3p	28.6758	1.59595	0.572105	0.000530446	0.00683942	3.4552	disease_pulldown_AZ_IP_vs_AZ_TotalRNA
NA	hsa-miR-519d-3p	9.59554	1.96177	0.820937	0.000535187	0.00688861	4.24108	disease_pulldown_AZ_IP_vs_AZ_TotalRNA
NA	ENSG00000286171.1	4.31052	-2.15844	0.994769	0.000535551	0.00688861	4.66627	disease_pulldown_AZ_IP_vs_AZ_TotalRNA
NA	hsa-piR-20792	900.173	-1.65794	0.608762	0.000536748	0.00689569	3.58351	disease_pulldown_AZ_IP_vs_AZ_TotalRNA
NA	NC_001526.4	2659.62	1.48274	0.513586	0.000539153	0.00691827	3.20272	disease_pulldown_AZ_IP_vs_AZ_TotalRNA
NA	hsa-miR-4515	13.5732	1.62926	0.592593	0.000540858	0.00692351	3.51867	disease_pulldown_AZ_IP_vs_AZ_TotalRNA
NA	Charlie29b	3.14265	2.31167	1.15327	0.00054085	0.00692351	4.99246	disease_pulldown_AZ_IP_vs_AZ_TotalRNA
LRP11	ENSG00000120256.11	5.10755	2.60553	1.53665	0.000543379	0.00694744	5.62319	disease_pulldown_AZ_IP_vs_AZ_TotalRNA
NA	hsa-miR-5585-3p	117.369	-1.66425	0.614121	0.000546318	0.00697667	3.58872	disease_pulldown_AZ_IP_vs_AZ_TotalRNA
NA	hsa-miR-4691-3p	3.13201	2.10772	0.952084	0.000548468	0.00699576	4.54248	disease_pulldown_AZ_IP_vs_AZ_TotalRNA
NA	hsa-miR-6786-3p	95.8037	-2.20495	1.0508	0.000559658	0.00712997	4.73383	disease_pulldown_AZ_IP_vs_AZ_TotalRNA
NA	hsa-piR-6691	29.039	-2.601	1.55172	0.000562342	0.00715561	5.58007	disease_pulldown_AZ_IP_vs_AZ_TotalRNA
YBX1	ENSG00000065978.19	6.11273	2.07515	0.928839	0.000567157	0.0072083	4.44532	disease_pulldown_AZ_IP_vs_AZ_TotalRNA
LINC01003	ENSG00000261455.1	1.22013	2.66283	1.7007	0.000574526	0.00729327	5.69066	disease_pulldown_AZ_IP_vs_AZ_TotalRNA
GPM6A	ENSG00000150625.17	28.6943	1.90336	0.78618	0.000579405	0.00734647	4.06162	disease_pulldown_AZ_IP_vs_AZ_TotalRNA
NA	hsa-piR-9827	12.0328	-2.15999	1.01563	0.000582903	0.00738206	4.60472	disease_pulldown_AZ_IP_vs_AZ_TotalRNA
NA	AluYk3	90.3643	-1.67671	0.628446	0.000587147	0.00742699	3.57002	disease_pulldown_AZ_IP_vs_AZ_TotalRNA
NA	hsa-piR-1638	4.43205	2.34847	1.22425	0.000592786	0.00748945	4.99179	disease_pulldown_AZ_IP_vs_AZ_TotalRNA
NA	hsa-miR-4742-3p	4.2797	1.87838	0.770308	0.00059435	0.00750033	3.9914	disease_pulldown_AZ_IP_vs_AZ_TotalRNA
NA	hsa-piR-32988	115.025	-1.98845	0.860766	0.000595475	0.00750566	4.22468	disease_pulldown_AZ_IP_vs_AZ_TotalRNA
NA	U4_repRNA	7298.5	1.1312	0.365164	0.000596952	0.0075154	2.40273	disease_pulldown_AZ_IP_vs_AZ_TotalRNA
RAB11FIP2	ENSG00000107560.12	4.47142	2.43958	1.34451	0.000601756	0.00756696	5.17453	disease_pulldown_AZ_IP_vs_AZ_TotalRNA
NA	hsa-miR-4999-3p	18.5425	2.34975	1.23266	0.000604517	0.00759273	4.98054	disease_pulldown_AZ_IP_vs_AZ_TotalRNA
NA	AluY	95.0528	-1.67214	0.628962	0.000608063	0.00762321	3.54135	disease_pulldown_AZ_IP_vs_AZ_TotalRNA
NA	L1P3b	8.0899	-2.05818	0.927199	0.000608371	0.00762321	4.35894	disease_pulldown_AZ_IP_vs_AZ_TotalRNA
NA	hsa-piR-33039	98.8651	-1.53447	0.54928	0.000610797	0.00764463	3.24792	disease_pulldown_AZ_IP_vs_AZ_TotalRNA
NA	LTR69	4.14835	1.90146	0.792692	0.000611737	0.00764742	4.02442	disease_pulldown_AZ_IP_vs_AZ_TotalRNA
OGFRL1	ENSG00000119900.9	7.07695	2.08562	0.959653	0.000627708	0.00783791	4.3919	disease_pulldown_AZ_IP_vs_AZ_TotalRNA
NA	MIRb	8.19838	1.81079	0.727395	0.000631621	0.00787756	3.80919	disease_pulldown_AZ_IP_vs_AZ_TotalRNA
ND1	ENSG00000198888.2	15.6298	1.84914	0.757296	0.000636457	0.0079286	3.88468	disease_pulldown_AZ_IP_vs_AZ_TotalRNA
NA	hsa-miR-3660	9.30681	-2.41245	1.33334	0.000637529	0.0079327	5.06754	disease_pulldown_AZ_IP_vs_AZ_TotalRNA
NA	AluSc5	250.003	-1.64667	0.617813	0.000638487	0.00793538	3.45871	disease_pulldown_AZ_IP_vs_AZ_TotalRNA
NA	hsa-piR-7005	1446.32	-1.91077	0.808139	0.000643948	0.00799394	4.00734	disease_pulldown_AZ_IP_vs_AZ_TotalRNA
MARCHF11	ENSG00000183654.9	7.57844	-2.26577	1.15608	0.000645453	0.00799403	4.75184	disease_pulldown_AZ_IP_vs_AZ_TotalRNA
LOC440311	ENSG00000277654.6	2.80938	2.13355	1.0132	0.000644814	0.00799403	4.47455	disease_pulldown_AZ_IP_vs_AZ_TotalRNA
NA	hsa-piR-346	6.37714	-2.3055	1.20477	0.000649618	0.0080363	4.82989	disease_pulldown_AZ_IP_vs_AZ_TotalRNA
NA	MER34B	28.5346	2.18854	1.07321	0.000651474	0.00804992	4.58326	disease_pulldown_AZ_IP_vs_AZ_TotalRNA
NA	AluSq	223.121	-1.65534	0.626559	0.000661123	0.00814334	3.45833	disease_pulldown_AZ_IP_vs_AZ_TotalRNA
NA	hsa-miR-7109-5p	90.6985	-1.56176	0.570835	0.000662584	0.00814334	3.26283	disease_pulldown_AZ_IP_vs_AZ_TotalRNA
NA	hsa-piR-15447	20.1461	-1.78589	0.71508	0.000661814	0.00814334	3.73107	disease_pulldown_AZ_IP_vs_AZ_TotalRNA
NA	hsa-piR-20110	9.21362	-2.29475	1.19781	0.000660872	0.00814334	4.79418	disease_pulldown_AZ_IP_vs_AZ_TotalRNA
NA	hsa-miR-4677-5p	2.77083	2.48087	1.45355	0.000662848	0.00814334	5.18302	disease_pulldown_AZ_IP_vs_AZ_TotalRNA
DIRAS1	ENSG00000176490.5	7.19063	2.11386	1.00017	0.000663683	0.00814423	4.41617	disease_pulldown_AZ_IP_vs_AZ_TotalRNA
NA	ENSG00000287335.2	2.84569	2.47963	1.45748	0.000669587	0.00820724	5.17202	disease_pulldown_AZ_IP_vs_AZ_TotalRNA
NA	hsa-piR-10616	2.44321	2.61119	1.9734	0.00067089	0.00821379	5.44552	disease_pulldown_AZ_IP_vs_AZ_TotalRNA
NA	UCON88	14.6502	-2.27978	1.19207	0.000684827	0.00837481	4.73516	disease_pulldown_AZ_IP_vs_AZ_TotalRNA
NA	hsa-piR-16341	6.99924	2.60376	1.94503	0.000687529	0.00839824	5.40492	disease_pulldown_AZ_IP_vs_AZ_TotalRNA
NA	hsa-miR-10397-3p	6.43255	1.78218	0.717924	0.000691518	0.00841806	3.69765	disease_pulldown_AZ_IP_vs_AZ_TotalRNA
LOC124904122	ENSG00000290039.1	3.83411	2.02016	0.917373	0.000690825	0.00841806	4.1914	disease_pulldown_AZ_IP_vs_AZ_TotalRNA
NA	hsa-miR-3618	3.24772	2.26088	1.17203	0.000690056	0.00841806	4.69084	disease_pulldown_AZ_IP_vs_AZ_TotalRNA
EIF3L	ENSG00000100129.18	4.01302	2.34708	1.28192	0.00069393	0.00843781	4.8673	disease_pulldown_AZ_IP_vs_AZ_TotalRNA
NA	hsa-miR-6511b-3p	34.1322	-1.81995	0.747692	0.000698457	0.00847425	3.77075	disease_pulldown_AZ_IP_vs_AZ_TotalRNA
NA	hsa-piR-2613	5.56267	2.57474	2.01014	0.000698514	0.00847425	5.33461	disease_pulldown_AZ_IP_vs_AZ_TotalRNA
LIN7C	ENSG00000148943.12	2.07454	2.58826	1.78224	0.000709293	0.00859525	5.34667	disease_pulldown_AZ_IP_vs_AZ_TotalRNA
NA	hsa-miR-4527	4.29128	2.24889	1.1695	0.000714805	0.00865222	4.63916	disease_pulldown_AZ_IP_vs_AZ_TotalRNA
NA	hsa-piR-2707	5.17048	2.46811	2.12627	0.000720237	0.0087081	5.08449	disease_pulldown_AZ_IP_vs_AZ_TotalRNA
NA	hsa-miR-20a-5p	6.38668	2.51544	1.59211	0.000733369	0.00884683	5.16474	disease_pulldown_AZ_IP_vs_AZ_TotalRNA
NA	CR1-11_Crp	4.96333	1.90208	0.821817	0.000732655	0.00884683	3.90538	disease_pulldown_AZ_IP_vs_AZ_TotalRNA
CPEB3	ENSG00000107864.15	3.00843	2.44207	1.45277	0.00073694	0.00887988	5.01014	disease_pulldown_AZ_IP_vs_AZ_TotalRNA
SNORA44	ENSG00000273544.1	14.9441	2.55476	1.71433	0.000739219	0.0088973	5.23916	disease_pulldown_AZ_IP_vs_AZ_TotalRNA
NA	hsa-miR-7849-3p	3.32425	1.89902	0.821354	0.00074216	0.00892263	3.89206	disease_pulldown_AZ_IP_vs_AZ_TotalRNA
BASP1	ENSG00000176788.9	42.5931	1.5423	0.570119	0.000750626	0.00901427	3.15412	disease_pulldown_AZ_IP_vs_AZ_TotalRNA
NA	hsa-miR-6765-3p	35.195	2.04251	0.958666	0.00075623	0.00906118	4.17247	disease_pulldown_AZ_IP_vs_AZ_TotalRNA
SCD	ENSG00000099194.6	5.85102	-2.18197	1.10879	0.000756068	0.00906118	4.45736	disease_pulldown_AZ_IP_vs_AZ_TotalRNA
NA	ENSG00000280466.1	5.9902	2.29623	1.2517	0.000760247	0.00908891	4.68772	disease_pulldown_AZ_IP_vs_AZ_TotalRNA
SCARNA4	ENSG00000281394.1	5.9902	2.29623	1.2517	0.000760247	0.00908891	4.68772	disease_pulldown_AZ_IP_vs_AZ_TotalRNA
NA	hsa-miR-4757-3p	25.0348	2.50591	1.60633	0.000761582	0.00909469	5.1151	disease_pulldown_AZ_IP_vs_AZ_TotalRNA
SCARNA8	ENSG00000251733.1	11.3088	2.06473	0.985603	0.000770107	0.00917596	4.20657	disease_pulldown_AZ_IP_vs_AZ_TotalRNA
NA	hsa-piR-10792	3.28521	2.36074	1.34758	0.000769623	0.00917596	4.80965	disease_pulldown_AZ_IP_vs_AZ_TotalRNA
NA	hsa-miR-6836-3p	826.328	-1.55753	0.581431	0.000772315	0.00918177	3.1728	disease_pulldown_AZ_IP_vs_AZ_TotalRNA
RAB40C	ENSG00000197562.10	14.1952	-2.39546	1.40265	0.000771632	0.00918177	4.87974	disease_pulldown_AZ_IP_vs_AZ_TotalRNA
NA	hsa-piR-22891	4.73037	2.50623	2.01925	0.000774136	0.00919319	5.10402	disease_pulldown_AZ_IP_vs_AZ_TotalRNA
CAPRIN1	ENSG00000135387.21	8.89099	2.08422	1.00833	0.000777266	0.00922011	4.24193	disease_pulldown_AZ_IP_vs_AZ_TotalRNA
NA	hsa-piR-15411	7.58811	2.48404	2.0413	0.000784173	0.00927114	5.04973	disease_pulldown_AZ_IP_vs_AZ_TotalRNA
NA	hsa-piR-32938	5.13105	-2.30123	1.27078	0.000783327	0.00927114	4.67809	disease_pulldown_AZ_IP_vs_AZ_TotalRNA
NA	ENSG00000233175.2	2.42366	2.38651	1.3962	0.00078271	0.00927114	4.85146	disease_pulldown_AZ_IP_vs_AZ_TotalRNA
PRR36	ENSG00000183248.12	6.07789	2.01961	0.946021	0.000791483	0.00934721	4.09844	disease_pulldown_AZ_IP_vs_AZ_TotalRNA
NA	AluYb8	102.564	-1.57405	0.59426	0.000798169	0.00941575	3.18925	disease_pulldown_AZ_IP_vs_AZ_TotalRNA
NA	MamTip3B	142.368	-2.33774	1.33669	0.000807184	0.00949063	4.72856	disease_pulldown_AZ_IP_vs_AZ_TotalRNA
NEFM	ENSG00000104722.14	59.9574	1.90948	0.845099	0.000806477	0.00949063	3.86232	disease_pulldown_AZ_IP_vs_AZ_TotalRNA
LNPK	ENSG00000144320.14	2.43068	2.31361	1.30088	0.000806425	0.00949063	4.67974	disease_pulldown_AZ_IP_vs_AZ_TotalRNA
NA	MSTB	15.5743	-1.92849	0.863957	0.000813234	0.00955125	3.89542	disease_pulldown_AZ_IP_vs_AZ_TotalRNA
NA	AluJr4	211.848	-1.714	0.689246	0.000817614	0.00959214	3.45899	disease_pulldown_AZ_IP_vs_AZ_TotalRNA
NA	hsa-piR-5180	3.73624	2.27332	1.25872	0.000833617	0.00976915	4.56969	disease_pulldown_AZ_IP_vs_AZ_TotalRNA
NA	hsa-miR-3976	13.6327	-2.1814	1.14751	0.000853893	0.00999579	4.3632	disease_pulldown_AZ_IP_vs_AZ_TotalRNA
NA	AluYc3	95.2318	-1.65884	0.655858	0.000855376	0.0100022	3.31752	disease_pulldown_AZ_IP_vs_AZ_TotalRNA
NA	hsa-miR-636	16.4979	-1.83792	0.793732	0.000861083	0.0100579	3.67123	disease_pulldown_AZ_IP_vs_AZ_TotalRNA
NA	THE1A	19.3039	-1.71839	0.699079	0.000862095	0.0100587	3.43242	disease_pulldown_AZ_IP_vs_AZ_TotalRNA
NA	hsa-piR-26415	687.506	-1.7739	0.742174	0.000866657	0.0100951	3.54051	disease_pulldown_AZ_IP_vs_AZ_TotalRNA
NA	ENSG00000210174.1	82.0816	2.28977	1.29981	0.000867108	0.0100951	4.57013	disease_pulldown_AZ_IP_vs_AZ_TotalRNA
CCDC106	ENSG00000173581.8	4.24529	1.89028	0.841226	0.000868171	0.0100965	3.77268	disease_pulldown_AZ_IP_vs_AZ_TotalRNA
NA	hsa-piR-18616	22.7142	-1.85384	0.811954	0.000884265	0.0102725	3.68603	disease_pulldown_AZ_IP_vs_AZ_TotalRNA
LOC112267871	ENSG00000228549.5	9.30446	-2.22043	1.21274	0.000888676	0.0103125	4.41119	disease_pulldown_AZ_IP_vs_AZ_TotalRNA
PALS2	ENSG00000105926.16	6.13336	2.02259	0.977838	0.00089341	0.0103562	4.01443	disease_pulldown_AZ_IP_vs_AZ_TotalRNA
NA	AluYj4	393.637	-1.57574	0.606684	0.000899572	0.010405	3.12431	disease_pulldown_AZ_IP_vs_AZ_TotalRNA
NA	MER66C	5.38239	2.41037	1.53782	0.000899447	0.010405	4.77918	disease_pulldown_AZ_IP_vs_AZ_TotalRNA
NA	hsa-miR-3944-5p	196.028	1.57046	0.604283	0.000907953	0.0104906	3.10826	disease_pulldown_AZ_IP_vs_AZ_TotalRNA
NA	hsa-piR-31118	6.23546	-2.01249	0.971844	0.000910693	0.0104968	3.98261	disease_pulldown_AZ_IP_vs_AZ_TotalRNA
NA	hsa-piR-22919	4.77459	2.46712	1.81109	0.000912423	0.0104968	4.88229	disease_pulldown_AZ_IP_vs_AZ_TotalRNA
SERF2	ENSG00000140264.21	4.05839	-2.09663	1.06629	0.000911943	0.0104968	4.14912	disease_pulldown_AZ_IP_vs_AZ_TotalRNA
NA	hsa-piR-20223	3.25564	-2.17279	1.1591	0.000910212	0.0104968	4.29982	disease_pulldown_AZ_IP_vs_AZ_TotalRNA
NA	hsa-piR-5084	28.9735	-1.98028	0.939651	0.000916698	0.0105346	3.91577	disease_pulldown_AZ_IP_vs_AZ_TotalRNA
NA	hsa-piR-26491	1.91593	2.44993	1.68371	0.00091864	0.0105456	4.84334	disease_pulldown_AZ_IP_vs_AZ_TotalRNA
NA	hsa-miR-6741-5p	10.3685	-1.69935	0.69421	0.000926294	0.010622	3.35417	disease_pulldown_AZ_IP_vs_AZ_TotalRNA
NA	hsa-miR-320b	27.8183	1.75991	0.74199	0.000934621	0.0106945	3.46849	disease_pulldown_AZ_IP_vs_AZ_TotalRNA
NA	hsa-miR-2278	1.69372	2.34196	1.42658	0.000934311	0.0106945	4.61562	disease_pulldown_AZ_IP_vs_AZ_TotalRNA
STAU2	ENSG00000040341.18	2.80777	2.13198	1.11785	0.000937765	0.010719	4.19966	disease_pulldown_AZ_IP_vs_AZ_TotalRNA
SNORA7A	ENSG00000207496.1	42.2252	1.81531	0.789306	0.000942768	0.0107647	3.57252	disease_pulldown_AZ_IP_vs_AZ_TotalRNA
NA	hsa-piR-15436	5.30234	2.40945	1.95996	0.00095083	0.0108451	4.734	disease_pulldown_AZ_IP_vs_AZ_TotalRNA
NA	hsa-piR-27532	70.7585	-2.25413	1.29229	0.000954725	0.010878	4.42588	disease_pulldown_AZ_IP_vs_AZ_TotalRNA
MIR3648-1	ENSG00000275708.1	35.8152	-1.87491	0.846423	0.000962502	0.0109432	3.67643	disease_pulldown_AZ_IP_vs_AZ_TotalRNA
NA	hsa-piR-26433	29.2246	2.44097	1.78567	0.0009617	0.0109432	4.78639	disease_pulldown_AZ_IP_vs_AZ_TotalRNA
MATCAP1	ENSG00000196123.13	2.43009	2.10507	1.09565	0.000969789	0.0110143	4.12181	disease_pulldown_AZ_IP_vs_AZ_TotalRNA
NA	hsa-piR-26604	74.049	-1.7031	0.704298	0.000979426	0.011112	3.32821	disease_pulldown_AZ_IP_vs_AZ_TotalRNA
NA	hsa-miR-7846-3p	5.87673	-1.94987	0.924269	0.000982323	0.011133	3.80885	disease_pulldown_AZ_IP_vs_AZ_TotalRNA
NA	hsa-piR-20114	44.8006	-2.08017	1.06982	0.000983542	0.011135	4.06321	disease_pulldown_AZ_IP_vs_AZ_TotalRNA
NA	hsa-miR-493-5p	16.3222	2.35067	1.48703	0.000990562	0.0111907	4.58649	disease_pulldown_AZ_IP_vs_AZ_TotalRNA
NA	hsa-piR-628	6.75943	2.39011	1.58493	0.000989832	0.0111907	4.66344	disease_pulldown_AZ_IP_vs_AZ_TotalRNA
NA	hsa-miR-4634	37.8705	1.53743	0.592966	0.000998871	0.0112727	2.99487	disease_pulldown_AZ_IP_vs_AZ_TotalRNA
RNU5D-1	ENSG00000200169.1	130.689	1.98528	0.966693	0.0010027	0.0113039	3.86488	disease_pulldown_AZ_IP_vs_AZ_TotalRNA
EIF4G1	ENSG00000114867.22	11.6692	1.512	0.578171	0.00100675	0.0113377	2.94157	disease_pulldown_AZ_IP_vs_AZ_TotalRNA
LOC124904619	ENSG00000270722.1	17.5864	1.81078	0.798782	0.0010205	0.0114804	3.513	disease_pulldown_AZ_IP_vs_AZ_TotalRNA
NA	hsa-piR-20835	5.85058	2.28131	2.04389	0.00103727	0.0116567	4.41073	disease_pulldown_AZ_IP_vs_AZ_TotalRNA
NA	hsa-piR-5915	271.953	-1.62361	0.655176	0.00105093	0.0117979	3.13065	disease_pulldown_AZ_IP_vs_AZ_TotalRNA
NA	hsa-piR-32911	23.2059	-1.44131	0.541201	0.00105647	0.0118476	2.7765	disease_pulldown_AZ_IP_vs_AZ_TotalRNA
MYO18A	ENSG00000196535.20	12.536	1.8338	0.827059	0.00106337	0.0119053	3.52871	disease_pulldown_AZ_IP_vs_AZ_TotalRNA
DNPH1	ENSG00000112667.13	2.72543	2.33895	1.52399	0.00106385	0.0119053	4.50076	disease_pulldown_AZ_IP_vs_AZ_TotalRNA
NA	hsa-miR-3162-5p	101.801	1.75316	0.756852	0.00106906	0.0119379	3.37145	disease_pulldown_AZ_IP_vs_AZ_TotalRNA
NA	hsa-miR-214-3p	18.7902	1.8379	0.832069	0.00107007	0.0119379	3.53442	disease_pulldown_AZ_IP_vs_AZ_TotalRNA
NA	hsa-miR-6777-3p	12.0445	-1.78226	0.781853	0.00107012	0.0119379	3.42742	disease_pulldown_AZ_IP_vs_AZ_TotalRNA
NA	hsa-piR-10650	4.25104	-2.20029	1.26598	0.00107285	0.0119559	4.22988	disease_pulldown_AZ_IP_vs_AZ_TotalRNA
NA	hsa-piR-17817	3.68225	2.27458	1.39591	0.00107937	0.012016	4.36773	disease_pulldown_AZ_IP_vs_AZ_TotalRNA
NA	U5_repRNA	7466.85	1.32523	0.481261	0.0010811	0.0120228	2.54443	disease_pulldown_AZ_IP_vs_AZ_TotalRNA
NA	hsa-miR-4454	19375.6	-1.63244	0.665232	0.00108469	0.0120376	3.13341	disease_pulldown_AZ_IP_vs_AZ_TotalRNA
NA	hsa-miR-6069	8.52744	1.61124	0.650153	0.00108402	0.0120376	3.0927	disease_pulldown_AZ_IP_vs_AZ_TotalRNA
NA	ENSG00000289058.2	4.12107	2.36629	1.63882	0.00108606	0.0120403	4.54177	disease_pulldown_AZ_IP_vs_AZ_TotalRNA
NA	hsa-piR-5128	16.0624	2.36313	1.63732	0.00109316	0.0121065	4.53008	disease_pulldown_AZ_IP_vs_AZ_TotalRNA
NA	hsa-piR-9198	10.881	-2.31288	1.48707	0.00109469	0.0121108	4.4334	disease_pulldown_AZ_IP_vs_AZ_TotalRNA
KCNIP3	ENSG00000115041.14	35.4822	-1.79153	0.794912	0.00110109	0.0121438	3.43193	disease_pulldown_AZ_IP_vs_AZ_TotalRNA
NA	MER34C2	9.27818	1.75001	0.758809	0.00110062	0.0121438	3.35239	disease_pulldown_AZ_IP_vs_AZ_TotalRNA
NA	hsa-piR-9480	3.2954	2.1851	1.25443	0.00109986	0.0121438	4.18587	disease_pulldown_AZ_IP_vs_AZ_TotalRNA
NA	hsa-piR-30358	3.53436	2.37239	1.76811	0.00110557	0.012174	4.5421	disease_pulldown_AZ_IP_vs_AZ_TotalRNA
AGBL1	ENSG00000273540.5	2.25199	2.31228	1.49505	0.0011061	0.012174	4.42701	disease_pulldown_AZ_IP_vs_AZ_TotalRNA
NA	AluSg	161.045	-1.47817	0.567102	0.00111334	0.0122231	2.82747	disease_pulldown_AZ_IP_vs_AZ_TotalRNA
NA	hsa-piR-22979	3.31991	2.35379	1.86791	0.00111361	0.0122231	4.50238	disease_pulldown_AZ_IP_vs_AZ_TotalRNA
NA	hsa-miR-16-5p	2.95039	2.3253	1.53587	0.001114	0.0122231	4.44787	disease_pulldown_AZ_IP_vs_AZ_TotalRNA
NA	hsa-piR-30262	177.323	-1.6486	0.6805	0.00111539	0.0122258	3.15331	disease_pulldown_AZ_IP_vs_AZ_TotalRNA
NA	AluSq4	130.728	-1.48773	0.573456	0.00112081	0.0122726	2.84315	disease_pulldown_AZ_IP_vs_AZ_TotalRNA
NA	hsa-miR-3197	18.2625	1.76613	0.777656	0.00113469	0.0124119	3.36654	disease_pulldown_AZ_IP_vs_AZ_TotalRNA
NA	MamRep1151	3.26884	2.30889	1.94097	0.00113729	0.0124275	4.39986	disease_pulldown_AZ_IP_vs_AZ_TotalRNA
CHST1	ENSG00000175264.8	6.24568	1.86675	0.872489	0.00113853	0.0124284	3.55725	disease_pulldown_AZ_IP_vs_AZ_TotalRNA
NA	hsa-piR-4778	4.91559	2.2184	2.02748	0.00115307	0.0125742	4.2161	disease_pulldown_AZ_IP_vs_AZ_TotalRNA
NA	hsa-miR-1915-3p	11.1758	-1.55755	0.621113	0.0011592	0.0126281	2.95727	disease_pulldown_AZ_IP_vs_AZ_TotalRNA
PTMA	ENSG00000187514.17	8.12415	1.98196	1.00227	0.00116038	0.0126282	3.76307	disease_pulldown_AZ_IP_vs_AZ_TotalRNA
NA	LTR40A1	3.86732	-1.96128	0.978592	0.0011617	0.0126297	3.7237	disease_pulldown_AZ_IP_vs_AZ_TotalRNA
NA	hsa-piR-8920	405.359	-1.67327	0.705271	0.00116681	0.0126723	3.17443	disease_pulldown_AZ_IP_vs_AZ_TotalRNA
NA	hsa-miR-4733-3p	10.6153	1.66486	0.699226	0.00117081	0.0127028	3.15674	disease_pulldown_AZ_IP_vs_AZ_TotalRNA
NA	MamGypLTR3a	13.1736	-1.60233	0.653509	0.00117574	0.0127434	3.03595	disease_pulldown_AZ_IP_vs_AZ_TotalRNA
NA	hsa-piR-33169	7.88377	2.3302	1.64343	0.00118252	0.0128038	4.41028	disease_pulldown_AZ_IP_vs_AZ_TotalRNA
NA	hsa-piR-29795	6.26424	2.16375	1.26071	0.00119342	0.0129088	4.08757	disease_pulldown_AZ_IP_vs_AZ_TotalRNA
NA	hsa-miR-3654	12.584	2.33218	1.6923	0.00119562	0.0129195	4.40491	disease_pulldown_AZ_IP_vs_AZ_TotalRNA
NA	hsa-piR-24341	5.13503	2.18917	2.02308	0.00120404	0.0129973	4.1291	disease_pulldown_AZ_IP_vs_AZ_TotalRNA
NA	hsa-miR-4707-5p	223.06	1.51694	0.598891	0.00120755	0.0130221	2.85991	disease_pulldown_AZ_IP_vs_AZ_TotalRNA
NA	hsa-piR-25921	81.4516	-1.81939	0.839168	0.00121431	0.0130632	3.42765	disease_pulldown_AZ_IP_vs_AZ_TotalRNA
NA	LTR1B0	17.2216	1.83134	0.850977	0.00121504	0.0130632	3.45016	disease_pulldown_AZ_IP_vs_AZ_TotalRNA
NA	hsa-piR-18950	3.61894	2.26658	1.46927	0.0012135	0.0130632	4.27012	disease_pulldown_AZ_IP_vs_AZ_TotalRNA
NA	L1PA10	54.8681	-1.48688	0.581048	0.00122082	0.0131121	2.7988	disease_pulldown_AZ_IP_vs_AZ_TotalRNA
NA	hsa-piR-26331	4.9526	-2.10042	1.17474	0.00122222	0.013114	3.95355	disease_pulldown_AZ_IP_vs_AZ_TotalRNA
NA	hsa-piR-3987	14.1465	2.27945	1.51218	0.0012251	0.0131317	4.28919	disease_pulldown_AZ_IP_vs_AZ_TotalRNA
NA	hsa-miR-1537-5p	5.3294	2.27937	1.52964	0.00124421	0.0133231	4.27472	disease_pulldown_AZ_IP_vs_AZ_TotalRNA
NA	hsa-piR-29448	3.98404	2.31185	1.69692	0.00125053	0.0133774	4.33155	disease_pulldown_AZ_IP_vs_AZ_TotalRNA
NA	Ricksha_0	7.02058	2.03921	1.10043	0.00125851	0.0134359	3.81686	disease_pulldown_AZ_IP_vs_AZ_TotalRNA
NA	hsa-piR-8845	1.49731	2.28908	1.57793	0.00125835	0.0134359	4.28455	disease_pulldown_AZ_IP_vs_AZ_TotalRNA
NA	AluYf1	81.1086	-1.55282	0.627303	0.00126165	0.013445	2.90602	disease_pulldown_AZ_IP_vs_AZ_TotalRNA
NA	hsa-piR-5266	4.64662	2.18604	1.33056	0.00126314	0.013445	4.09105	disease_pulldown_AZ_IP_vs_AZ_TotalRNA
NA	hsa-piR-15724	4.2351	-2.11411	1.20938	0.00126213	0.013445	3.95643	disease_pulldown_AZ_IP_vs_AZ_TotalRNA
NA	hsa-piR-23746	9.75165	2.18052	1.99241	0.00128167	0.013615	4.06882	disease_pulldown_AZ_IP_vs_AZ_TotalRNA
NDST1	ENSG00000070614.15	4.99078	-2.06589	1.14414	0.00128077	0.013615	3.85492	disease_pulldown_AZ_IP_vs_AZ_TotalRNA
NA	hsa-piR-15183	332.469	-1.58409	0.651394	0.00128633	0.013651	2.95406	disease_pulldown_AZ_IP_vs_AZ_TotalRNA
NA	hsa-piR-23202	73.4842	-1.75992	0.795632	0.00129736	0.0137436	3.2768	disease_pulldown_AZ_IP_vs_AZ_TotalRNA
NA	MLT-int	40.5475	1.81885	0.852301	0.00129763	0.0137436	3.38651	disease_pulldown_AZ_IP_vs_AZ_TotalRNA
NA	hsa-piR-3128	4.14804	2.27847	1.83542	0.00129921	0.0137466	4.24207	disease_pulldown_AZ_IP_vs_AZ_TotalRNA
NA	hsa-piR-29267	2.51621	2.26373	1.87213	0.00130161	0.0137584	4.21379	disease_pulldown_AZ_IP_vs_AZ_TotalRNA
NA	hsa-miR-3168	45.076	2.17522	1.331	0.00130579	0.0137814	4.04744	disease_pulldown_AZ_IP_vs_AZ_TotalRNA
NA	hsa-piR-9669	10.0565	2.25742	1.52144	0.00130637	0.0137814	4.2004	disease_pulldown_AZ_IP_vs_AZ_TotalRNA
NA	hsa-miR-1825	5.34738	-2.05412	1.13656	0.00131068	0.0138132	3.82005	disease_pulldown_AZ_IP_vs_AZ_TotalRNA
LOC124900398	ENSG00000207410.1	12.8388	2.27241	1.58665	0.00131655	0.0138614	4.22257	disease_pulldown_AZ_IP_vs_AZ_TotalRNA
NA	hsa-piR-12782	5.16254	1.47482	0.581233	0.00132065	0.0138909	2.73914	disease_pulldown_AZ_IP_vs_AZ_TotalRNA
NA	hsa-miR-6081	16.1876	2.09383	1.19945	0.00132238	0.0138955	3.88851	disease_pulldown_AZ_IP_vs_AZ_TotalRNA
SNORD62B	ENSG00000231587.1	3.27623	2.28511	1.72259	0.00132549	0.0139144	4.24239	disease_pulldown_AZ_IP_vs_AZ_TotalRNA
NA	ENSG00000224078.15	30.5465	-1.78212	0.821401	0.00133102	0.0139587	3.3061	disease_pulldown_AZ_IP_vs_AZ_TotalRNA
NA	hsa-miR-765	39.8476	-1.71385	0.760073	0.00134104	0.0140388	3.1752	disease_pulldown_AZ_IP_vs_AZ_TotalRNA
NA	hsa-miR-1269b	13.2969	2.17621	1.35034	0.00134128	0.0140388	4.03179	disease_pulldown_AZ_IP_vs_AZ_TotalRNA
NA	hsa-miR-6855-3p	12.0122	1.58035	0.654661	0.00135006	0.0141168	2.92406	disease_pulldown_AZ_IP_vs_AZ_TotalRNA
NAP1L2	ENSG00000186462.9	8.53517	2.10483	1.23124	0.00136216	0.0142248	3.88753	disease_pulldown_AZ_IP_vs_AZ_TotalRNA
NA	hsa-miR-4418	2.87346	2.08309	1.19669	0.00136306	0.0142248	3.84737	disease_pulldown_AZ_IP_vs_AZ_TotalRNA
NA	hsa-piR-15451	21.6091	-1.74996	0.795831	0.00136535	0.0142348	3.23155	disease_pulldown_AZ_IP_vs_AZ_TotalRNA
NA	hsa-piR-31882	3.57445	-2.10361	1.23229	0.00137049	0.0142745	3.88208	disease_pulldown_AZ_IP_vs_AZ_TotalRNA
VTRNA1-1	ENSG00000199990.1	128.725	1.81976	0.867576	0.00138615	0.0143954	3.35159	disease_pulldown_AZ_IP_vs_AZ_TotalRNA
NA	hsa-miR-6073	15.7852	1.54514	0.632752	0.00138519	0.0143954	2.84581	disease_pulldown_AZ_IP_vs_AZ_TotalRNA
OR2V2	ENSG00000182613.3	15.2543	-1.93425	0.996578	0.00138356	0.0143954	3.56245	disease_pulldown_AZ_IP_vs_AZ_TotalRNA
NA	hsa-miR-363-5p	27.1824	-1.60629	0.678776	0.00140133	0.014539	2.95151	disease_pulldown_AZ_IP_vs_AZ_TotalRNA
NA	LTR81A	13.3375	-1.69009	0.748219	0.00141402	0.0146422	3.10028	disease_pulldown_AZ_IP_vs_AZ_TotalRNA
NA	ENSG00000269371.1	2.61538	2.21102	1.88009	0.00141311	0.0146422	4.05587	disease_pulldown_AZ_IP_vs_AZ_TotalRNA
NA	hsa-miR-6782-5p	96.8615	-1.43501	0.563567	0.00141803	0.0146694	2.63121	disease_pulldown_AZ_IP_vs_AZ_TotalRNA
NA	hsa-miR-3928-5p	4.65447	1.72439	0.779502	0.00142045	0.0146802	3.16127	disease_pulldown_AZ_IP_vs_AZ_TotalRNA
NA	X2_LINE	7.22291	1.55893	0.646714	0.00143447	0.0148108	2.85194	disease_pulldown_AZ_IP_vs_AZ_TotalRNA
SLAIN1	ENSG00000139737.23	3.95752	-2.00325	1.10789	0.0014655	0.0150875	3.64868	disease_pulldown_AZ_IP_vs_AZ_TotalRNA
NA	hsa-piR-14881	3.66614	-1.99583	1.09698	0.00146426	0.0150875	3.63517	disease_pulldown_AZ_IP_vs_AZ_TotalRNA
TDRD7	ENSG00000196116.8	2.77328	2.23686	1.65158	0.00146318	0.0150875	4.07418	disease_pulldown_AZ_IP_vs_AZ_TotalRNA
NA	FLAM_A	102.472	-1.29262	0.486665	0.00147477	0.0151395	2.35242	disease_pulldown_AZ_IP_vs_AZ_TotalRNA
NA	MER77B	8.84265	1.6034	0.68354	0.00147481	0.0151395	2.91801	disease_pulldown_AZ_IP_vs_AZ_TotalRNA
NA	hsa-miR-551b-5p	7.32884	-1.85874	0.924911	0.00147422	0.0151395	3.38269	disease_pulldown_AZ_IP_vs_AZ_TotalRNA
NA	hsa-piR-11205	2.48189	2.07595	1.22402	0.00147625	0.0151397	3.77799	disease_pulldown_AZ_IP_vs_AZ_TotalRNA
PANX2	ENSG00000073150.14	37.2563	-1.7522	0.814469	0.00148743	0.0152251	3.18452	disease_pulldown_AZ_IP_vs_AZ_TotalRNA
NA	hsa-miR-6868-5p	5.41248	2.19026	1.47009	0.00148677	0.0152251	3.98066	disease_pulldown_AZ_IP_vs_AZ_TotalRNA
NA	hsa-piR-19387	42.7476	1.67117	2.04087	0.00149327	0.0152584	3.03567	disease_pulldown_AZ_IP_vs_AZ_TotalRNA
NA	hsa-piR-25131	8.33416	2.19598	1.84595	0.00149354	0.0152584	3.98898	disease_pulldown_AZ_IP_vs_AZ_TotalRNA
NA	hsa-piR-2642	49.7015	-1.5997	0.683131	0.00150119	0.0153219	2.90296	disease_pulldown_AZ_IP_vs_AZ_TotalRNA
NA	hsa-piR-23589	2325.12	2.06638	1.21734	0.00150381	0.015334	3.74912	disease_pulldown_AZ_IP_vs_AZ_TotalRNA
NRGN	ENSG00000154146.13	74.185	1.56947	0.660576	0.00150591	0.0153407	2.84726	disease_pulldown_AZ_IP_vs_AZ_TotalRNA
NA	hsa-miR-145-3p	3.79543	-1.97578	1.08498	0.00152857	0.0155568	3.57237	disease_pulldown_AZ_IP_vs_AZ_TotalRNA
NA	hsa-piR-19816	7.78981	2.19956	1.7979	0.0015343	0.0156002	3.97432	disease_pulldown_AZ_IP_vs_AZ_TotalRNA
NA	hsa-miR-4712-3p	2.43917	2.13867	1.3699	0.00153696	0.0156124	3.86358	disease_pulldown_AZ_IP_vs_AZ_TotalRNA
NA	hsa-miR-204-3p	95.8472	1.73558	0.806111	0.00154699	0.0156993	3.13119	disease_pulldown_AZ_IP_vs_AZ_TotalRNA
NA	hsa-piR-20905	21.2781	2.16873	1.85089	0.0015581	0.015797	3.90681	disease_pulldown_AZ_IP_vs_AZ_TotalRNA
NA	hsa-miR-4740-3p	6.59884	-1.99891	1.12862	0.00156626	0.0158647	3.59718	disease_pulldown_AZ_IP_vs_AZ_TotalRNA
SNORD12	ENSG00000212304.1	2.86916	2.17764	1.49487	0.00156819	0.0158692	3.91853	disease_pulldown_AZ_IP_vs_AZ_TotalRNA
SLK	ENSG00000065613.15	3.67115	1.64199	0.724624	0.00157604	0.0159335	2.95179	disease_pulldown_AZ_IP_vs_AZ_TotalRNA
NA	hsa-piR-20696	5.73069	2.12777	1.8992	0.00157839	0.0159422	3.82457	disease_pulldown_AZ_IP_vs_AZ_TotalRNA
NA	U8_repRNA	224.382	1.61032	0.699125	0.00158283	0.015972	2.89318	disease_pulldown_AZ_IP_vs_AZ_TotalRNA
SNORD72	ENSG00000212296.1	4.08428	2.09926	1.92053	0.00159774	0.0161072	3.76393	disease_pulldown_AZ_IP_vs_AZ_TotalRNA
PLA2G4C	ENSG00000105499.14	1.56717	2.13399	1.39255	0.00160076	0.0161224	3.82533	disease_pulldown_AZ_IP_vs_AZ_TotalRNA
NA	hsa-miR-6128	6.51151	1.9245	1.03269	0.00160912	0.0161913	3.44624	disease_pulldown_AZ_IP_vs_AZ_TotalRNA
NA	hsa-piR-21312	3.5699	2.17031	1.80506	0.00161154	0.0162003	3.88589	disease_pulldown_AZ_IP_vs_AZ_TotalRNA
NA	hsa-piR-33013	60.5381	-1.68411	0.765684	0.00161431	0.0162129	3.01479	disease_pulldown_AZ_IP_vs_AZ_TotalRNA
NA	hsa-miR-382-5p	2.98932	1.74636	0.82622	0.00162012	0.0162561	3.12422	disease_pulldown_AZ_IP_vs_AZ_TotalRNA
NA	hsa-piR-17955	2.82402	2.11009	1.89431	0.00163112	0.016351	3.76958	disease_pulldown_AZ_IP_vs_AZ_TotalRNA
NA	hsa-piR-3411	178.785	-1.84169	0.93354	0.00163901	0.0163993	3.28773	disease_pulldown_AZ_IP_vs_AZ_TotalRNA
JMJD8	ENSG00000161999.13	15.4027	-1.90348	1.01057	0.00163749	0.0163993	3.39804	disease_pulldown_AZ_IP_vs_AZ_TotalRNA
NA	hsa-miR-3913-5p	5.30066	1.58264	0.682819	0.00164705	0.0164643	2.82256	disease_pulldown_AZ_IP_vs_AZ_TotalRNA
NA	hsa-miR-606	26.5277	1.56277	0.667896	0.00165285	0.0165069	2.78538	disease_pulldown_AZ_IP_vs_AZ_TotalRNA
NA	hsa-piR-25833	3.4138	2.15349	1.80819	0.00165739	0.0165367	3.83655	disease_pulldown_AZ_IP_vs_AZ_TotalRNA
NA	hsa-piR-32946	7.54192	-2.11129	1.36851	0.00165975	0.0165449	3.76092	disease_pulldown_AZ_IP_vs_AZ_TotalRNA
NA	hsa-miR-4749-5p	177.819	1.76021	0.845954	0.00166153	0.0165471	3.13542	disease_pulldown_AZ_IP_vs_AZ_TotalRNA
NA	hsa-piR-33029	398.511	-1.69635	0.782838	0.00166572	0.0165733	3.0205	disease_pulldown_AZ_IP_vs_AZ_TotalRNA
NA	hsa-piR-2359	3.31774	-1.87889	0.984595	0.00166811	0.0165817	3.34512	disease_pulldown_AZ_IP_vs_AZ_TotalRNA
NA	hsa-piR-28686	2.78189	-1.95672	1.09524	0.0016837	0.0167211	3.47657	disease_pulldown_AZ_IP_vs_AZ_TotalRNA
NA	hsa-piR-11781	1.80655	2.13123	1.43529	0.00168571	0.0167255	3.7864	disease_pulldown_AZ_IP_vs_AZ_TotalRNA
NA	hsa-piR-15898	9.05489	-1.90602	1.0244	0.00168889	0.0167415	3.38548	disease_pulldown_AZ_IP_vs_AZ_TotalRNA
TRIR	ENSG00000123144.11	10.4766	2.0559	1.26836	0.00170292	0.0168575	3.64554	disease_pulldown_AZ_IP_vs_AZ_TotalRNA
NA	hsa-miR-3133	8.01601	1.83105	0.931607	0.00170375	0.0168575	3.24683	disease_pulldown_AZ_IP_vs_AZ_TotalRNA
MIR4449	ENSG00000264585.1	9.25536	-2.05187	1.26214	0.00170735	0.0168619	3.63816	disease_pulldown_AZ_IP_vs_AZ_TotalRNA
NA	hsa-miR-6801-3p	6.85718	1.68043	0.772368	0.00170609	0.0168619	2.97956	disease_pulldown_AZ_IP_vs_AZ_TotalRNA
NA	hsa-piR-25624	105.055	-1.53052	0.648256	0.00171134	0.0168857	2.71281	disease_pulldown_AZ_IP_vs_AZ_TotalRNA
NA	ENSG00000284431.1	3.58819	1.48237	0.614104	0.00171434	0.0168997	2.62694	disease_pulldown_AZ_IP_vs_AZ_TotalRNA
SNORD36A	ENSG00000199744.1	4.31606	2.1611	1.68983	0.00172337	0.016973	3.82567	disease_pulldown_AZ_IP_vs_AZ_TotalRNA
NA	tRNA-Val-GTG	108647	-1.77255	0.868306	0.00172831	0.0169801	3.13753	disease_pulldown_AZ_IP_vs_AZ_TotalRNA
NA	AluYg6	147.052	-1.65727	0.753476	0.00172887	0.0169801	2.93347	disease_pulldown_AZ_IP_vs_AZ_TotalRNA
ERAL1	ENSG00000132591.12	1.83929	1.97669	1.13703	0.00172767	0.0169801	3.49886	disease_pulldown_AZ_IP_vs_AZ_TotalRNA
NA	hsa-miR-5006-5p	6.87524	-1.79587	0.895121	0.00173352	0.0170102	3.17742	disease_pulldown_AZ_IP_vs_AZ_TotalRNA
NA	hsa-miR-873-3p	21.7521	-1.63911	0.738249	0.00173884	0.0170467	2.89854	disease_pulldown_AZ_IP_vs_AZ_TotalRNA
SNORD17	ENSG00000212232.1	9.07953	1.92075	1.05575	0.00174063	0.0170486	3.39648	disease_pulldown_AZ_IP_vs_AZ_TotalRNA
NA	hsa-miR-1199-5p	64.4653	-1.42182	0.575831	0.00174434	0.0170692	2.51347	disease_pulldown_AZ_IP_vs_AZ_TotalRNA
NA	hsa-piR-13208	5.93048	1.95695	1.96228	0.00175679	0.0171754	3.45421	disease_pulldown_AZ_IP_vs_AZ_TotalRNA
ARID1B	ENSG00000049618.25	4.68352	-1.85267	0.96899	0.00176691	0.0172585	3.26625	disease_pulldown_AZ_IP_vs_AZ_TotalRNA
NA	AluSc8	183.696	-1.52826	0.651417	0.0017761	0.0173324	2.69148	disease_pulldown_AZ_IP_vs_AZ_TotalRNA
NA	hsa-miR-6500-5p	6.75177	1.84414	0.961491	0.00178622	0.017402	3.24459	disease_pulldown_AZ_IP_vs_AZ_TotalRNA
NA	LTR108b_Mam	4.28106	1.94104	1.09599	0.00178649	0.017402	3.41507	disease_pulldown_AZ_IP_vs_AZ_TotalRNA
NA	hsa-piR-27196	11.3274	-1.89672	1.03201	0.00178961	0.0174164	3.33641	disease_pulldown_AZ_IP_vs_AZ_TotalRNA
NA	ENSG00000273275.1	2.77691	2.14183	1.61854	0.0018016	0.0175172	3.7622	disease_pulldown_AZ_IP_vs_AZ_TotalRNA
UBE2H	ENSG00000186591.13	4.18913	1.87608	1.00758	0.00180996	0.0175825	3.29237	disease_pulldown_AZ_IP_vs_AZ_TotalRNA
NA	hsa-miR-4662a-5p	3.36087	2.07034	1.34507	0.00181592	0.0176243	3.63115	disease_pulldown_AZ_IP_vs_AZ_TotalRNA
NA	hsa-miR-8077	39.674	1.59059	0.705577	0.00183778	0.0178203	2.78208	disease_pulldown_AZ_IP_vs_AZ_TotalRNA
RPPH1	ENSG00000277209.1	817.109	-1.47728	0.61986	0.00185472	0.0179257	2.5801	disease_pulldown_AZ_IP_vs_AZ_TotalRNA
NA	hsa-piR-20475	22.3701	-1.65446	0.763644	0.00185537	0.0179257	2.88955	disease_pulldown_AZ_IP_vs_AZ_TotalRNA
NA	hsa-miR-4715-5p	5.47266	1.52857	0.657282	0.0018528	0.0179257	2.66968	disease_pulldown_AZ_IP_vs_AZ_TotalRNA
ITSN1	ENSG00000205726.15	4.58616	-1.94218	1.11309	0.00185155	0.0179257	3.39206	disease_pulldown_AZ_IP_vs_AZ_TotalRNA
NA	AluSx4	195.835	-1.41086	0.575403	0.00185864	0.017941	2.46357	disease_pulldown_AZ_IP_vs_AZ_TotalRNA
NA	hsa-miR-6860	13.2238	1.24038	0.476976	0.00186689	0.0179881	2.16447	disease_pulldown_AZ_IP_vs_AZ_TotalRNA
NA	ENSG00000264063.1	5.83295	-1.93769	1.10932	0.00186563	0.0179881	3.38129	disease_pulldown_AZ_IP_vs_AZ_TotalRNA
SRSF11	ENSG00000116754.14	6.03794	2.00229	1.22317	0.00187453	0.0180456	3.49126	disease_pulldown_AZ_IP_vs_AZ_TotalRNA
NA	hsa-miR-5579-3p	4.25222	1.9049	1.06225	0.00187969	0.0180789	3.31992	disease_pulldown_AZ_IP_vs_AZ_TotalRNA
NA	hsa-piR-20118	45.0457	-1.65281	0.764979	0.00188429	0.0181068	2.87946	disease_pulldown_AZ_IP_vs_AZ_TotalRNA
RAB18	ENSG00000099246.18	3.47971	2.00324	1.23016	0.00189103	0.0181553	3.48763	disease_pulldown_AZ_IP_vs_AZ_TotalRNA
NA	tRNA-Leu-CTY	85183	-1.42792	0.588828	0.00189884	0.0181975	2.48456	disease_pulldown_AZ_IP_vs_AZ_TotalRNA
NGEF	ENSG00000066248.15	6.11072	1.69374	0.806279	0.00189789	0.0181975	2.94708	disease_pulldown_AZ_IP_vs_AZ_TotalRNA
NA	hsa-piR-32889	10.4754	-2.0986	1.48264	0.00190467	0.018237	3.64956	disease_pulldown_AZ_IP_vs_AZ_TotalRNA
NA	hsa-piR-14647	26.9125	-1.55915	0.685327	0.00190666	0.0182397	2.71134	disease_pulldown_AZ_IP_vs_AZ_TotalRNA
NA	hsa-piR-25598	476.689	2.10993	1.56691	0.00192128	0.0182948	3.66636	disease_pulldown_AZ_IP_vs_AZ_TotalRNA
NA	hsa-piR-20793	65.2582	-1.56362	0.69048	0.00192613	0.0182948	2.71706	disease_pulldown_AZ_IP_vs_AZ_TotalRNA
METTL26	ENSG00000130731.16	34.3794	-2.0094	1.2537	0.0019258	0.0182948	3.49167	disease_pulldown_AZ_IP_vs_AZ_TotalRNA
NA	hsa-miR-93-3p	6.33616	1.67479	0.789658	0.00191919	0.0182948	2.91023	disease_pulldown_AZ_IP_vs_AZ_TotalRNA
NA	hsa-piR-24714	5.80277	2.00388	1.2414	0.00192217	0.0182948	3.48209	disease_pulldown_AZ_IP_vs_AZ_TotalRNA
NA	hsa-piR-29205	5.19198	-1.98432	1.20418	0.00192337	0.0182948	3.4481	disease_pulldown_AZ_IP_vs_AZ_TotalRNA
NA	hsa-piR-19555	4.59316	2.03897	1.85148	0.00192077	0.0182948	3.54306	disease_pulldown_AZ_IP_vs_AZ_TotalRNA
TMEM248	ENSG00000106609.16	4.09823	1.79093	0.915856	0.00191431	0.0182948	3.11205	disease_pulldown_AZ_IP_vs_AZ_TotalRNA
NA	hsa-miR-6850-3p	7.98921	-2.00076	1.23713	0.00192811	0.0182974	3.47654	disease_pulldown_AZ_IP_vs_AZ_TotalRNA
MYT1L	ENSG00000186487.21	16.8721	1.89815	1.06379	0.00193547	0.0183508	3.29584	disease_pulldown_AZ_IP_vs_AZ_TotalRNA
NA	L1P2	66.9872	-1.44038	0.599635	0.00194077	0.0183848	2.49984	disease_pulldown_AZ_IP_vs_AZ_TotalRNA
NA	hsa-piR-6717	7.37245	1.96261	1.90945	0.00194755	0.0184251	3.40432	disease_pulldown_AZ_IP_vs_AZ_TotalRNA
NA	ENSG00000232721.3	4.06969	-1.92528	1.10899	0.00194938	0.0184251	3.33957	disease_pulldown_AZ_IP_vs_AZ_TotalRNA
NA	hsa-piR-26754	2.48051	1.85937	1.01051	0.0019502	0.0184251	3.22524	disease_pulldown_AZ_IP_vs_AZ_TotalRNA
AHCYL1	ENSG00000168710.18	22.546	1.6903	0.809693	0.00196094	0.0185102	2.92859	disease_pulldown_AZ_IP_vs_AZ_TotalRNA
NA	ERV24_Prim	78.8225	1.35636	0.54699	0.00196712	0.0185521	2.34867	disease_pulldown_AZ_IP_vs_AZ_TotalRNA
NA	hsa-miR-6786-5p	40.9217	-1.55783	0.689801	0.00197863	0.018621	2.69504	disease_pulldown_AZ_IP_vs_AZ_TotalRNA
NA	hsa-piR-10735	7.25199	-1.87308	1.03552	0.00197966	0.018621	3.24043	disease_pulldown_AZ_IP_vs_AZ_TotalRNA
PARVA	ENSG00000197702.14	3.28445	2.03681	1.33469	0.00197794	0.018621	3.52368	disease_pulldown_AZ_IP_vs_AZ_TotalRNA
NA	hsa-miR-648	3.46668	1.95781	1.17295	0.00198486	0.0186535	3.38553	disease_pulldown_AZ_IP_vs_AZ_TotalRNA
DDX42	ENSG00000198231.14	11.7751	1.58458	0.714142	0.00200191	0.0187748	2.73566	disease_pulldown_AZ_IP_vs_AZ_TotalRNA
NA	hsa-piR-33036	9.91794	2.08277	1.50123	0.00200304	0.0187748	3.59574	disease_pulldown_AZ_IP_vs_AZ_TotalRNA
NA	MamTip2b	4.1627	-1.91502	1.1041	0.0020008	0.0187748	3.30613	disease_pulldown_AZ_IP_vs_AZ_TotalRNA
NA	hsa-miR-554	11.8426	1.8962	1.0758	0.00200766	0.0188016	3.27247	disease_pulldown_AZ_IP_vs_AZ_TotalRNA
NA	hsa-miR-6773-5p	3.13956	-1.88783	1.06571	0.00202133	0.018913	3.25318	disease_pulldown_AZ_IP_vs_AZ_TotalRNA
NA	hsa-miR-548h-5p	2.58468	2.02775	1.33581	0.00203363	0.0189948	3.49051	disease_pulldown_AZ_IP_vs_AZ_TotalRNA
NA	hsa-piR-8326	1.93396	2.07567	1.7155	0.00203198	0.0189948	3.57299	disease_pulldown_AZ_IP_vs_AZ_TotalRNA
NA	hsa-miR-323a-5p	12.5772	1.67111	0.798898	0.00204384	0.0190701	2.87372	disease_pulldown_AZ_IP_vs_AZ_TotalRNA
CLIP3	ENSG00000105270.15	9.54319	1.77896	0.92001	0.00204543	0.0190701	3.05917	disease_pulldown_AZ_IP_vs_AZ_TotalRNA
HOPX	ENSG00000171476.22	2.24669	1.94755	1.17088	0.00204705	0.0190701	3.3491	disease_pulldown_AZ_IP_vs_AZ_TotalRNA
NA	hsa-piR-11674	4.53763	1.90609	1.91482	0.00205525	0.0191131	3.27594	disease_pulldown_AZ_IP_vs_AZ_TotalRNA
CHP1	ENSG00000187446.12	3.66607	1.86048	1.03111	0.00205414	0.0191131	3.19754	disease_pulldown_AZ_IP_vs_AZ_TotalRNA
TMEM132A	ENSG00000006118.15	4.12673	-1.89177	1.0807	0.00206446	0.0191821	3.24836	disease_pulldown_AZ_IP_vs_AZ_TotalRNA
NA	hsa-miR-3136-5p	8.48949	2.04898	1.41365	0.00206692	0.0191882	3.51803	disease_pulldown_AZ_IP_vs_AZ_TotalRNA
NA	hsa-piR-23829	7.07606	1.99402	1.27091	0.00207232	0.019213	3.42254	disease_pulldown_AZ_IP_vs_AZ_TotalRNA
NA	hsa-piR-6269	1.30678	1.91883	1.12693	0.00207319	0.019213	3.29349	disease_pulldown_AZ_IP_vs_AZ_TotalRNA
LOC728392	ENSG00000286190.2	11.1141	1.58682	0.722799	0.00208418	0.0192981	2.72057	disease_pulldown_AZ_IP_vs_AZ_TotalRNA
LOC124900388	ENSG00000286190.2	11.1141	1.58682	0.722799	0.00208418	0.0192981	2.72057	disease_pulldown_AZ_IP_vs_AZ_TotalRNA
RNVU1-2A	ENSG00000278099.1	2.76866	1.73071	0.870765	0.00210995	0.0195198	2.95868	disease_pulldown_AZ_IP_vs_AZ_TotalRNA
NA	hsa-miR-7111-5p	30.0695	-1.4653	0.628543	0.00213215	0.019708	2.49885	disease_pulldown_AZ_IP_vs_AZ_TotalRNA
MEX3C	ENSG00000176624.12	14.4076	-1.69473	0.83471	0.00214748	0.0198327	2.88548	disease_pulldown_AZ_IP_vs_AZ_TotalRNA
JAKMIP1	ENSG00000152969.21	6.44795	1.83964	1.0184	0.00215307	0.019867	3.13083	disease_pulldown_AZ_IP_vs_AZ_TotalRNA
NA	hsa-piR-21920	3.25102	-1.96955	1.2465	0.00215997	0.0199135	3.34992	disease_pulldown_AZ_IP_vs_AZ_TotalRNA
NA	hsa-miR-513b-5p	10.7531	1.36804	0.564042	0.00216796	0.0199699	2.32516	disease_pulldown_AZ_IP_vs_AZ_TotalRNA
NA	hsa-miR-3160-3p	14.5229	1.91804	1.14892	0.00217207	0.0199733	3.25981	disease_pulldown_AZ_IP_vs_AZ_TotalRNA
NA	hsa-piR-24575	4.30971	-1.98042	1.27452	0.00217173	0.0199733	3.36583	disease_pulldown_AZ_IP_vs_AZ_TotalRNA
NA	hsa-piR-16153	23.4731	-1.5072	0.662972	0.00217409	0.0199747	2.56152	disease_pulldown_AZ_IP_vs_AZ_TotalRNA
NA	hsa-miR-6507-3p	2.87384	1.89946	1.12121	0.00219386	0.020139	3.22141	disease_pulldown_AZ_IP_vs_AZ_TotalRNA
NA	ENSG00000286185.1	5.91137	1.68635	0.831581	0.00220329	0.0202082	2.85747	disease_pulldown_AZ_IP_vs_AZ_TotalRNA
NA	hsa-piR-257	15.7182	1.70823	0.856657	0.00220922	0.0202452	2.8932	disease_pulldown_AZ_IP_vs_AZ_TotalRNA
NA	AluYh3	103.16	-1.42173	0.602046	0.0022123	0.020256	2.40763	disease_pulldown_AZ_IP_vs_AZ_TotalRNA
NA	hsa-miR-6888-5p	5.63548	1.55429	0.70459	0.00221524	0.0202655	2.63179	disease_pulldown_AZ_IP_vs_AZ_TotalRNA
NA	hsa-piR-6916	118.653	-1.61935	0.764391	0.00222068	0.020298	2.74083	disease_pulldown_AZ_IP_vs_AZ_TotalRNA
NA	hsa-piR-12319	3.0854	1.98069	1.29568	0.00222955	0.0203615	3.34972	disease_pulldown_AZ_IP_vs_AZ_TotalRNA
NA	hsa-miR-523-3p	15.6638	1.54474	0.69825	0.0022405	0.0204092	2.61087	disease_pulldown_AZ_IP_vs_AZ_TotalRNA
NA	hsa-miR-6727-3p	11.6233	-1.61231	0.759205	0.00223914	0.0204092	2.72508	disease_pulldown_AZ_IP_vs_AZ_TotalRNA
NA	hsa-piR-3919	1.14517	2.04323	1.63232	0.00223751	0.0204092	3.45341	disease_pulldown_AZ_IP_vs_AZ_TotalRNA
NA	hsa-miR-6858-5p	11.3797	-1.53489	0.690922	0.00225457	0.0205198	2.59062	disease_pulldown_AZ_IP_vs_AZ_TotalRNA
NA	AluSq2	302.324	-1.42025	0.603543	0.00225977	0.0205497	2.39625	disease_pulldown_AZ_IP_vs_AZ_TotalRNA
NA	hsa-miR-6784-5p	4.21131	-1.8082	0.991662	0.00226543	0.0205836	3.04949	disease_pulldown_AZ_IP_vs_AZ_TotalRNA
NA	MLT1A	4.43427	-1.86683	1.08334	0.00227567	0.020659	3.1454	disease_pulldown_AZ_IP_vs_AZ_TotalRNA
NACA	ENSG00000196531.14	2.79498	1.92275	1.18913	0.0022971	0.0208182	3.23321	disease_pulldown_AZ_IP_vs_AZ_TotalRNA
NA	hsa-piR-2177	1.86314	2.01831	1.44754	0.00229606	0.0208182	3.3939	disease_pulldown_AZ_IP_vs_AZ_TotalRNA
NA	hsa-piR-25837	61.8524	-1.59404	0.74695	0.0023004	0.0208304	2.68006	disease_pulldown_AZ_IP_vs_AZ_TotalRNA
NA	hsa-piR-12912	31.2715	1.76921	0.944326	0.0023089	0.02088	2.97275	disease_pulldown_AZ_IP_vs_AZ_TotalRNA
SNORA75	ENSG00000206885.1	14.4494	1.96955	1.29724	0.00230978	0.02088	3.30937	disease_pulldown_AZ_IP_vs_AZ_TotalRNA
NA	hsa-miR-641	2.21117	2.02865	1.60173	0.00232104	0.020964	3.40514	disease_pulldown_AZ_IP_vs_AZ_TotalRNA
NA	hsa-miR-216a-3p	3.19089	-1.81048	1.00617	0.00233554	0.0210771	3.0347	disease_pulldown_AZ_IP_vs_AZ_TotalRNA
NA	hsa-piR-30604	3.75982	-1.88116	1.12109	0.00233949	0.021095	3.15248	disease_pulldown_AZ_IP_vs_AZ_TotalRNA
NA	hsa-piR-28204	9.99699	-1.69236	0.853639	0.002346	0.0211002	2.83591	disease_pulldown_AZ_IP_vs_AZ_TotalRNA
NA	hsa-piR-26999	4.32254	-1.91206	1.18013	0.00234447	0.0211002	3.20407	disease_pulldown_AZ_IP_vs_AZ_TotalRNA
MANF	ENSG00000145050.19	1.83609	1.95852	1.28141	0.00234276	0.0211002	3.28192	disease_pulldown_AZ_IP_vs_AZ_TotalRNA
SART1	ENSG00000175467.15	9.57462	1.80168	0.995377	0.0023487	0.0211066	3.01887	disease_pulldown_AZ_IP_vs_AZ_TotalRNA
NA	hsa-miR-4746-5p	14.6474	-1.57892	0.736895	0.00235175	0.0211163	2.64529	disease_pulldown_AZ_IP_vs_AZ_TotalRNA
NA	hsa-miR-2110	3.07628	-1.83483	1.04658	0.00235476	0.0211256	3.0737	disease_pulldown_AZ_IP_vs_AZ_TotalRNA
NA	MER92A	1.63845	1.78511	0.97439	0.00236674	0.0212152	2.98711	disease_pulldown_AZ_IP_vs_AZ_TotalRNA
FBL	ENSG00000105202.9	3.02788	1.94819	1.26602	0.00237152	0.0212402	3.25901	disease_pulldown_AZ_IP_vs_AZ_TotalRNA
ADNP	ENSG00000101126.18	171.959	-1.98662	1.37513	0.00237736	0.0212747	3.3219	disease_pulldown_AZ_IP_vs_AZ_TotalRNA
UQCRB	ENSG00000156467.10	2.71168	1.69687	0.863252	0.00238608	0.0213348	2.83531	disease_pulldown_AZ_IP_vs_AZ_TotalRNA
NA	hsa-piR-12196	129.421	-1.55246	0.71566	0.00238935	0.0213387	2.59391	disease_pulldown_AZ_IP_vs_AZ_TotalRNA
NA	LTR103_Mam	11.5672	-1.78427	0.976921	0.00239191	0.0213387	2.98121	disease_pulldown_AZ_IP_vs_AZ_TotalRNA
NA	hsa-piR-29204	5.20503	-1.92135	1.21186	0.00239251	0.0213387	3.21026	disease_pulldown_AZ_IP_vs_AZ_TotalRNA
NA	hsa-piR-32979	4.44416	1.98365	1.73143	0.00239508	0.0213438	3.31414	disease_pulldown_AZ_IP_vs_AZ_TotalRNA
NA	hsa-miR-4648	12.6699	1.67219	0.83607	0.00239714	0.0213444	2.79375	disease_pulldown_AZ_IP_vs_AZ_TotalRNA
NA	hsa-miR-3153	2.81717	1.58714	0.748746	0.00240437	0.0213909	2.65016	disease_pulldown_AZ_IP_vs_AZ_TotalRNA
NA	LTR39-int	112.597	1.73943	0.9226	0.00244169	0.021691	2.89393	disease_pulldown_AZ_IP_vs_AZ_TotalRNA
NA	hsa-piR-7759	9.17514	-1.82756	1.05043	0.00244216	0.021691	3.04054	disease_pulldown_AZ_IP_vs_AZ_TotalRNA
SFRP5	ENSG00000120057.5	12.0799	-1.69956	0.873015	0.00244546	0.0217022	2.82722	disease_pulldown_AZ_IP_vs_AZ_TotalRNA
NA	hsa-piR-33091	64.0384	1.93265	1.25561	0.00245495	0.0217683	3.2124	disease_pulldown_AZ_IP_vs_AZ_TotalRNA
NA	hsa-miR-4472	16.8602	1.39639	0.597524	0.00246988	0.0218825	2.31786	disease_pulldown_AZ_IP_vs_AZ_TotalRNA
LINC00632	ENSG00000203930.13	44.1795	1.49371	0.671192	0.00247475	0.0218893	2.47921	disease_pulldown_AZ_IP_vs_AZ_TotalRNA
SNORA63C	ENSG00000201448.1	5.03376	1.95648	1.74816	0.00247648	0.0218893	3.24731	disease_pulldown_AZ_IP_vs_AZ_TotalRNA
LRRC37B	ENSG00000185158.13	2.96914	1.95486	1.32123	0.00247679	0.0218893	3.24461	disease_pulldown_AZ_IP_vs_AZ_TotalRNA
TPP2	ENSG00000134900.13	2.6679	1.92085	1.23772	0.00248734	0.0219643	3.18531	disease_pulldown_AZ_IP_vs_AZ_TotalRNA
NA	L1MEf	8.09724	1.40676	0.605948	0.00249274	0.0219938	2.33199	disease_pulldown_AZ_IP_vs_AZ_TotalRNA
NA	hsa-miR-4732-3p	3.84692	1.8327	1.06975	0.00250274	0.022047	3.03614	disease_pulldown_AZ_IP_vs_AZ_TotalRNA
NA	hsa-piR-9489	3.52486	1.87511	1.14658	0.00250627	0.022047	3.1064	disease_pulldown_AZ_IP_vs_AZ_TotalRNA
TRAPPC11	ENSG00000168538.16	2.87975	1.8969	1.18988	0.00250468	0.022047	3.1425	disease_pulldown_AZ_IP_vs_AZ_TotalRNA
LGMN	ENSG00000100600.15	2.71632	1.59399	0.763567	0.00250703	0.022047	2.64069	disease_pulldown_AZ_IP_vs_AZ_TotalRNA
NA	hsa-piR-5059	10.0971	-1.79891	1.01708	0.00251271	0.0220788	2.97904	disease_pulldown_AZ_IP_vs_AZ_TotalRNA
NA	AluYk4	69.6795	-1.43398	0.627912	0.00253455	0.0222523	2.36982	disease_pulldown_AZ_IP_vs_AZ_TotalRNA
NA	THE1C	17.8762	-1.62968	0.803357	0.00254324	0.0222905	2.69204	disease_pulldown_AZ_IP_vs_AZ_TotalRNA
PPM1H	ENSG00000111110.12	3.67355	1.84629	1.10134	0.00254516	0.0222905	3.04986	disease_pulldown_AZ_IP_vs_AZ_TotalRNA
NA	hsa-miR-4791	2.30531	1.92579	1.77137	0.00254276	0.0222905	3.18117	disease_pulldown_AZ_IP_vs_AZ_TotalRNA
LOC613038	ENSG00000290692.1	3.94803	-1.78527	1.00248	0.00255288	0.0223398	2.94735	disease_pulldown_AZ_IP_vs_AZ_TotalRNA
NA	hsa-miR-1237-5p	734.799	-1.49688	0.679777	0.00257234	0.0224917	2.46683	disease_pulldown_AZ_IP_vs_AZ_TotalRNA
NA	Tigger9a	2.40009	1.65852	0.838794	0.00258048	0.0225443	2.73152	disease_pulldown_AZ_IP_vs_AZ_TotalRNA
FSCN1	ENSG00000075618.18	5.5777	-1.7526	0.959022	0.00258352	0.0225525	2.88619	disease_pulldown_AZ_IP_vs_AZ_TotalRNA
SNORA51	ENSG00000271798.1	21.7586	1.68544	0.872268	0.00259626	0.0226451	2.77259	disease_pulldown_AZ_IP_vs_AZ_TotalRNA
NA	hsa-miR-184	21.9157	-1.78188	1.00424	0.00259864	0.0226474	2.93116	disease_pulldown_AZ_IP_vs_AZ_TotalRNA
NA	AluSg4	267.337	-1.46872	0.658981	0.00261125	0.0227342	2.41358	disease_pulldown_AZ_IP_vs_AZ_TotalRNA
NA	THE1B	21.3281	-1.5559	0.734817	0.00261285	0.0227342	2.55685	disease_pulldown_AZ_IP_vs_AZ_TotalRNA
NA	hsa-miR-663b	192.199	1.43702	0.634731	0.00262103	0.0227819	2.36018	disease_pulldown_AZ_IP_vs_AZ_TotalRNA
NA	hsa-piR-29078	2.32509	-1.81792	1.06627	0.0026226	0.0227819	2.98577	disease_pulldown_AZ_IP_vs_AZ_TotalRNA
NA	hsa-piR-15180	1.85686	1.92695	1.73708	0.00263779	0.0228952	3.1607	disease_pulldown_AZ_IP_vs_AZ_TotalRNA
NA	hsa-piR-32873	484.98	1.5254	0.708784	0.00264121	0.0229063	2.50173	disease_pulldown_AZ_IP_vs_AZ_TotalRNA
NA	hsa-piR-12604	7.80943	1.88346	1.78969	0.00265272	0.0229873	3.08607	disease_pulldown_AZ_IP_vs_AZ_TotalRNA
NA	ERV3-16A3_I	65.2604	1.40917	0.615991	0.00266215	0.0230504	2.30727	disease_pulldown_AZ_IP_vs_AZ_TotalRNA
NA	ENSG00000210077.1	389.316	1.83132	1.0984	0.00266917	0.023055	2.9983	disease_pulldown_AZ_IP_vs_AZ_TotalRNA
NA	hsa-miR-6879-3p	8.35351	1.45921	0.654495	0.00266726	0.023055	2.38907	disease_pulldown_AZ_IP_vs_AZ_TotalRNA
MAGI1	ENSG00000151276.24	4.59688	1.95904	1.4395	0.00266861	0.023055	3.2074	disease_pulldown_AZ_IP_vs_AZ_TotalRNA
NA	MER11D	19.3205	1.8457	1.12861	0.00268586	0.0231703	3.01784	disease_pulldown_AZ_IP_vs_AZ_TotalRNA
HS6ST1	ENSG00000136720.7	4.81215	1.70386	0.905509	0.00268685	0.0231703	2.78592	disease_pulldown_AZ_IP_vs_AZ_TotalRNA
SHANK3	ENSG00000251322.11	2.79436	-1.80153	1.05035	0.00269117	0.0231888	2.945	disease_pulldown_AZ_IP_vs_AZ_TotalRNA
NA	ENSG00000290693.1	3.90308	-1.77011	1.00106	0.00269881	0.0232359	2.89208	disease_pulldown_AZ_IP_vs_AZ_TotalRNA
NA	hsa-piR-15224	2.46611	1.94066	1.39268	0.00273259	0.0235078	3.16092	disease_pulldown_AZ_IP_vs_AZ_TotalRNA
NA	hsa-miR-4763-5p	33.371	1.32867	0.563517	0.0027375	0.023531	2.16355	disease_pulldown_AZ_IP_vs_AZ_TotalRNA
NA	Charlie29a	2.72136	1.95623	1.57141	0.00274005	0.023534	3.18533	disease_pulldown_AZ_IP_vs_AZ_TotalRNA
NA	hsa-miR-4309	11.8618	1.92409	1.33998	0.00275409	0.0236166	3.13008	disease_pulldown_AZ_IP_vs_AZ_TotalRNA
NA	hsa-piR-1679	4.29045	1.95262	1.48106	0.00275216	0.0236166	3.17649	disease_pulldown_AZ_IP_vs_AZ_TotalRNA
ARGLU1	ENSG00000134884.15	9.39563	-1.70101	0.909878	0.00275833	0.0236339	2.76663	disease_pulldown_AZ_IP_vs_AZ_TotalRNA
PTMAP5	ENSG00000214182.5	6.48361	1.9203	1.33133	0.00276379	0.0236618	3.12232	disease_pulldown_AZ_IP_vs_AZ_TotalRNA
NA	hsa-piR-1637	3.1433	1.93645	1.39945	0.00277515	0.02374	3.1458	disease_pulldown_AZ_IP_vs_AZ_TotalRNA
NA	hsa-miR-888-3p	10.6862	1.7851	1.03769	0.00278185	0.0237403	2.89991	disease_pulldown_AZ_IP_vs_AZ_TotalRNA
NA	hsa-piR-32916	7.11658	1.71634	0.933357	0.0027813	0.0237403	2.78822	disease_pulldown_AZ_IP_vs_AZ_TotalRNA
NA	hsa-miR-5092	3.88952	1.77813	1.026	0.00278037	0.0237403	2.8886	disease_pulldown_AZ_IP_vs_AZ_TotalRNA
SACM1L	ENSG00000211456.13	32.7739	-1.67724	0.88225	0.00278782	0.0237532	2.7243	disease_pulldown_AZ_IP_vs_AZ_TotalRNA
NA	MLT1C	2.64536	-1.84012	1.13877	0.00278716	0.0237532	2.98887	disease_pulldown_AZ_IP_vs_AZ_TotalRNA
NA	MER52C	25.9768	-1.20045	0.488393	0.00281045	0.023927	1.94606	disease_pulldown_AZ_IP_vs_AZ_TotalRNA
NA	hsa-miR-584-3p	3.359	1.77005	1.01786	0.00281303	0.0239298	2.86935	disease_pulldown_AZ_IP_vs_AZ_TotalRNA
ARHGEF17	ENSG00000110237.5	3.08983	-1.78633	1.04597	0.00282069	0.0239758	2.89425	disease_pulldown_AZ_IP_vs_AZ_TotalRNA
NA	hsa-miR-4804-3p	1.92959	1.79472	1.06258	0.00283371	0.0240674	2.90488	disease_pulldown_AZ_IP_vs_AZ_TotalRNA
SSBP3	ENSG00000157216.16	8.60003	1.60208	0.798575	0.00283733	0.024079	2.59275	disease_pulldown_AZ_IP_vs_AZ_TotalRNA
NA	tRNA-Gln-CAG	50002.1	-1.62081	0.820895	0.00285519	0.0242113	2.61921	disease_pulldown_AZ_IP_vs_AZ_TotalRNA
ARX	ENSG00000004848.8	2.87016	1.83907	1.15275	0.00286292	0.0242576	2.97038	disease_pulldown_AZ_IP_vs_AZ_TotalRNA
ZNF704	ENSG00000164684.13	3.27779	1.67957	0.895367	0.00288411	0.0244178	2.70796	disease_pulldown_AZ_IP_vs_AZ_TotalRNA
NA	hsa-miR-598-5p	4.0688	1.62519	0.828702	0.00288725	0.024425	2.62007	disease_pulldown_AZ_IP_vs_AZ_TotalRNA
NA	ENSG00000210144.1	442.91	1.78959	1.06331	0.00289201	0.0244385	2.88468	disease_pulldown_AZ_IP_vs_AZ_TotalRNA
NA	ENSG00000228941.1	15.2265	1.76478	1.82868	0.00289344	0.0244385	2.84469	disease_pulldown_AZ_IP_vs_AZ_TotalRNA
NA	hsa-piR-21200	1.68865	1.89799	1.69101	0.00290552	0.0245212	3.05663	disease_pulldown_AZ_IP_vs_AZ_TotalRNA
NA	hsa-miR-6079	7.60764	1.68593	0.906486	0.0029092	0.0245328	2.71477	disease_pulldown_AZ_IP_vs_AZ_TotalRNA
AMOT	ENSG00000126016.17	14.6359	1.91285	1.38266	0.00292951	0.0246651	3.0757	disease_pulldown_AZ_IP_vs_AZ_TotalRNA
NA	hsa-piR-33137	4.9651	1.85394	1.75233	0.00292848	0.0246651	2.98098	disease_pulldown_AZ_IP_vs_AZ_TotalRNA
PDAP1	ENSG00000106244.13	2.74272	1.76823	1.03297	0.00293287	0.024674	2.84289	disease_pulldown_AZ_IP_vs_AZ_TotalRNA
NA	hsa-miR-9902	2.47732	1.66164	0.877818	0.00293898	0.024706	2.67058	disease_pulldown_AZ_IP_vs_AZ_TotalRNA
H1-4	ENSG00000168298.7	12.4012	1.68121	0.905225	0.00295623	0.0248314	2.69834	disease_pulldown_AZ_IP_vs_AZ_TotalRNA
NA	hsa-piR-11004	3.28158	-1.85193	1.20664	0.0029701	0.0249283	2.96921	disease_pulldown_AZ_IP_vs_AZ_TotalRNA
NA	LTR43B	2.64983	1.4919	0.699505	0.00297635	0.0249611	2.39113	disease_pulldown_AZ_IP_vs_AZ_TotalRNA
SNORD30	ENSG00000277846.1	28.9393	1.88529	1.3061	0.00299226	0.0250748	3.0179	disease_pulldown_AZ_IP_vs_AZ_TotalRNA
DOCK3	ENSG00000088538.13	3.71516	-1.75343	1.02025	0.00301407	0.0252047	2.80289	disease_pulldown_AZ_IP_vs_AZ_TotalRNA
NA	hsa-piR-12070	3.43449	1.88281	1.30608	0.00301398	0.0252047	3.00971	disease_pulldown_AZ_IP_vs_AZ_TotalRNA
NA	ENSG00000280800.1	2.27002	1.86727	1.25903	0.00301483	0.0252047	2.98487	disease_pulldown_AZ_IP_vs_AZ_TotalRNA
NA	hsa-miR-501-5p	181.835	-1.53772	0.746699	0.0030417	0.0254094	2.45268	disease_pulldown_AZ_IP_vs_AZ_TotalRNA
NA	hsa-miR-6889-5p	14.8643	1.30367	0.558985	0.0030492	0.0254521	2.0784	disease_pulldown_AZ_IP_vs_AZ_TotalRNA
NA	tRNA-Gln-CAA	39798.3	-1.63033	0.850534	0.0030645	0.0255599	2.59621	disease_pulldown_AZ_IP_vs_AZ_TotalRNA
SNORD93	ENSG00000221740.1	6.93356	1.72425	1.82157	0.00307221	0.0255786	2.74522	disease_pulldown_AZ_IP_vs_AZ_TotalRNA
DLX2	ENSG00000115844.11	5.63368	-1.78058	1.07745	0.00307394	0.0255786	2.83491	disease_pulldown_AZ_IP_vs_AZ_TotalRNA
NA	hsa-miR-4800-3p	3.24543	-1.73315	0.99493	0.00306999	0.0255786	2.75939	disease_pulldown_AZ_IP_vs_AZ_TotalRNA
NA	hsa-miR-4772-5p	2.66819	1.89714	1.59343	0.00310085	0.025763	3.01456	disease_pulldown_AZ_IP_vs_AZ_TotalRNA
NA	hsa-miR-548ad-3p	2.22545	1.87819	1.32417	0.00310092	0.025763	2.98445	disease_pulldown_AZ_IP_vs_AZ_TotalRNA
NA	tRNA-Gly-GGA	24067.4	-1.61089	0.830572	0.0031042	0.0257701	2.55952	disease_pulldown_AZ_IP_vs_AZ_TotalRNA
NA	U6_ATAC_repRNA	200.172	-1.33995	0.585936	0.00311102	0.0257965	2.12842	disease_pulldown_AZ_IP_vs_AZ_TotalRNA
NA	hsa-miR-3917	13.9418	1.47836	0.695126	0.0031122	0.0257965	2.34828	disease_pulldown_AZ_IP_vs_AZ_TotalRNA
POLR3K	ENSG00000161980.6	1.9316	1.89779	1.53682	0.00314665	0.0260618	3.0061	disease_pulldown_AZ_IP_vs_AZ_TotalRNA
NA	hsa-piR-1155	34.3185	-1.49576	0.713933	0.00316405	0.0261653	2.3667	disease_pulldown_AZ_IP_vs_AZ_TotalRNA
NA	hsa-miR-4261	15.8362	-1.65725	0.894297	0.00316234	0.0261653	2.62222	disease_pulldown_AZ_IP_vs_AZ_TotalRNA
NA	LTR40a	3.03168	1.7325	1.00886	0.00318084	0.0262838	2.73788	disease_pulldown_AZ_IP_vs_AZ_TotalRNA
NA	UCON60	2.44474	1.84609	1.2518	0.00319198	0.0263555	2.91522	disease_pulldown_AZ_IP_vs_AZ_TotalRNA
NA	hsa-miR-3960	4924.45	-1.53664	0.75569	0.00319459	0.0263566	2.42652	disease_pulldown_AZ_IP_vs_AZ_TotalRNA
NA	hsa-piR-7008	2.91745	-1.82465	1.19662	0.00320014	0.026382	2.88056	disease_pulldown_AZ_IP_vs_AZ_TotalRNA
NA	tRNA-Ser-TCY	27683.4	-1.5642	0.785613	0.00320733	0.0264192	2.46844	disease_pulldown_AZ_IP_vs_AZ_TotalRNA
NA	AluSx3	172.067	-1.38903	0.626045	0.00321099	0.0264192	2.192	disease_pulldown_AZ_IP_vs_AZ_TotalRNA
NA	hsa-piR-17300	18.7439	1.88715	1.55424	0.00321207	0.0264192	2.97808	disease_pulldown_AZ_IP_vs_AZ_TotalRNA
NA	hsa-let-7d-3p	10.3967	1.46587	0.691465	0.00324986	0.0267094	2.30631	disease_pulldown_AZ_IP_vs_AZ_TotalRNA
NA	hsa-miR-346	3.89726	1.60654	0.838381	0.00326025	0.0267742	2.52594	disease_pulldown_AZ_IP_vs_AZ_TotalRNA
NA	hsa-piR-33165	12.9994	-1.85368	1.30313	0.00327357	0.0268011	2.9137	disease_pulldown_AZ_IP_vs_AZ_TotalRNA
PLEKHM3	ENSG00000178385.15	11.4653	1.83309	1.23772	0.00327258	0.0268011	2.88134	disease_pulldown_AZ_IP_vs_AZ_TotalRNA
NA	hsa-piR-13296	5.96662	1.66645	1.81895	0.0032695	0.0268011	2.61941	disease_pulldown_AZ_IP_vs_AZ_TotalRNA
NA	hsa-miR-5011-3p	1.9763	1.8784	1.42418	0.00327132	0.0268011	2.95255	disease_pulldown_AZ_IP_vs_AZ_TotalRNA
NA	hsa-miR-6825-5p	16.5948	1.28638	0.555611	0.00327707	0.0268092	2.02182	disease_pulldown_AZ_IP_vs_AZ_TotalRNA
NA	hsa-piR-27434	132.796	-1.71735	0.999134	0.00329669	0.0269491	2.6953	disease_pulldown_AZ_IP_vs_AZ_TotalRNA
NA	hsa-miR-338-3p	20.1792	1.65317	0.903084	0.00330687	0.026995	2.59335	disease_pulldown_AZ_IP_vs_AZ_TotalRNA
NA	ENSG00000279255.2	8.17125	-1.87168	1.40484	0.00330737	0.026995	2.93614	disease_pulldown_AZ_IP_vs_AZ_TotalRNA
NA	hsa-piR-5500	4.91014	1.86254	1.60813	0.00331119	0.0270055	2.92148	disease_pulldown_AZ_IP_vs_AZ_TotalRNA
SLC2A4RG	ENSG00000125520.14	3.21103	1.77254	1.10561	0.00332854	0.0271264	2.77687	disease_pulldown_AZ_IP_vs_AZ_TotalRNA
NA	hsa-miR-3162-3p	53.233	1.36678	0.615789	0.00337081	0.0274289	2.13463	disease_pulldown_AZ_IP_vs_AZ_TotalRNA
SIRPA	ENSG00000198053.12	5.45226	-1.71804	1.00989	0.00336946	0.0274289	2.68323	disease_pulldown_AZ_IP_vs_AZ_TotalRNA
NA	hsa-piR-27538	2.65359	1.84959	1.33364	0.00338709	0.0275404	2.88542	disease_pulldown_AZ_IP_vs_AZ_TotalRNA
NA	MER68B	3.38086	1.61686	0.863012	0.00339817	0.0276094	2.5206	disease_pulldown_AZ_IP_vs_AZ_TotalRNA
WIZ	ENSG00000011451.21	4.50081	1.49898	0.731262	0.00340932	0.027658	2.33568	disease_pulldown_AZ_IP_vs_AZ_TotalRNA
NA	ENSG00000267317.2	3.54293	-1.80928	1.2074	0.00340695	0.027658	2.81918	disease_pulldown_AZ_IP_vs_AZ_TotalRNA
NA	Charlie9	4.29418	1.40308	0.646019	0.0034135	0.0276708	2.18597	disease_pulldown_AZ_IP_vs_AZ_TotalRNA
NA	hsa-piR-6536	3.30545	-1.80944	1.21117	0.00342033	0.0277052	2.81809	disease_pulldown_AZ_IP_vs_AZ_TotalRNA
YWHAG	ENSG00000170027.7	38.874	1.52654	0.760135	0.00342523	0.0277238	2.37705	disease_pulldown_AZ_IP_vs_AZ_TotalRNA
TMEM151A	ENSG00000179292.5	2.54342	-1.70504	0.996557	0.00343658	0.0277946	2.65311	disease_pulldown_AZ_IP_vs_AZ_TotalRNA
NA	hsa-miR-3620-5p	8.41153	-1.41728	0.660896	0.00348354	0.0281531	2.19745	disease_pulldown_AZ_IP_vs_AZ_TotalRNA
NA	hsa-piR-26933	39.2646	-1.56766	0.809759	0.00348766	0.0281615	2.43041	disease_pulldown_AZ_IP_vs_AZ_TotalRNA
NA	LTR16B	3.51024	-1.7714	1.13269	0.00348986	0.0281615	2.74628	disease_pulldown_AZ_IP_vs_AZ_TotalRNA
NA	hsa-miR-4728-5p	244.627	1.36971	0.62314	0.00349733	0.0282005	2.1227	disease_pulldown_AZ_IP_vs_AZ_TotalRNA
NA	hsa-miR-6771-3p	5.99093	1.73614	1.06184	0.00350424	0.0282349	2.68965	disease_pulldown_AZ_IP_vs_AZ_TotalRNA
NA	PABL_B	3.99196	1.57171	0.816578	0.00351568	0.0283058	2.43321	disease_pulldown_AZ_IP_vs_AZ_TotalRNA
PPP3R1	ENSG00000221823.11	27.0298	1.71946	1.03402	0.00352851	0.0283663	2.66034	disease_pulldown_AZ_IP_vs_AZ_TotalRNA
MACROH2A2	ENSG00000099284.15	2.88673	1.83001	1.31099	0.0035271	0.0283663	2.83139	disease_pulldown_AZ_IP_vs_AZ_TotalRNA
NA	hsa-piR-25613	3.58637	1.68961	1.77426	0.00355344	0.0285451	2.60955	disease_pulldown_AZ_IP_vs_AZ_TotalRNA
NA	hsa-piR-33057	252.443	-1.57497	0.824043	0.00356361	0.0286053	2.43105	disease_pulldown_AZ_IP_vs_AZ_TotalRNA
NCS1	ENSG00000107130.10	9.88442	-1.51702	0.759889	0.00358154	0.0286846	2.33979	disease_pulldown_AZ_IP_vs_AZ_TotalRNA
RPS15P5	ENSG00000229806.1	6.03088	-1.80458	1.23943	0.00358027	0.0286846	2.7833	disease_pulldown_AZ_IP_vs_AZ_TotalRNA
NA	LTR7B	2.33952	-1.72346	1.04874	0.00357973	0.0286846	2.65818	disease_pulldown_AZ_IP_vs_AZ_TotalRNA
NA	hsa-miR-6070	15.978	1.41506	0.663772	0.00358813	0.0287158	2.18185	disease_pulldown_AZ_IP_vs_AZ_TotalRNA
PPP2CA	ENSG00000113575.12	4.73012	1.60369	0.862614	0.00359457	0.0287458	2.47197	disease_pulldown_AZ_IP_vs_AZ_TotalRNA
TSC2	ENSG00000103197.18	2.37697	-1.70321	1.01502	0.00360498	0.0288074	2.62378	disease_pulldown_AZ_IP_vs_AZ_TotalRNA
NA	hsa-piR-13419	5.89834	-1.73941	1.09052	0.00364494	0.029105	2.67179	disease_pulldown_AZ_IP_vs_AZ_TotalRNA
NA	hsa-piR-4587	26.1852	1.67741	0.978467	0.00366835	0.02927	2.57244	disease_pulldown_AZ_IP_vs_AZ_TotalRNA
PTENP1	ENSG00000237984.3	3.13362	1.75194	1.12291	0.00367471	0.0292989	2.68599	disease_pulldown_AZ_IP_vs_AZ_TotalRNA
H4C6	ENSG00000274618.2	5.57495	-1.72382	1.06763	0.00370287	0.0295014	2.63772	disease_pulldown_AZ_IP_vs_AZ_TotalRNA
NA	hsa-miR-6873-5p	2.47637	1.65709	0.950643	0.00371457	0.0295725	2.53388	disease_pulldown_AZ_IP_vs_AZ_TotalRNA
NA	hsa-miR-324-5p	24.4067	1.73793	1.10186	0.00373268	0.0296946	2.65438	disease_pulldown_AZ_IP_vs_AZ_TotalRNA
NA	hsa-miR-506-3p	38.7565	1.58333	0.848034	0.0037414	0.0297418	2.41716	disease_pulldown_AZ_IP_vs_AZ_TotalRNA
PTENP1-AS	ENSG00000281128.2	3.10935	1.77236	1.1874	0.00374433	0.0297429	2.70572	disease_pulldown_AZ_IP_vs_AZ_TotalRNA
NA	hsa-miR-4474-5p	4.88504	1.78128	1.21619	0.0037586	0.0298341	2.71696	disease_pulldown_AZ_IP_vs_AZ_TotalRNA
MARK3	ENSG00000075413.19	2.05898	-1.68012	0.997355	0.00378902	0.0300532	2.55733	disease_pulldown_AZ_IP_vs_AZ_TotalRNA
NA	AluYh7	261.65	-1.37717	0.641489	0.00380626	0.0301004	2.09527	disease_pulldown_AZ_IP_vs_AZ_TotalRNA
NA	hsa-piR-1614	17.8269	1.79162	1.26091	0.0037985	0.0301004	2.72582	disease_pulldown_AZ_IP_vs_AZ_TotalRNA
NLRP1	ENSG00000091592.17	11.7558	1.42641	0.683437	0.00380209	0.0301004	2.17017	disease_pulldown_AZ_IP_vs_AZ_TotalRNA
NA	hsa-miR-6780b-5p	9.41843	-1.47644	0.731024	0.00380549	0.0301004	2.24629	disease_pulldown_AZ_IP_vs_AZ_TotalRNA
MANEAL	ENSG00000185090.15	6.44839	-1.54591	0.806815	0.00380909	0.0301005	2.35199	disease_pulldown_AZ_IP_vs_AZ_TotalRNA
NA	hsa-piR-13420	32.9684	-1.50544	0.761482	0.00381294	0.0301075	2.29026	disease_pulldown_AZ_IP_vs_AZ_TotalRNA
PNRC1	ENSG00000146278.11	7.03295	1.69986	1.03727	0.00381886	0.0301075	2.58604	disease_pulldown_AZ_IP_vs_AZ_TotalRNA
RHBDD2	ENSG00000005486.17	6.95233	-1.69285	1.02424	0.0038202	0.0301075	2.57538	disease_pulldown_AZ_IP_vs_AZ_TotalRNA
FTX	ENSG00000230590.13	3.76505	-1.70914	1.0557	0.00382125	0.0301075	2.60016	disease_pulldown_AZ_IP_vs_AZ_TotalRNA
NA	PABL_B-int	321.092	-1.46506	0.721148	0.003832	0.0301699	2.22751	disease_pulldown_AZ_IP_vs_AZ_TotalRNA
NA	hsa-miR-769-3p	16.6158	1.21035	0.524301	0.00385674	0.03032	1.83764	disease_pulldown_AZ_IP_vs_AZ_TotalRNA
NA	hsa-miR-484	15.8802	1.17107	0.500279	0.00385641	0.03032	1.778	disease_pulldown_AZ_IP_vs_AZ_TotalRNA
WDR13	ENSG00000101940.18	3.11989	-1.69165	1.02807	0.00386677	0.0303765	2.56701	disease_pulldown_AZ_IP_vs_AZ_TotalRNA
PHPT1	ENSG00000054148.18	1.78361	1.8109	1.40208	0.0038767	0.0304321	2.74654	disease_pulldown_AZ_IP_vs_AZ_TotalRNA
NA	AluYb9	148.876	-1.41251	0.676308	0.00391948	0.0307159	2.13661	disease_pulldown_AZ_IP_vs_AZ_TotalRNA
NA	hsa-piR-5057	7.4385	1.80265	1.52643	0.00391917	0.0307159	2.72676	disease_pulldown_AZ_IP_vs_AZ_TotalRNA
ZNF277	ENSG00000198839.10	1.08363	1.78607	1.59043	0.00392148	0.0307159	2.70167	disease_pulldown_AZ_IP_vs_AZ_TotalRNA
NA	hsa-piR-24787	18.87	1.2329	1.76812	0.00392949	0.0307543	1.86425	disease_pulldown_AZ_IP_vs_AZ_TotalRNA
GLI2	ENSG00000074047.22	6.97103	-1.7738	1.23867	0.00393215	0.0307543	2.68215	disease_pulldown_AZ_IP_vs_AZ_TotalRNA
NA	hsa-miR-4751	3.08454	1.72747	1.11696	0.00396061	0.0309542	2.60723	disease_pulldown_AZ_IP_vs_AZ_TotalRNA
NA	hsa-piR-20099	9.0911	-1.79693	1.39427	0.0040142	0.0313501	2.70215	disease_pulldown_AZ_IP_vs_AZ_TotalRNA
PIGQ	ENSG00000007541.17	33.8826	-1.75735	1.21173	0.0040327	0.0314716	2.63969	disease_pulldown_AZ_IP_vs_AZ_TotalRNA
NA	hsa-piR-33193	13.4563	1.79507	1.47456	0.0040435	0.0315328	2.69483	disease_pulldown_AZ_IP_vs_AZ_TotalRNA
KCNQ5	ENSG00000185760.18	6.62009	1.57896	0.86615	0.00404738	0.0315401	2.37024	disease_pulldown_AZ_IP_vs_AZ_TotalRNA
OR4D9	ENSG00000172742.6	5.18392	-1.73022	1.14029	0.0040535	0.0315647	2.59671	disease_pulldown_AZ_IP_vs_AZ_TotalRNA
LOC105376805	ENSG00000238142.4	7.1341	-1.78343	1.33087	0.00407307	0.031694	2.67341	disease_pulldown_AZ_IP_vs_AZ_TotalRNA
MYRF	ENSG00000124920.14	3.40321	-1.68365	1.04053	0.00407862	0.031714	2.52337	disease_pulldown_AZ_IP_vs_AZ_TotalRNA
NA	ENSG00000255008.5	286.837	-1.60369	0.905394	0.00409555	0.0317368	2.40303	disease_pulldown_AZ_IP_vs_AZ_TotalRNA
NA	hsa-miR-1287-3p	9.54474	1.65177	0.984169	0.00410533	0.0317368	2.47507	disease_pulldown_AZ_IP_vs_AZ_TotalRNA
NA	hsa-piR-22441	6.26441	1.69163	1.6991	0.00409173	0.0317368	2.53479	disease_pulldown_AZ_IP_vs_AZ_TotalRNA
NA	hsa-piR-21218	5.2411	-1.73359	1.15752	0.00409762	0.0317368	2.59767	disease_pulldown_AZ_IP_vs_AZ_TotalRNA
NA	hsa-miR-6824-3p	4.27366	1.46857	0.738716	0.00410271	0.0317368	2.20056	disease_pulldown_AZ_IP_vs_AZ_TotalRNA
NA	hsa-miR-1256	2.35957	1.76529	1.58801	0.00409874	0.0317368	2.64517	disease_pulldown_AZ_IP_vs_AZ_TotalRNA
LOC100506235	ENSG00000233230.3	2.1485	1.67444	1.71411	0.00408823	0.0317368	2.50905	disease_pulldown_AZ_IP_vs_AZ_TotalRNA
COMMD2	ENSG00000114744.9	2.05165	1.61419	1.74884	0.00410377	0.0317368	2.41876	disease_pulldown_AZ_IP_vs_AZ_TotalRNA
NA	hsa-miR-5583-5p	2.20795	1.64088	1.73413	0.00411034	0.0317525	2.4584	disease_pulldown_AZ_IP_vs_AZ_TotalRNA
NA	hsa-piR-3831	2.72558	1.73146	1.64857	0.00411748	0.0317847	2.59336	disease_pulldown_AZ_IP_vs_AZ_TotalRNA
NA	hsa-piR-23709	33.8496	-1.62621	0.943317	0.00412741	0.0318383	2.43452	disease_pulldown_AZ_IP_vs_AZ_TotalRNA
NA	hsa-piR-12352	16.735	1.73251	1.16446	0.00414676	0.0319531	2.59094	disease_pulldown_AZ_IP_vs_AZ_TotalRNA
EPB41L3	ENSG00000082397.18	6.9321	1.67513	1.03278	0.00414828	0.0319531	2.50514	disease_pulldown_AZ_IP_vs_AZ_TotalRNA
ITPKB	ENSG00000143772.11	2.05242	-1.66693	1.01938	0.00416836	0.0320847	2.48989	disease_pulldown_AZ_IP_vs_AZ_TotalRNA
SNORA77B	ENSG00000264346.1	7.15857	1.77817	1.49159	0.00419293	0.0322505	2.65207	disease_pulldown_AZ_IP_vs_AZ_TotalRNA
TUBB2B	ENSG00000137285.11	8.48367	1.63057	0.957834	0.00420093	0.0322888	2.4311	disease_pulldown_AZ_IP_vs_AZ_TotalRNA
NA	hsa-piR-32593	13.9834	-1.5055	0.784933	0.00420903	0.0322899	2.2446	disease_pulldown_AZ_IP_vs_AZ_TotalRNA
SNORD105	ENSG00000209645.1	2.55371	1.77892	1.39744	0.00421014	0.0322899	2.65225	disease_pulldown_AZ_IP_vs_AZ_TotalRNA
NA	hsa-piR-28731	1.66264	1.74203	1.61095	0.00420667	0.0322899	2.59725	disease_pulldown_AZ_IP_vs_AZ_TotalRNA
NA	hsa-miR-1273h-5p	14.9808	-1.68882	1.06987	0.00421337	0.0322914	2.51788	disease_pulldown_AZ_IP_vs_AZ_TotalRNA
NA	hsa-miR-544a	4.35718	1.74905	1.23802	0.00423844	0.0324154	2.60477	disease_pulldown_AZ_IP_vs_AZ_TotalRNA
NA	hsa-miR-2681-5p	3.51604	-1.63462	0.968607	0.00423865	0.0324154	2.43436	disease_pulldown_AZ_IP_vs_AZ_TotalRNA
MIR124-1	ENSG00000284321.1	2.79815	-1.71671	1.1393	0.00423524	0.0324154	2.55661	disease_pulldown_AZ_IP_vs_AZ_TotalRNA
NA	hsa-miR-1288-5p	7.56052	1.75048	1.24756	0.00425291	0.0324778	2.60543	disease_pulldown_AZ_IP_vs_AZ_TotalRNA
RAB5IF	ENSG00000101084.19	3.29539	1.63366	0.96834	0.00425199	0.0324778	2.43157	disease_pulldown_AZ_IP_vs_AZ_TotalRNA
NA	hsa-piR-5264	3.23928	1.39566	0.67567	0.00425792	0.0324929	2.07704	disease_pulldown_AZ_IP_vs_AZ_TotalRNA
NA	hsa-piR-16160	5.32386	1.43914	0.716875	0.00426278	0.0325067	2.14148	disease_pulldown_AZ_IP_vs_AZ_TotalRNA
NA	MER72	14.996	1.74204	1.22151	0.00426912	0.0325318	2.59161	disease_pulldown_AZ_IP_vs_AZ_TotalRNA
NA	hsa-miR-135a-3p	64.6608	1.66549	1.0315	0.00428815	0.0326536	2.47503	disease_pulldown_AZ_IP_vs_AZ_TotalRNA
POLR1D	ENSG00000186184.20	3.65956	1.68254	1.06776	0.00429368	0.0326723	2.49995	disease_pulldown_AZ_IP_vs_AZ_TotalRNA
SNORD82	ENSG00000202400.1	9.93163	1.59147	1.73947	0.00430252	0.0327163	2.36371	disease_pulldown_AZ_IP_vs_AZ_TotalRNA
BRI3BP	ENSG00000184992.13	2.79876	-1.65399	1.01258	0.00431746	0.0328065	2.45458	disease_pulldown_AZ_IP_vs_AZ_TotalRNA
NA	AluYe6	65.7822	-1.31433	0.610447	0.00432565	0.0328454	1.94984	disease_pulldown_AZ_IP_vs_AZ_TotalRNA
NA	hsa-miR-199a-5p	2.20004	1.75344	1.5397	0.00434244	0.0329494	2.59886	disease_pulldown_AZ_IP_vs_AZ_TotalRNA
NEURL1	ENSG00000107954.11	2.91771	-1.65774	1.02421	0.00435324	0.033008	2.45575	disease_pulldown_AZ_IP_vs_AZ_TotalRNA
NCOR2	ENSG00000196498.14	9.3	1.46248	0.746141	0.00437113	0.0331201	2.16434	disease_pulldown_AZ_IP_vs_AZ_TotalRNA
NA	tRNA-Ser-TCG	11581.6	-1.49564	0.784152	0.00439168	0.0332522	2.21083	disease_pulldown_AZ_IP_vs_AZ_TotalRNA
NA	hsa-miR-8078	23.4855	1.31716	0.615226	0.00440398	0.0332981	1.94621	disease_pulldown_AZ_IP_vs_AZ_TotalRNA
CAND1	ENSG00000111530.13	3.32943	1.49637	0.785543	0.00440117	0.0332981	2.21101	disease_pulldown_AZ_IP_vs_AZ_TotalRNA
WAPL	ENSG00000062650.20	2.50501	1.63057	0.980755	0.00442243	0.0334139	2.40683	disease_pulldown_AZ_IP_vs_AZ_TotalRNA
NA	Tigger2a	17.1415	-1.74558	1.2844	0.00442604	0.0334176	2.57651	disease_pulldown_AZ_IP_vs_AZ_TotalRNA
NA	hsa-piR-25572	3.27932	1.72766	1.58499	0.00443279	0.0334448	2.54946	disease_pulldown_AZ_IP_vs_AZ_TotalRNA
NA	hsa-miR-6769b-5p	103.201	-1.22155	0.547372	0.00445139	0.0335615	1.80077	disease_pulldown_AZ_IP_vs_AZ_TotalRNA
NA	ENSG00000210184.1	24.5948	1.66113	1.04445	0.00445914	0.0335725	2.44853	disease_pulldown_AZ_IP_vs_AZ_TotalRNA
NA	ENSG00000226453.4	1.2417	1.74307	1.53356	0.00445733	0.0335725	2.56931	disease_pulldown_AZ_IP_vs_AZ_TotalRNA
YWHAQ	ENSG00000134308.14	6.151	1.7038	1.14839	0.0044707	0.0336358	2.51003	disease_pulldown_AZ_IP_vs_AZ_TotalRNA
NA	hsa-miR-940	1949.1	-1.342	0.63811	0.00448834	0.0336973	1.97596	disease_pulldown_AZ_IP_vs_AZ_TotalRNA
NA	hsa-miR-320c	24.6129	1.5059	0.802	0.00448791	0.0336973	2.2173	disease_pulldown_AZ_IP_vs_AZ_TotalRNA
RILPL1	ENSG00000188026.13	3.00871	1.6354	0.996598	0.00448642	0.0336973	2.40797	disease_pulldown_AZ_IP_vs_AZ_TotalRNA
NA	hsa-piR-5972	27.912	-1.62988	0.989101	0.00451235	0.0337997	2.39769	disease_pulldown_AZ_IP_vs_AZ_TotalRNA
SNORA2A	ENSG00000206612.1	5.32935	1.74936	1.35664	0.00451503	0.0337997	2.57347	disease_pulldown_AZ_IP_vs_AZ_TotalRNA
NA	hsa-piR-12060	3.84331	1.52665	0.830023	0.00451833	0.0337997	2.24584	disease_pulldown_AZ_IP_vs_AZ_TotalRNA
SNORA50B	ENSG00000253007.2	3.16196	1.57082	1.72833	0.00452082	0.0337997	2.31081	disease_pulldown_AZ_IP_vs_AZ_TotalRNA
NA	ENSG00000281295.1	3.16196	1.57082	1.72833	0.00452082	0.0337997	2.31081	disease_pulldown_AZ_IP_vs_AZ_TotalRNA
KIFC2	ENSG00000167702.13	2.74656	-1.6342	0.99816	0.00452098	0.0337997	2.40406	disease_pulldown_AZ_IP_vs_AZ_TotalRNA
NA	hsa-miR-6762-5p	8.39188	1.70609	1.16639	0.00452906	0.0338128	2.50953	disease_pulldown_AZ_IP_vs_AZ_TotalRNA
MAP7	ENSG00000135525.19	7.06705	1.58035	0.906806	0.0045279	0.0338128	2.32457	disease_pulldown_AZ_IP_vs_AZ_TotalRNA
MAN1B1	ENSG00000177239.16	1.93649	-1.60442	0.9471	0.00454342	0.0338963	2.35825	disease_pulldown_AZ_IP_vs_AZ_TotalRNA
NA	hsa-piR-3625	2.11764	1.72846	1.24968	0.00455136	0.0339318	2.53979	disease_pulldown_AZ_IP_vs_AZ_TotalRNA
NA	hsa-miR-340-3p	2.24344	1.74696	1.45556	0.00455481	0.0339338	2.56693	disease_pulldown_AZ_IP_vs_AZ_TotalRNA
NA	LTR16E2	12.2489	1.34669	0.64482	0.00456728	0.034003	1.9776	disease_pulldown_AZ_IP_vs_AZ_TotalRNA
NA	hsa-miR-1277-5p	2.4131	1.62644	0.989873	0.00457918	0.0340678	2.38705	disease_pulldown_AZ_IP_vs_AZ_TotalRNA
NA	ENSG00000284078.1	5.91857	1.62956	1.68597	0.00459235	0.034142	2.39009	disease_pulldown_AZ_IP_vs_AZ_TotalRNA
NA	hsa-piR-19032	2.85361	-1.67532	1.09749	0.00460768	0.0342321	2.45529	disease_pulldown_AZ_IP_vs_AZ_TotalRNA
NA	tRNA-Thr-ACG	23550.2	-1.455	0.750444	0.0046169	0.0342768	2.13158	disease_pulldown_AZ_IP_vs_AZ_TotalRNA
NA	hsa-miR-4531	9.51377	-1.71566	1.21903	0.00462148	0.0342869	2.51322	disease_pulldown_AZ_IP_vs_AZ_TotalRNA
NA	hsa-piR-11666	7.52752	-1.68092	1.11713	0.00464207	0.0344158	2.4596	disease_pulldown_AZ_IP_vs_AZ_TotalRNA
NA	hsa-miR-6859-3p	1.97143	1.52984	0.845647	0.00469091	0.0347537	2.23204	disease_pulldown_AZ_IP_vs_AZ_TotalRNA
NA	hsa-piR-13441	2.89256	1.57873	1.70779	0.00470126	0.0348063	2.30232	disease_pulldown_AZ_IP_vs_AZ_TotalRNA
PLEC	ENSG00000178209.17	36.1223	1.49706	0.804602	0.00471595	0.0348823	2.18181	disease_pulldown_AZ_IP_vs_AZ_TotalRNA
CHGA	ENSG00000100604.13	8.62883	1.27014	0.589073	0.00472133	0.0348823	1.85109	disease_pulldown_AZ_IP_vs_AZ_TotalRNA
NA	hsa-piR-23438	2.17899	-1.6717	1.10609	0.00472077	0.0348823	2.43633	disease_pulldown_AZ_IP_vs_AZ_TotalRNA
NA	hsa-piR-32884	1.78186	1.70474	1.20635	0.00472941	0.0349178	2.48372	disease_pulldown_AZ_IP_vs_AZ_TotalRNA
NA	hsa-piR-28521	5.65182	1.71255	1.54046	0.00473857	0.0349613	2.49417	disease_pulldown_AZ_IP_vs_AZ_TotalRNA
NA	Tigger21a	1.62264	1.65015	1.64498	0.00476192	0.0351093	2.40027	disease_pulldown_AZ_IP_vs_AZ_TotalRNA
NA	ENSG00000230530.2	36.8124	-1.61261	0.984133	0.00477148	0.0351555	2.34474	disease_pulldown_AZ_IP_vs_AZ_TotalRNA
NA	hsa-miR-6515-3p	11.238	1.35717	0.661881	0.00479143	0.0352781	1.97128	disease_pulldown_AZ_IP_vs_AZ_TotalRNA
NA	hsa-miR-8084	2.31349	1.72634	1.44689	0.0047964	0.0352904	2.50724	disease_pulldown_AZ_IP_vs_AZ_TotalRNA
NFATC4	ENSG00000100968.14	3.78493	1.36761	0.67182	0.004807	0.035344	1.98533	disease_pulldown_AZ_IP_vs_AZ_TotalRNA
TMEM176A	ENSG00000002933.9	2.72075	1.49967	1.73043	0.00481054	0.0353457	2.17702	disease_pulldown_AZ_IP_vs_AZ_TotalRNA
NA	hsa-piR-5554	4.06855	-1.69891	1.2077	0.00482149	0.0354018	2.46508	disease_pulldown_AZ_IP_vs_AZ_TotalRNA
NA	hsa-piR-1091	2.6128	-1.64222	1.05151	0.00483093	0.0354468	2.38191	disease_pulldown_AZ_IP_vs_AZ_TotalRNA
C4orf50	ENSG00000181215.16	7.19867	1.59423	0.958963	0.00485809	0.0355727	2.30986	disease_pulldown_AZ_IP_vs_AZ_TotalRNA
SNORD97	ENSG00000238622.1	5.60261	1.66465	1.6126	0.00485442	0.0355727	2.41189	disease_pulldown_AZ_IP_vs_AZ_TotalRNA
NA	hsa-miR-4491	2.5077	1.47648	0.787358	0.004856	0.0355727	2.13925	disease_pulldown_AZ_IP_vs_AZ_TotalRNA
NA	hsa-piR-23678	7.61644	1.28128	0.602034	0.00487779	0.0356925	1.85456	disease_pulldown_AZ_IP_vs_AZ_TotalRNA
NA	hsa-piR-18978	3.21129	1.61862	1.66082	0.00488271	0.035704	2.34261	disease_pulldown_AZ_IP_vs_AZ_TotalRNA
NA	FLAM_C	55.9742	-1.24562	0.57566	0.00488745	0.0357142	1.8026	disease_pulldown_AZ_IP_vs_AZ_TotalRNA
NA	hsa-miR-4781-5p	481.189	-1.68139	1.1714	0.00493025	0.0360023	2.42738	disease_pulldown_AZ_IP_vs_AZ_TotalRNA
NA	hsa-miR-12136	58.0713	-1.35469	0.665095	0.00494268	0.0360577	1.95482	disease_pulldown_AZ_IP_vs_AZ_TotalRNA
TMEM104	ENSG00000109066.14	2.25027	1.71477	1.34563	0.00494459	0.0360577	2.47442	disease_pulldown_AZ_IP_vs_AZ_TotalRNA
MIR3648-2	ENSG00000264462.1	35.3315	-1.50827	0.833072	0.00494896	0.0360649	2.17631	disease_pulldown_AZ_IP_vs_AZ_TotalRNA
NA	hsa-piR-18777	5.62241	1.56429	1.69167	0.00496086	0.0361269	2.25597	disease_pulldown_AZ_IP_vs_AZ_TotalRNA
NA	hsa-miR-10392-3p	154.171	-1.44487	0.756295	0.00496555	0.0361339	2.08363	disease_pulldown_AZ_IP_vs_AZ_TotalRNA
NA	hsa-piR-3171	29.7486	-1.52426	0.856636	0.00497197	0.0361339	2.19811	disease_pulldown_AZ_IP_vs_AZ_TotalRNA
NA	hsa-miR-4715-3p	2.87235	1.48175	0.800072	0.00497061	0.0361339	2.13681	disease_pulldown_AZ_IP_vs_AZ_TotalRNA
NPTX1	ENSG00000171246.7	4.61425	-1.62004	1.02195	0.00498357	0.0361936	2.33507	disease_pulldown_AZ_IP_vs_AZ_TotalRNA
MEX3D	ENSG00000181588.17	5.51934	-1.65239	1.09771	0.00498766	0.0361987	2.38161	disease_pulldown_AZ_IP_vs_AZ_TotalRNA
NA	hsa-piR-23618	5.3681	1.60434	1.65856	0.00501024	0.0363132	2.31015	disease_pulldown_AZ_IP_vs_AZ_TotalRNA
NA	hsa-piR-24384	1.81611	1.55634	0.907674	0.00500809	0.0363132	2.24103	disease_pulldown_AZ_IP_vs_AZ_TotalRNA
NA	tRNA-Thr-ACY	75274.4	-1.45523	0.770602	0.00501652	0.0363341	2.09507	disease_pulldown_AZ_IP_vs_AZ_TotalRNA
SNORD55	ENSG00000264294.1	9.56578	1.70126	1.2833	0.00502838	0.0363953	2.44803	disease_pulldown_AZ_IP_vs_AZ_TotalRNA
KDELR1	ENSG00000105438.9	2.27953	1.64039	1.61804	0.00503329	0.0364061	2.36024	disease_pulldown_AZ_IP_vs_AZ_TotalRNA
NA	ENSG00000277437.1	5.96194	-1.61706	1.02315	0.00504899	0.0364949	2.32496	disease_pulldown_AZ_IP_vs_AZ_TotalRNA
NA	hsa-miR-423-5p	9.58202	-1.4226	0.736185	0.00505837	0.0365133	2.04506	disease_pulldown_AZ_IP_vs_AZ_TotalRNA
NA	ENSG00000224614.2	1.90174	1.70318	1.45663	0.0050562	0.0365133	2.44841	disease_pulldown_AZ_IP_vs_AZ_TotalRNA
NA	hsa-piR-10928	2.90554	-1.64105	1.08077	0.00506883	0.036564	2.35811	disease_pulldown_AZ_IP_vs_AZ_TotalRNA
NA	hsa-piR-3127	2.42009	1.67715	1.54322	0.00509321	0.0367152	2.40697	disease_pulldown_AZ_IP_vs_AZ_TotalRNA
NA	hsa-piR-32956	2.42281	-1.61892	1.03293	0.00509844	0.036728	2.32315	disease_pulldown_AZ_IP_vs_AZ_TotalRNA
NA	hsa-piR-13579	304.809	-1.39485	0.710233	0.00512654	0.0368418	1.99974	disease_pulldown_AZ_IP_vs_AZ_TotalRNA
SNORD63	ENSG00000206989.1	4.55554	1.65935	1.57485	0.00512232	0.0368418	2.37894	disease_pulldown_AZ_IP_vs_AZ_TotalRNA
BCL2L2	ENSG00000129473.11	3.23156	-1.63233	1.06779	0.00513022	0.0368418	2.34021	disease_pulldown_AZ_IP_vs_AZ_TotalRNA
NA	hsa-piR-789	2.67976	-1.65667	1.13271	0.00513149	0.0368418	2.3751	disease_pulldown_AZ_IP_vs_AZ_TotalRNA
NA	hsa-miR-487a-5p	1.7207	1.64272	1.09322	0.0051258	0.0368418	2.3551	disease_pulldown_AZ_IP_vs_AZ_TotalRNA
NA	AluSx	200.796	-1.30892	0.631906	0.0051352	0.0368437	1.87651	disease_pulldown_AZ_IP_vs_AZ_TotalRNA
RFX1	ENSG00000132005.9	30.966	-1.6206	1.04234	0.00514568	0.0368941	2.32239	disease_pulldown_AZ_IP_vs_AZ_TotalRNA
NA	hsa-piR-6221	3.44661	1.68491	1.50543	0.00514983	0.036899	2.41445	disease_pulldown_AZ_IP_vs_AZ_TotalRNA
NA	HAL1	34.2257	1.22874	0.570567	0.00516167	0.0369591	1.7599	disease_pulldown_AZ_IP_vs_AZ_TotalRNA
NA	hsa-miR-10401-3p	115.916	-1.26689	0.599769	0.00518929	0.0371319	1.81197	disease_pulldown_AZ_IP_vs_AZ_TotalRNA
NA	hsa-miR-4521	3.46955	1.58826	0.980224	0.00519576	0.0371533	2.27122	disease_pulldown_AZ_IP_vs_AZ_TotalRNA
NA	hsa-miR-6829-5p	5.45333	-1.49808	0.835145	0.00520889	0.0372223	2.14105	disease_pulldown_AZ_IP_vs_AZ_TotalRNA
LRRC7	ENSG00000033122.21	6.82437	-1.60258	1.01147	0.00521858	0.0372666	2.28958	disease_pulldown_AZ_IP_vs_AZ_TotalRNA
PI4KA	ENSG00000241973.11	4.62195	-1.60981	1.02899	0.00523617	0.0373672	2.29802	disease_pulldown_AZ_IP_vs_AZ_TotalRNA
TCF3	ENSG00000071564.19	2.76913	1.58618	0.982611	0.00526168	0.0375242	2.26139	disease_pulldown_AZ_IP_vs_AZ_TotalRNA
NA	L1PBa	25.2516	1.38535	0.706728	0.0052792	0.037624	1.97349	disease_pulldown_AZ_IP_vs_AZ_TotalRNA
NA	hsa-piR-15007	19.4134	1.68875	1.41212	0.0052968	0.037674	2.40471	disease_pulldown_AZ_IP_vs_AZ_TotalRNA
NA	hsa-piR-33095	5.99732	1.66188	1.53551	0.00529184	0.037674	2.36644	disease_pulldown_AZ_IP_vs_AZ_TotalRNA
NA	ENSG00000197744.5	1.11754	1.6739	1.23097	0.00529559	0.037674	2.38357	disease_pulldown_AZ_IP_vs_AZ_TotalRNA
ETV1	ENSG00000006468.15	3.55488	1.68727	1.32135	0.00530116	0.0376799	2.40249	disease_pulldown_AZ_IP_vs_AZ_TotalRNA
NA	hsa-piR-16655	3.6393	1.52697	1.68193	0.00531026	0.0377194	2.17354	disease_pulldown_AZ_IP_vs_AZ_TotalRNA
NA	hsa-miR-4321	407.123	1.55773	0.934642	0.00531396	0.0377206	2.2173	disease_pulldown_AZ_IP_vs_AZ_TotalRNA
NA	hsa-piR-33019	32.4486	-1.38383	0.706811	0.00532065	0.0377262	1.96969	disease_pulldown_AZ_IP_vs_AZ_TotalRNA
COX7A2	ENSG00000112695.13	2.12517	1.68178	1.455	0.00532181	0.0377262	2.39378	disease_pulldown_AZ_IP_vs_AZ_TotalRNA
NA	hsa-piR-1949	10.9686	1.63712	1.10833	0.00532568	0.0377285	2.33016	disease_pulldown_AZ_IP_vs_AZ_TotalRNA
SNORD22	ENSG00000277194.1	171.163	1.55263	0.928278	0.00534452	0.037837	2.20797	disease_pulldown_AZ_IP_vs_AZ_TotalRNA
NA	hsa-miR-658	85.3152	-1.55609	0.936722	0.00537367	0.0380181	2.20967	disease_pulldown_AZ_IP_vs_AZ_TotalRNA
HAVCR2	ENSG00000135077.10	2.68237	1.60711	1.61204	0.00537902	0.0380307	2.28188	disease_pulldown_AZ_IP_vs_AZ_TotalRNA
ABI2	ENSG00000138443.17	4.04045	-1.60061	1.0275	0.0054016	0.0381651	2.2702	disease_pulldown_AZ_IP_vs_AZ_TotalRNA
KSR1	ENSG00000141068.15	1.99804	-1.59316	1.01464	0.00543339	0.0383643	2.25604	disease_pulldown_AZ_IP_vs_AZ_TotalRNA
NA	hsa-piR-20543	157.482	-1.2836	0.62086	0.00546767	0.038563	1.81479	disease_pulldown_AZ_IP_vs_AZ_TotalRNA
SNORD69	ENSG00000212452.1	5.09099	1.44825	1.70095	0.00546875	0.038563	2.04758	disease_pulldown_AZ_IP_vs_AZ_TotalRNA
KBTBD2	ENSG00000170852.12	2.0181	1.64688	1.16497	0.00547425	0.0385763	2.32816	disease_pulldown_AZ_IP_vs_AZ_TotalRNA
SEC24A	ENSG00000113615.13	1.48587	1.67324	1.3957	0.00552131	0.0388823	2.35969	disease_pulldown_AZ_IP_vs_AZ_TotalRNA
NA	X00203.1	2392.73	0.977828	0.423712	0.00553928	0.0389342	1.37841	disease_pulldown_AZ_IP_vs_AZ_TotalRNA
NA	hsa-miR-3622b-5p	81.0267	1.4244	0.759401	0.00553338	0.0389342	2.00793	disease_pulldown_AZ_IP_vs_AZ_TotalRNA
CA11	ENSG00000063180.9	10.0648	1.48723	0.840194	0.00554644	0.0389342	2.0965	disease_pulldown_AZ_IP_vs_AZ_TotalRNA
NA	hsa-miR-6078	5.16257	1.45441	0.79641	0.00554813	0.0389342	2.05023	disease_pulldown_AZ_IP_vs_AZ_TotalRNA
NA	MLT2B3	2.61819	-1.61477	1.07982	0.00554661	0.0389342	2.2763	disease_pulldown_AZ_IP_vs_AZ_TotalRNA
ACTG1P24	ENSG00000226359.1	1.88948	1.55017	1.64675	0.00555057	0.0389342	2.18523	disease_pulldown_AZ_IP_vs_AZ_TotalRNA
NA	hsa-piR-28994	6.38571	-1.64514	1.18526	0.00560002	0.0392553	2.31324	disease_pulldown_AZ_IP_vs_AZ_TotalRNA
ATP2A2	ENSG00000174437.18	45.8715	1.47492	0.826714	0.00560964	0.0392712	2.07363	disease_pulldown_AZ_IP_vs_AZ_TotalRNA
KCNC3	ENSG00000131398.15	4.66729	-1.66324	1.28289	0.00560633	0.0392712	2.3384	disease_pulldown_AZ_IP_vs_AZ_TotalRNA
ATXN2	ENSG00000204842.18	6.63741	-1.66629	1.32233	0.00561688	0.0392961	2.34223	disease_pulldown_AZ_IP_vs_AZ_TotalRNA
STX4	ENSG00000103496.15	3.31424	1.56858	0.982784	0.00562709	0.0393417	2.20408	disease_pulldown_AZ_IP_vs_AZ_TotalRNA
NA	hsa-miR-4642	39.5246	1.65459	1.24572	0.00565802	0.0395321	2.32147	disease_pulldown_AZ_IP_vs_AZ_TotalRNA
NA	ENSG00000206952.3	8.61664	1.57651	1.61073	0.00567694	0.0395866	2.21098	disease_pulldown_AZ_IP_vs_AZ_TotalRNA
SNORA50A	ENSG00000281910.1	8.61664	1.57651	1.61073	0.00567694	0.0395866	2.21098	disease_pulldown_AZ_IP_vs_AZ_TotalRNA
SORD	ENSG00000140263.15	1.96618	1.61163	1.08858	0.00567024	0.0395866	2.26024	disease_pulldown_AZ_IP_vs_AZ_TotalRNA
SH3BP5	ENSG00000131370.16	3.66072	1.64594	1.20825	0.00568073	0.0395871	2.30834	disease_pulldown_AZ_IP_vs_AZ_TotalRNA
NA	hsa-piR-2452	2.1799	-1.60908	1.08494	0.0056942	0.0396389	2.25574	disease_pulldown_AZ_IP_vs_AZ_TotalRNA
NA	ENSG00000254332.1	1.31455	1.62776	1.53212	0.00569559	0.0396389	2.28193	disease_pulldown_AZ_IP_vs_AZ_TotalRNA
SNORD52	ENSG00000201754.1	2.70083	1.65122	1.458	0.00570827	0.0397013	2.31369	disease_pulldown_AZ_IP_vs_AZ_TotalRNA
NA	hsa-miR-328-5p	111.777	-0.892767	0.382352	0.00571313	0.0397093	1.25086	disease_pulldown_AZ_IP_vs_AZ_TotalRNA
TMEM167A	ENSG00000174695.10	2.11524	1.64837	1.46319	0.0057305	0.0398041	2.30784	disease_pulldown_AZ_IP_vs_AZ_TotalRNA
NA	ENSG00000200291.1	2.93787	-1.64561	1.22551	0.00574814	0.0399006	2.30225	disease_pulldown_AZ_IP_vs_AZ_TotalRNA
NA	hsa-piR-1258	4.18481	1.64682	1.44354	0.00580709	0.0402837	2.29711	disease_pulldown_AZ_IP_vs_AZ_TotalRNA
NA	hAT-N1_Mam	8.59246	1.3682	0.709628	0.00581776	0.0403315	1.90776	disease_pulldown_AZ_IP_vs_AZ_TotalRNA
NA	ENSG00000232044.8	13.5075	1.6094	1.10953	0.0058558	0.0405688	2.23998	disease_pulldown_AZ_IP_vs_AZ_TotalRNA
NA	hsa-miR-4687-3p	35.894	-1.00814	0.445035	0.00586076	0.0405768	1.40305	disease_pulldown_AZ_IP_vs_AZ_TotalRNA
SYT12	ENSG00000173227.14	2.34581	1.51656	0.907892	0.00589026	0.0407547	2.10775	disease_pulldown_AZ_IP_vs_AZ_TotalRNA
NA	hsa-miR-3621	137.547	1.10899	0.505577	0.00590054	0.0407994	1.54077	disease_pulldown_AZ_IP_vs_AZ_TotalRNA
NA	hsa-miR-4739	251.548	-1.34999	0.694967	0.00592448	0.0408755	1.87451	disease_pulldown_AZ_IP_vs_AZ_TotalRNA
NA	hsa-piR-12839	8.12913	-1.61628	1.51416	0.00593025	0.0408755	2.24426	disease_pulldown_AZ_IP_vs_AZ_TotalRNA
NA	hsa-miR-2115-5p	4.92286	1.64573	1.38406	0.0059307	0.0408755	2.28516	disease_pulldown_AZ_IP_vs_AZ_TotalRNA
NA	hsa-piR-27796	2.86445	1.47216	1.66362	0.00591755	0.0408755	2.04415	disease_pulldown_AZ_IP_vs_AZ_TotalRNA
NA	hsa-piR-8543	2.3465	-1.6014	1.09585	0.00592375	0.0408755	2.22361	disease_pulldown_AZ_IP_vs_AZ_TotalRNA
NA	ENSG00000204850.4	4.0481	1.5305	0.936556	0.00594312	0.0409347	2.1242	disease_pulldown_AZ_IP_vs_AZ_TotalRNA
FGD4	ENSG00000139132.16	3.31843	1.62234	1.1818	0.00599954	0.0412967	2.24545	disease_pulldown_AZ_IP_vs_AZ_TotalRNA
DNAJA1	ENSG00000086061.16	3.48608	-1.53407	0.950227	0.00602973	0.0414777	2.12037	disease_pulldown_AZ_IP_vs_AZ_TotalRNA
RNU11	ENSG00000274978.1	2.56915	1.63976	1.3168	0.0060351	0.0414879	2.26627	disease_pulldown_AZ_IP_vs_AZ_TotalRNA
NA	hsa-piR-21870	2.16487	1.61587	1.48451	0.00608138	0.0417792	2.22836	disease_pulldown_AZ_IP_vs_AZ_TotalRNA
NA	hsa-piR-28061	2.58986	-1.57194	1.03782	0.00608748	0.0417942	2.16752	disease_pulldown_AZ_IP_vs_AZ_TotalRNA
NA	hsa-piR-33033	87.0438	-1.57176	1.04277	0.00613457	0.0420615	2.16293	disease_pulldown_AZ_IP_vs_AZ_TotalRNA
SNORA49	ENSG00000208892.1	3.64754	1.60568	1.14666	0.00615005	0.0420615	2.2096	disease_pulldown_AZ_IP_vs_AZ_TotalRNA
DUOX1	ENSG00000137857.18	3.53857	-1.56809	1.03457	0.00614303	0.0420615	2.15787	disease_pulldown_AZ_IP_vs_AZ_TotalRNA
NA	hsa-piR-26832	2.84325	1.6272	1.24926	0.00614313	0.0420615	2.23922	disease_pulldown_AZ_IP_vs_AZ_TotalRNA
NDUFS1	ENSG00000023228.14	2.18941	-1.53922	0.970558	0.0061492	0.0420615	2.11814	disease_pulldown_AZ_IP_vs_AZ_TotalRNA
NA	hsa-piR-4017	1.45844	1.61996	1.2059	0.00614203	0.0420615	2.22926	disease_pulldown_AZ_IP_vs_AZ_TotalRNA
NA	hsa-piR-23614	1.98745	1.57955	1.5485	0.00615902	0.0420959	2.17308	disease_pulldown_AZ_IP_vs_AZ_TotalRNA
NA	hsa-miR-4738-5p	3.45802	1.63096	1.31396	0.00618006	0.0422126	2.24185	disease_pulldown_AZ_IP_vs_AZ_TotalRNA
NA	hsa-piR-22866	10.5387	-1.47494	0.860683	0.00620119	0.0423299	2.02562	disease_pulldown_AZ_IP_vs_AZ_TotalRNA
NA	hsa-miR-3178	114.729	-1.27434	0.636011	0.0062978	0.0429619	1.74192	disease_pulldown_AZ_IP_vs_AZ_TotalRNA
H4C11	ENSG00000197238.5	3.37653	1.55876	1.02932	0.00630405	0.042977	2.13046	disease_pulldown_AZ_IP_vs_AZ_TotalRNA
NA	hsa-miR-5684	9.43142	-1.25543	0.620595	0.00632424	0.0430871	1.71448	disease_pulldown_AZ_IP_vs_AZ_TotalRNA
NA	hsa-miR-1292-5p	8.84801	-1.25769	0.623444	0.00636165	0.0432952	1.71493	disease_pulldown_AZ_IP_vs_AZ_TotalRNA
NA	hsa-piR-8875	2.40101	1.55902	1.55356	0.00636288	0.0432952	2.12581	disease_pulldown_AZ_IP_vs_AZ_TotalRNA
CLDN11	ENSG00000013297.12	4.24716	-1.56686	1.05788	0.00637089	0.0433221	2.13608	disease_pulldown_AZ_IP_vs_AZ_TotalRNA
RRAGC	ENSG00000116954.8	2.21452	1.57638	1.08592	0.00637802	0.0433429	2.14873	disease_pulldown_AZ_IP_vs_AZ_TotalRNA
NA	5SrRNA	141652	1.29273	0.654948	0.00639107	0.0433764	1.76166	disease_pulldown_AZ_IP_vs_AZ_TotalRNA
NA	hsa-piR-32870	13.3491	-1.56119	1.04508	0.00639012	0.0433764	2.12751	disease_pulldown_AZ_IP_vs_AZ_TotalRNA
NA	hsa-piR-14685	2.69715	1.60167	1.18416	0.00641028	0.0434515	2.18146	disease_pulldown_AZ_IP_vs_AZ_TotalRNA
NA	hsa-miR-3136-3p	2.68629	1.54437	1.00587	0.00640972	0.0434515	2.10342	disease_pulldown_AZ_IP_vs_AZ_TotalRNA
NA	hsa-miR-3614-5p	5.51081	-1.49672	0.910285	0.00641582	0.0434615	2.03837	disease_pulldown_AZ_IP_vs_AZ_TotalRNA
RNVU1-33	ENSG00000200597.1	1.2229	1.60671	1.41965	0.00645752	0.0437162	2.1841	disease_pulldown_AZ_IP_vs_AZ_TotalRNA
NA	hsa-piR-22236	8.81094	-1.54616	1.01637	0.00647251	0.0437345	2.1015	disease_pulldown_AZ_IP_vs_AZ_TotalRNA
NA	hsa-miR-520b-5p	6.07756	1.36293	0.727737	0.00646999	0.0437345	1.85246	disease_pulldown_AZ_IP_vs_AZ_TotalRNA
NA	hsa-miR-335-3p	1.90925	1.59329	1.46934	0.00646509	0.0437345	2.16556	disease_pulldown_AZ_IP_vs_AZ_TotalRNA
NA	hsa-miR-3610	6.02216	-1.575	1.09955	0.00650433	0.0438939	2.13821	disease_pulldown_AZ_IP_vs_AZ_TotalRNA
AMMECR1	ENSG00000101935.13	2.05222	-1.55998	1.05481	0.00650068	0.0438939	2.11782	disease_pulldown_AZ_IP_vs_AZ_TotalRNA
NA	MamGypLTR2b	21.0016	-1.25867	0.628371	0.00652163	0.0439551	1.70801	disease_pulldown_AZ_IP_vs_AZ_TotalRNA
NA	hsa-miR-548ao-5p	5.29095	1.59329	1.45767	0.00651919	0.0439551	2.16208	disease_pulldown_AZ_IP_vs_AZ_TotalRNA
NDUFB4	ENSG00000065518.8	1.71694	1.60936	1.36339	0.00653246	0.0440004	2.18317	disease_pulldown_AZ_IP_vs_AZ_TotalRNA
NA	hsa-piR-10949	20.2792	-1.48146	0.892064	0.00654086	0.0440291	2.00924	disease_pulldown_AZ_IP_vs_AZ_TotalRNA
NA	tRNA-Leu-TTG	24865.5	-1.42838	0.811947	0.00655956	0.0440994	1.93626	disease_pulldown_AZ_IP_vs_AZ_TotalRNA
NA	hsa-piR-3226	8.73931	-1.60838	1.29058	0.00655804	0.0440994	2.18026	disease_pulldown_AZ_IP_vs_AZ_TotalRNA
SRSF10	ENSG00000188529.15	4.21137	1.6034	1.39769	0.00656881	0.0441338	2.17297	disease_pulldown_AZ_IP_vs_AZ_TotalRNA
NA	hsa-piR-28340	125.018	-1.5333	0.999095	0.00660478	0.0442957	2.07554	disease_pulldown_AZ_IP_vs_AZ_TotalRNA
H2BC10	ENSG00000278588.2	7.57479	-1.52234	0.974044	0.00659726	0.0442957	2.0607	disease_pulldown_AZ_IP_vs_AZ_TotalRNA
NA	hsa-miR-583	3.17302	-1.51865	0.966894	0.00660535	0.0442957	2.05571	disease_pulldown_AZ_IP_vs_AZ_TotalRNA
NA	hsa-piR-2152	18.9604	-1.42082	0.80483	0.00662756	0.0444167	1.92159	disease_pulldown_AZ_IP_vs_AZ_TotalRNA
NA	hsa-piR-923	6.29892	1.58582	1.45604	0.00663754	0.0444557	2.14415	disease_pulldown_AZ_IP_vs_AZ_TotalRNA
NA	hsa-miR-7107-5p	94.4129	-1.31138	0.680189	0.0066518	0.0445233	1.77222	disease_pulldown_AZ_IP_vs_AZ_TotalRNA
NA	hsa-piR-16748	5.18124	1.50035	1.58957	0.00666548	0.0445869	2.02667	disease_pulldown_AZ_IP_vs_AZ_TotalRNA
TRIM44	ENSG00000166326.7	15.5127	1.34555	0.716658	0.00669463	0.0447539	1.81537	disease_pulldown_AZ_IP_vs_AZ_TotalRNA
NA	hsa-miR-574-3p	11.678	1.46537	0.875368	0.00670677	0.0447789	1.97667	disease_pulldown_AZ_IP_vs_AZ_TotalRNA
NA	hsa-miR-4291	2.91154	1.56773	1.4918	0.00670494	0.0447789	2.11475	disease_pulldown_AZ_IP_vs_AZ_TotalRNA
NA	hsa-piR-31381	43.8667	1.56491	1.49523	0.00672268	0.0448571	2.10976	disease_pulldown_AZ_IP_vs_AZ_TotalRNA
NA	Plat_L3	26.9292	1.248	0.624567	0.00673352	0.0449014	1.68198	disease_pulldown_AZ_IP_vs_AZ_TotalRNA
SNORA64	ENSG00000207405.1	25.6115	1.35184	0.725317	0.00674691	0.0449626	1.82112	disease_pulldown_AZ_IP_vs_AZ_TotalRNA
NA	hsa-piR-13612	2.36739	-1.50938	0.959806	0.00675518	0.0449896	2.03297	disease_pulldown_AZ_IP_vs_AZ_TotalRNA
NCOA2	ENSG00000140396.13	1.61824	1.573	1.14528	0.00682615	0.0454339	2.11194	disease_pulldown_AZ_IP_vs_AZ_TotalRNA
COX3	ENSG00000198938.2	8.92108	1.42828	0.825746	0.00684658	0.0454848	1.91694	disease_pulldown_AZ_IP_vs_AZ_TotalRNA
NA	hsa-miR-185-3p	6.52836	1.25209	0.63067	0.00683824	0.0454848	1.68048	disease_pulldown_AZ_IP_vs_AZ_TotalRNA
ATP6V0B	ENSG00000117410.14	2.23421	-1.53562	1.02875	0.00684523	0.0454848	2.06101	disease_pulldown_AZ_IP_vs_AZ_TotalRNA
NA	hsa-miR-4652-3p	14.0762	1.03005	0.472844	0.0068789	0.045647	1.38087	disease_pulldown_AZ_IP_vs_AZ_TotalRNA
VASP	ENSG00000125753.15	2.23463	1.53369	1.02735	0.00687954	0.045647	2.05605	disease_pulldown_AZ_IP_vs_AZ_TotalRNA
ZNF827	ENSG00000151612.18	2.69841	1.58829	1.26441	0.00690735	0.0457746	2.12732	disease_pulldown_AZ_IP_vs_AZ_TotalRNA
EIF2B1	ENSG00000111361.13	1.74648	1.46611	1.59887	0.00690317	0.0457746	1.96367	disease_pulldown_AZ_IP_vs_AZ_TotalRNA
NA	U14_repRNA	2.50512	-1.54893	1.07397	0.00691283	0.0457825	2.07448	disease_pulldown_AZ_IP_vs_AZ_TotalRNA
NA	hsa-piR-28062	2.39382	-1.53846	1.04482	0.00692317	0.0458225	2.05987	disease_pulldown_AZ_IP_vs_AZ_TotalRNA
NA	hsa-miR-6830-5p	9.40616	-1.38283	0.769389	0.00695381	0.0459968	1.84921	disease_pulldown_AZ_IP_vs_AZ_TotalRNA
NA	hsa-miR-8085	10.1613	-1.45799	0.879413	0.0069828	0.04616	1.94749	disease_pulldown_AZ_IP_vs_AZ_TotalRNA
NA	hsa-piR-18817	7.00648	1.47653	0.91287	0.00699439	0.0461882	1.97187	disease_pulldown_AZ_IP_vs_AZ_TotalRNA
ZNHIT6	ENSG00000117174.11	2.43642	1.58521	1.29273	0.00699573	0.0461882	2.117	disease_pulldown_AZ_IP_vs_AZ_TotalRNA
NA	LTR60	4.08298	1.19998	0.592052	0.0070353	0.0464208	1.59992	disease_pulldown_AZ_IP_vs_AZ_TotalRNA
NA	hsa-miR-888-5p	2.40841	1.51236	0.991066	0.00704628	0.0464645	2.01579	disease_pulldown_AZ_IP_vs_AZ_TotalRNA
NA	ENSG00000233542.2	5.00051	1.36173	1.63917	0.00707409	0.0466192	1.81306	disease_pulldown_AZ_IP_vs_AZ_TotalRNA
NA	X33a_DNA	1.88265	1.57722	1.35921	0.00710005	0.0467614	2.09789	disease_pulldown_AZ_IP_vs_AZ_TotalRNA
NA	hsa-miR-8060	7.31768	-1.40085	0.799176	0.00710475	0.0467634	1.86326	disease_pulldown_AZ_IP_vs_AZ_TotalRNA
NA	MER68	8.33129	1.57773	1.26455	0.00711865	0.0467972	2.09803	disease_pulldown_AZ_IP_vs_AZ_TotalRNA
LINC00836	ENSG00000280809.5	2.57547	-1.55232	1.11467	0.00711865	0.0467972	2.06425	disease_pulldown_AZ_IP_vs_AZ_TotalRNA
NA	hsa-miR-6796-5p	29.5637	-1.28996	0.673375	0.00714004	0.0468801	1.71437	disease_pulldown_AZ_IP_vs_AZ_TotalRNA
NA	hsa-miR-6870-3p	11.1687	-1.42493	0.835087	0.00713642	0.0468801	1.89375	disease_pulldown_AZ_IP_vs_AZ_TotalRNA
NA	hsa-piR-3040	2.88318	-1.55623	1.13754	0.00716232	0.0469975	2.06655	disease_pulldown_AZ_IP_vs_AZ_TotalRNA
NA	hsa-piR-19595	34.3034	-1.36801	0.761949	0.00723741	0.0474611	1.81079	disease_pulldown_AZ_IP_vs_AZ_TotalRNA
LARS2	ENSG00000011376.12	3.16882	1.52299	1.03733	0.00724284	0.0474675	2.01583	disease_pulldown_AZ_IP_vs_AZ_TotalRNA
ZSCAN25	ENSG00000197037.11	1.75764	1.55774	1.16138	0.0072481	0.0474728	2.06176	disease_pulldown_AZ_IP_vs_AZ_TotalRNA
NA	hsa-piR-16920	17.2544	1.57033	1.27644	0.00728146	0.0476621	2.0757	disease_pulldown_AZ_IP_vs_AZ_TotalRNA
NA	hsa-miR-3929	2.00234	1.52007	1.03511	0.00729757	0.0477383	2.00821	disease_pulldown_AZ_IP_vs_AZ_TotalRNA
DOP1B	ENSG00000142197.13	3.16389	1.46509	0.911863	0.00730425	0.0477527	1.93539	disease_pulldown_AZ_IP_vs_AZ_TotalRNA
NOL7	ENSG00000225921.7	4.78932	1.51848	1.03198	0.00730928	0.0477563	2.00586	disease_pulldown_AZ_IP_vs_AZ_TotalRNA
NA	L1MEb	3.19784	1.40619	0.816295	0.0073214	0.0478063	1.8569	disease_pulldown_AZ_IP_vs_AZ_TotalRNA
NA	hsa-piR-8147	4.52939	-1.52093	1.04068	0.00732677	0.0478121	2.00833	disease_pulldown_AZ_IP_vs_AZ_TotalRNA
NOTCH2NLC	ENSG00000286219.2	2.02559	1.54094	1.11061	0.00736524	0.0480338	2.03166	disease_pulldown_AZ_IP_vs_AZ_TotalRNA
TCEAL6	ENSG00000204071.11	2.52945	1.46181	0.910604	0.00738038	0.0481031	1.92641	disease_pulldown_AZ_IP_vs_AZ_TotalRNA
TSPYL1	ENSG00000189241.8	16.6269	1.4167	0.835569	0.00740061	0.0481468	1.86641	disease_pulldown_AZ_IP_vs_AZ_TotalRNA
RPL19P9	ENSG00000218227.3	1.90216	1.4334	0.861795	0.00739794	0.0481468	1.8884	disease_pulldown_AZ_IP_vs_AZ_TotalRNA
CAPG	ENSG00000042493.16	1.2902	1.50586	1.5163	0.00739288	0.0481468	1.98387	disease_pulldown_AZ_IP_vs_AZ_TotalRNA
LINC00240	ENSG00000224843.8	149.669	-1.54724	1.14559	0.00741552	0.0482144	2.03744	disease_pulldown_AZ_IP_vs_AZ_TotalRNA
MPP1	ENSG00000130830.15	3.32058	1.5389	1.44392	0.00744393	0.0483697	2.02431	disease_pulldown_AZ_IP_vs_AZ_TotalRNA
NA	HUERS-P3b	76.3233	1.32119	0.714868	0.00745394	0.0484053	1.7375	disease_pulldown_AZ_IP_vs_AZ_TotalRNA
NA	hsa-piR-20119	22.8184	-1.35302	0.753293	0.00750348	0.0486974	1.77584	disease_pulldown_AZ_IP_vs_AZ_TotalRNA
NA	hsa-miR-4800-5p	11.8355	-1.29654	0.691442	0.00754772	0.0489453	1.69884	disease_pulldown_AZ_IP_vs_AZ_TotalRNA
NA	hsa-piR-18586	5.73406	1.34532	1.62228	0.00755085	0.0489453	1.76275	disease_pulldown_AZ_IP_vs_AZ_TotalRNA
NA	hsa-miR-10398-5p	49.4599	-1.47699	0.953771	0.00756227	0.0489896	1.9347	disease_pulldown_AZ_IP_vs_AZ_TotalRNA
NA	hsa-piR-5518	2.07922	1.55031	1.20608	0.00758699	0.0491199	2.02896	disease_pulldown_AZ_IP_vs_AZ_TotalRNA
NA	hsa-piR-12264	1.59746	1.5339	1.11945	0.00759358	0.0491328	2.0073	disease_pulldown_AZ_IP_vs_AZ_TotalRNA
NA	hsa-miR-2355-5p	856.507	1.54917	1.2112	0.00762743	0.0492622	2.02552	disease_pulldown_AZ_IP_vs_AZ_TotalRNA
NA	hsa-piR-32890	19.7291	-1.52393	1.08635	0.00762478	0.0492622	1.99252	disease_pulldown_AZ_IP_vs_AZ_TotalRNA
TSPAN4	ENSG00000214063.12	9.71786	1.54729	1.19428	0.00761986	0.0492622	2.02306	disease_pulldown_AZ_IP_vs_AZ_TotalRNA
NA	hsa-miR-6886-3p	49.226	-1.3498	0.753971	0.00763366	0.0492726	1.76472	disease_pulldown_AZ_IP_vs_AZ_TotalRNA
NA	hsa-miR-10395-3p	29.5352	1.42153	0.855502	0.00764865	0.0493396	1.85766	disease_pulldown_AZ_IP_vs_AZ_TotalRNA
NA	hsa-miR-181d-5p	2.98632	1.46627	0.937908	0.00765656	0.0493608	1.91586	disease_pulldown_AZ_IP_vs_AZ_TotalRNA
NA	LTR88c	21.9419	1.35252	0.75851	0.00766714	0.0493992	1.76676	disease_pulldown_AZ_IP_vs_AZ_TotalRNA
ARHGAP5	ENSG00000100852.14	8.16206	1.39358	0.816778	0.00774165	0.0498191	1.81529	disease_pulldown_AZ_IP_vs_AZ_TotalRNA
RPTOR	ENSG00000141564.16	2.38436	1.3499	0.757824	0.0077393	0.0498191	1.75838	disease_pulldown_AZ_IP_vs_AZ_TotalRNA
KPNB1	ENSG00000108424.11	3.89209	-1.4977	1.02218	0.00777254	0.0499577	1.9491	disease_pulldown_AZ_IP_vs_AZ_TotalRNA
NA	hsa-piR-20362	1.25475	1.39706	1.58912	0.00777044	0.0499577	1.81813	disease_pulldown_AZ_IP_vs_AZ_TotalRNA
PTK2B	ENSG00000120899.18	3.98901	-1.50998	1.06064	0.00779041	0.0500192	1.96428	disease_pulldown_AZ_IP_vs_AZ_TotalRNA
NA	hsa-miR-1245b-3p	2.22813	1.48427	0.988912	0.00779149	0.0500192	1.93083	disease_pulldown_AZ_IP_vs_AZ_TotalRNA
NA	hsa-miR-4668-5p	15.5337	1.05188	0.500166	0.00782194	0.0501845	1.36684	disease_pulldown_AZ_IP_vs_AZ_TotalRNA
FCGR3A	ENSG00000203747.13	2.94034	-1.52119	1.10884	0.00784973	0.0503165	1.97495	disease_pulldown_AZ_IP_vs_AZ_TotalRNA
MSI2	ENSG00000153944.12	1.86325	-1.47255	0.965979	0.00785194	0.0503165	1.91179	disease_pulldown_AZ_IP_vs_AZ_TotalRNA
NA	hsa-miR-208b-5p	1.63718	1.51453	1.08874	0.00788775	0.0504854	1.96409	disease_pulldown_AZ_IP_vs_AZ_TotalRNA
NA	hsa-miR-6755-3p	1.39655	1.46429	0.949973	0.00788508	0.0504854	1.89894	disease_pulldown_AZ_IP_vs_AZ_TotalRNA
ACTR3	ENSG00000115091.12	3.10518	1.48236	0.994389	0.00790968	0.0505954	1.92098	disease_pulldown_AZ_IP_vs_AZ_TotalRNA
NA	hsa-miR-6875-3p	2.74828	-1.47646	0.980798	0.0079217	0.0506117	1.91313	disease_pulldown_AZ_IP_vs_AZ_TotalRNA
MEAF6	ENSG00000163875.16	1.98939	1.5374	1.21844	0.00791736	0.0506117	1.99209	disease_pulldown_AZ_IP_vs_AZ_TotalRNA
NA	hsa-miR-181c-5p	23.2726	-1.44901	0.923267	0.00796357	0.0508228	1.87494	disease_pulldown_AZ_IP_vs_AZ_TotalRNA
NA	hsa-piR-24846	1.71043	1.52724	1.38365	0.00796427	0.0508228	1.97615	disease_pulldown_AZ_IP_vs_AZ_TotalRNA
NA	hsa-piR-32919	4.14541	1.53372	1.20456	0.00797011	0.0508297	1.98446	disease_pulldown_AZ_IP_vs_AZ_TotalRNA
F3	ENSG00000117525.14	1.68104	1.5365	1.29814	0.00799311	0.0509459	1.98653	disease_pulldown_AZ_IP_vs_AZ_TotalRNA
ZNF561-AS1	ENSG00000267106.9	1.88458	1.53043	1.19362	0.00801769	0.0510417	1.97744	disease_pulldown_AZ_IP_vs_AZ_TotalRNA
NA	hsa-miR-5186	1.7322	1.51775	1.12105	0.00801421	0.0510417	1.96104	disease_pulldown_AZ_IP_vs_AZ_TotalRNA
NA	Kanga1	4.53913	1.42249	0.876777	0.00802274	0.0510434	1.83795	disease_pulldown_AZ_IP_vs_AZ_TotalRNA
CACNA1B	ENSG00000148408.14	3.16086	-1.44951	0.937421	0.00816115	0.0518296	1.86323	disease_pulldown_AZ_IP_vs_AZ_TotalRNA
NA	ENSG00000225670.4	2.77496	-1.45274	0.944316	0.00815991	0.0518296	1.86738	disease_pulldown_AZ_IP_vs_AZ_TotalRNA
DMAP1	ENSG00000178028.14	2.6711	1.39454	0.836952	0.00815884	0.0518296	1.79257	disease_pulldown_AZ_IP_vs_AZ_TotalRNA
NA	hsa-miR-9903	2.52171	1.4558	0.951487	0.00816573	0.0518296	1.87131	disease_pulldown_AZ_IP_vs_AZ_TotalRNA
NA	hsa-piR-14786	55.4222	1.4794	1.01323	0.00820423	0.052043	1.89901	disease_pulldown_AZ_IP_vs_AZ_TotalRNA
NA	hsa-miR-1285-3p	10.5139	-1.3525	0.778876	0.00822988	0.0521747	1.73464	disease_pulldown_AZ_IP_vs_AZ_TotalRNA
NA	hsa-piR-7521	3.12731	-1.46734	0.985511	0.00825161	0.0522814	1.88062	disease_pulldown_AZ_IP_vs_AZ_TotalRNA
NA	hsa-miR-518c-5p	28.9045	1.07886	0.525019	0.00828519	0.052463	1.3811	disease_pulldown_AZ_IP_vs_AZ_TotalRNA
EIF4EBP2	ENSG00000148730.7	2.77587	-1.46553	0.984958	0.00830014	0.0525265	1.87532	disease_pulldown_AZ_IP_vs_AZ_TotalRNA
KCTD3	ENSG00000136636.13	3.10042	1.49423	1.07136	0.00831235	0.0525727	1.91148	disease_pulldown_AZ_IP_vs_AZ_TotalRNA
NA	hsa-piR-28714	2.2657	1.49622	1.08379	0.00835121	0.0527559	1.91176	disease_pulldown_AZ_IP_vs_AZ_TotalRNA
NA	hsa-piR-31098	2.08971	1.41424	0.879562	0.00834908	0.0527559	1.80702	disease_pulldown_AZ_IP_vs_AZ_TotalRNA
SNORA6	ENSG00000206760.1	13.938	1.48429	1.04437	0.00836826	0.0527651	1.8964	disease_pulldown_AZ_IP_vs_AZ_TotalRNA
DDX17	ENSG00000100201.23	10.7943	-1.41353	0.87901	0.00836285	0.0527651	1.806	disease_pulldown_AZ_IP_vs_AZ_TotalRNA
NA	hsa-miR-1245b-5p	7.00437	-1.34434	0.773448	0.00838039	0.0527651	1.7176	disease_pulldown_AZ_IP_vs_AZ_TotalRNA
PINK1-AS	ENSG00000117242.7	4.79996	-1.50694	1.13583	0.00838145	0.0527651	1.92535	disease_pulldown_AZ_IP_vs_AZ_TotalRNA
EIF4A2	ENSG00000156976.17	3.99999	-1.48994	1.06241	0.00836201	0.0527651	1.90362	disease_pulldown_AZ_IP_vs_AZ_TotalRNA
NA	hsa-piR-9292	2.75789	-1.48185	1.0382	0.00838232	0.0527651	1.89329	disease_pulldown_AZ_IP_vs_AZ_TotalRNA
NA	hsa-miR-183-3p	3.53188	1.51061	1.15862	0.00839097	0.0527884	1.92975	disease_pulldown_AZ_IP_vs_AZ_TotalRNA
STK24	ENSG00000102572.15	4.23903	1.42545	0.904955	0.00842645	0.0529805	1.81871	disease_pulldown_AZ_IP_vs_AZ_TotalRNA
NA	hsa-miR-6824-5p	13.2763	-1.12575	0.561976	0.00848481	0.053316	1.43324	disease_pulldown_AZ_IP_vs_AZ_TotalRNA
TPR	ENSG00000047410.14	3.10982	1.50866	1.17079	0.00849024	0.0533187	1.9207	disease_pulldown_AZ_IP_vs_AZ_TotalRNA
NA	Charlie2a	16.4037	1.48751	1.07051	0.00849781	0.0533348	1.89358	disease_pulldown_AZ_IP_vs_AZ_TotalRNA
MVP-DT	ENSG00000238045.9	2.19743	-1.44999	0.969253	0.00858881	0.0538744	1.83949	disease_pulldown_AZ_IP_vs_AZ_TotalRNA
NRXN3	ENSG00000021645.20	5.14502	-1.48081	1.05862	0.00859577	0.0538863	1.87844	disease_pulldown_AZ_IP_vs_AZ_TotalRNA
NA	hsa-piR-32949	4.45409	-1.49572	1.12123	0.00860901	0.0539377	1.89674	disease_pulldown_AZ_IP_vs_AZ_TotalRNA
NA	UCON48	4.9819	-1.43682	0.942325	0.00864241	0.0541152	1.81999	disease_pulldown_AZ_IP_vs_AZ_TotalRNA
HNRNPUL2-BSCL2	ENSG00000234857.2	12.4152	1.22866	0.652334	0.0086659	0.0542268	1.55522	disease_pulldown_AZ_IP_vs_AZ_TotalRNA
NA	hsa-piR-20363	5.71778	-1.50339	1.18484	0.00867536	0.0542268	1.90298	disease_pulldown_AZ_IP_vs_AZ_TotalRNA
NA	hsa-piR-29263	1.07201	1.50691	1.28554	0.00867548	0.0542268	1.90742	disease_pulldown_AZ_IP_vs_AZ_TotalRNA
NA	hsa-piR-8072	14.5713	1.15186	1.60732	0.00868995	0.0542855	1.45746	disease_pulldown_AZ_IP_vs_AZ_TotalRNA
SSU72	ENSG00000160075.12	5.97833	1.49151	1.11803	0.00870904	0.0543289	1.88671	disease_pulldown_AZ_IP_vs_AZ_TotalRNA
RPS6KA3	ENSG00000177189.14	3.85353	1.49422	1.13253	0.00871216	0.0543289	1.89014	disease_pulldown_AZ_IP_vs_AZ_TotalRNA
NA	ENSG00000200090.1	2.60561	-1.50361	1.19908	0.00870787	0.0543289	1.90202	disease_pulldown_AZ_IP_vs_AZ_TotalRNA
NA	hsa-piR-15181	305.412	-1.18689	0.615828	0.00873367	0.0544312	1.50041	disease_pulldown_AZ_IP_vs_AZ_TotalRNA
NA	hsa-piR-3382	30.0987	-1.3721	0.828123	0.0087593	0.0545534	1.73321	disease_pulldown_AZ_IP_vs_AZ_TotalRNA
NA	hsa-piR-33020	13.7848	-1.40307	0.881054	0.0087635	0.0545534	1.77233	disease_pulldown_AZ_IP_vs_AZ_TotalRNA
NA	hsa-piR-28173	3.79657	1.45905	1.45325	0.00877652	0.0546026	1.84247	disease_pulldown_AZ_IP_vs_AZ_TotalRNA
TTYH2	ENSG00000141540.11	2.2367	-1.45109	0.988292	0.00879392	0.0546791	1.83153	disease_pulldown_AZ_IP_vs_AZ_TotalRNA
SNORA4	ENSG00000263776.1	2.37101	1.49626	1.33143	0.00881666	0.0547885	1.88724	disease_pulldown_AZ_IP_vs_AZ_TotalRNA
ARFGEF2	ENSG00000124198.10	1.78339	-1.44219	0.967794	0.00882302	0.0547961	1.81896	disease_pulldown_AZ_IP_vs_AZ_TotalRNA
PLEKHH1	ENSG00000054690.14	2.83122	-1.47763	1.07719	0.00883951	0.0548666	1.86283	disease_pulldown_AZ_IP_vs_AZ_TotalRNA
NA	hsa-piR-2401	2.12947	-1.48771	1.12537	0.00885774	0.0549478	1.87459	disease_pulldown_AZ_IP_vs_AZ_TotalRNA
ASXL1	ENSG00000171456.21	5.2231	-1.37518	0.837818	0.00887004	0.0549922	1.73231	disease_pulldown_AZ_IP_vs_AZ_TotalRNA
NA	ENSG00000283317.1	64.0688	-1.49444	1.31219	0.00891757	0.0552227	1.87983	disease_pulldown_AZ_IP_vs_AZ_TotalRNA
YWHAZ	ENSG00000164924.18	5.96442	1.4436	0.97828	0.00891308	0.0552227	1.81588	disease_pulldown_AZ_IP_vs_AZ_TotalRNA
FBXL17	ENSG00000145743.18	6.09909	-1.41314	0.90997	0.00893326	0.0552878	1.77684	disease_pulldown_AZ_IP_vs_AZ_TotalRNA
NA	hsa-miR-618	8.163	1.48637	1.35266	0.00895285	0.0553449	1.86825	disease_pulldown_AZ_IP_vs_AZ_TotalRNA
PLXNA2	ENSG00000076356.7	5.31669	1.39515	0.875995	0.0089489	0.0553449	1.75359	disease_pulldown_AZ_IP_vs_AZ_TotalRNA
NA	hsa-piR-1612	32.9937	1.37696	0.845668	0.00898069	0.0554527	1.72957	disease_pulldown_AZ_IP_vs_AZ_TotalRNA
NA	hsa-miR-744-5p	2.39697	-1.45142	1.00478	0.00897599	0.0554527	1.82309	disease_pulldown_AZ_IP_vs_AZ_TotalRNA
NA	hsa-piR-2136	1.86181	1.448	1.45145	0.00900114	0.0555469	1.81773	disease_pulldown_AZ_IP_vs_AZ_TotalRNA
NA	hsa-miR-3202	17.2747	-1.43171	0.956337	0.00901608	0.055607	1.79661	disease_pulldown_AZ_IP_vs_AZ_TotalRNA
MOCS2-DT	ENSG00000247796.3	3.60477	1.47725	1.36011	0.00911927	0.0562109	1.84682	disease_pulldown_AZ_IP_vs_AZ_TotalRNA
NA	hsa-piR-32923	13.5933	1.40155	1.50517	0.00912668	0.0562242	1.75204	disease_pulldown_AZ_IP_vs_AZ_TotalRNA
NA	MER11A	13.2998	1.02945	0.503704	0.00915884	0.0563572	1.28584	disease_pulldown_AZ_IP_vs_AZ_TotalRNA
SIN3B	ENSG00000127511.10	4.59777	-1.45193	1.02293	0.00915517	0.0563572	1.81353	disease_pulldown_AZ_IP_vs_AZ_TotalRNA
UTP3	ENSG00000132467.4	3.24039	1.48128	1.15989	0.00919861	0.0565694	1.84777	disease_pulldown_AZ_IP_vs_AZ_TotalRNA
NA	hsa-piR-18602	2.44605	-1.47035	1.09948	0.00921494	0.0566371	1.83338	disease_pulldown_AZ_IP_vs_AZ_TotalRNA
NA	ENSG00000210154.1	107.009	1.44497	1.00953	0.00923969	0.0567566	1.80041	disease_pulldown_AZ_IP_vs_AZ_TotalRNA
FTL	ENSG00000087086.15	15.3482	-1.36904	0.845359	0.00927393	0.0568988	1.70431	disease_pulldown_AZ_IP_vs_AZ_TotalRNA
USP27X	ENSG00000273820.2	2.28294	-1.43447	0.982485	0.00927184	0.0568988	1.78577	disease_pulldown_AZ_IP_vs_AZ_TotalRNA
NA	hsa-piR-8567	2.2789	1.46073	1.06718	0.00927883	0.0568988	1.81845	disease_pulldown_AZ_IP_vs_AZ_TotalRNA
GRAMD1A	ENSG00000089351.15	5.72276	1.4179	0.942803	0.0092961	0.0569719	1.76435	disease_pulldown_AZ_IP_vs_AZ_TotalRNA
NA	hsa-piR-28365	3.49991	1.40654	1.48594	0.00932942	0.0571434	1.74838	disease_pulldown_AZ_IP_vs_AZ_TotalRNA
NA	hsa-miR-5002-3p	7.90969	1.42539	0.965731	0.00936422	0.0572684	1.77045	disease_pulldown_AZ_IP_vs_AZ_TotalRNA
PODXL2	ENSG00000114631.11	7.44123	1.44175	1.01126	0.00936593	0.0572684	1.79077	disease_pulldown_AZ_IP_vs_AZ_TotalRNA
GAK	ENSG00000178950.18	5.57695	1.43109	0.980735	0.00936545	0.0572684	1.77753	disease_pulldown_AZ_IP_vs_AZ_TotalRNA
NA	hsa-piR-15055	51.54	-1.35131	0.820694	0.00937494	0.0572907	1.67822	disease_pulldown_AZ_IP_vs_AZ_TotalRNA
NA	ENSG00000248514.1	4.97957	-1.43742	1.00033	0.00938823	0.0573391	1.78463	disease_pulldown_AZ_IP_vs_AZ_TotalRNA
LDLR	ENSG00000130164.14	4.40765	1.46642	1.11599	0.00943376	0.0575842	1.81792	disease_pulldown_AZ_IP_vs_AZ_TotalRNA
NA	MER70C	4.95708	-1.41818	0.954298	0.00945685	0.0576922	1.75695	disease_pulldown_AZ_IP_vs_AZ_TotalRNA
DAP3	ENSG00000132676.16	2.79382	1.43106	0.989501	0.009476	0.057776	1.77202	disease_pulldown_AZ_IP_vs_AZ_TotalRNA
NA	hsa-piR-15357	5.18399	-1.36824	0.854164	0.00950283	0.0579065	1.69289	disease_pulldown_AZ_IP_vs_AZ_TotalRNA
SUPT5H	ENSG00000196235.14	8.16025	1.38843	0.892149	0.00951065	0.0579211	1.71772	disease_pulldown_AZ_IP_vs_AZ_TotalRNA
NA	AluYa5	307.354	-1.19239	0.636202	0.00952104	0.0579513	1.47491	disease_pulldown_AZ_IP_vs_AZ_TotalRNA
NA	ENSG00000268798.1	3.0058	-1.45215	1.06565	0.00954	0.0580336	1.79532	disease_pulldown_AZ_IP_vs_AZ_TotalRNA
NA	HERVK9	33.8207	0.865596	0.408947	0.00955222	0.0580749	1.06989	disease_pulldown_AZ_IP_vs_AZ_TotalRNA
NA	Arthur1C	2.61766	-1.40725	0.936126	0.00957561	0.058184	1.73823	disease_pulldown_AZ_IP_vs_AZ_TotalRNA
NA	hsa-miR-378b	3.98297	-1.39715	0.915446	0.00960654	0.0583359	1.72417	disease_pulldown_AZ_IP_vs_AZ_TotalRNA
RAB2A	ENSG00000104388.15	2.58728	-1.43273	1.00584	0.00961154	0.0583359	1.76808	disease_pulldown_AZ_IP_vs_AZ_TotalRNA
NA	hsa-piR-14210	1.28244	1.41099	1.45762	0.00963613	0.0584519	1.74003	disease_pulldown_AZ_IP_vs_AZ_TotalRNA
DSE	ENSG00000111817.19	12.924	1.37304	0.86947	0.00964723	0.058486	1.69289	disease_pulldown_AZ_IP_vs_AZ_TotalRNA
NA	hsa-miR-6836-5p	8.99534	-1.4267	0.992854	0.00966871	0.0585684	1.75817	disease_pulldown_AZ_IP_vs_AZ_TotalRNA
TUBB3P1	ENSG00000220418.1	1.74448	1.46514	1.29969	0.00967179	0.0585684	1.80555	disease_pulldown_AZ_IP_vs_AZ_TotalRNA
ESRP1	ENSG00000104413.18	9.23965	1.46208	1.31252	0.00970325	0.0587075	1.80027	disease_pulldown_AZ_IP_vs_AZ_TotalRNA
ZYX	ENSG00000159840.16	4.8465	1.37525	0.876432	0.00970576	0.0587075	1.69336	disease_pulldown_AZ_IP_vs_AZ_TotalRNA
NA	ENSG00000287264.1	5.29217	1.46687	1.22238	0.00973683	0.0588621	1.8045	disease_pulldown_AZ_IP_vs_AZ_TotalRNA
NA	MER41B	9.31401	1.31325	0.779785	0.00980965	0.0592687	1.61158	disease_pulldown_AZ_IP_vs_AZ_TotalRNA
NA	hsa-miR-6760-5p	14.1469	-1.15902	0.611732	0.00981749	0.0592825	1.42221	disease_pulldown_AZ_IP_vs_AZ_TotalRNA
NA	hsa-piR-6854	56.6383	-1.30515	0.769558	0.00984057	0.0593547	1.60082	disease_pulldown_AZ_IP_vs_AZ_TotalRNA
EPIST	ENSG00000249082.2	5.6222	-1.46269	1.20044	0.00983758	0.0593547	1.79405	disease_pulldown_AZ_IP_vs_AZ_TotalRNA
SNORD65	ENSG00000277512.1	19.0417	1.46167	1.20025	0.00986686	0.0594797	1.79147	disease_pulldown_AZ_IP_vs_AZ_TotalRNA
NA	hsa-piR-20117	24.8892	-1.35322	0.845619	0.00990702	0.0596299	1.65707	disease_pulldown_AZ_IP_vs_AZ_TotalRNA
NA	hsa-piR-775	22.33	1.44539	1.08468	0.0099033	0.0596299	1.76994	disease_pulldown_AZ_IP_vs_AZ_TotalRNA
KMT2B	ENSG00000272333.8	1.91876	-1.39417	0.926576	0.00990853	0.0596299	1.70721	disease_pulldown_AZ_IP_vs_AZ_TotalRNA
GPKOW	ENSG00000068394.11	2.51648	1.44908	1.33358	0.00992994	0.0597251	1.77345	disease_pulldown_AZ_IP_vs_AZ_TotalRNA
NA	hsa-piR-32895	48.592	-1.16112	0.616045	0.00995724	0.0598556	1.41993	disease_pulldown_AZ_IP_vs_AZ_TotalRNA
LINC01012	ENSG00000281706.5	4.9631	-1.44571	1.09552	0.0099653	0.0598703	1.7678	disease_pulldown_AZ_IP_vs_AZ_TotalRNA
NA	MLT1H-int	115.524	1.39833	0.940338	0.00997392	0.0598884	1.70967	disease_pulldown_AZ_IP_vs_AZ_TotalRNA
NA	hsa-piR-13233	2.82919	-1.44287	1.08411	0.00998268	0.0599073	1.76394	disease_pulldown_AZ_IP_vs_AZ_TotalRNA
NA	hsa-piR-10032	2.96656	1.24176	1.56186	0.00998837	0.0599078	1.51807	disease_pulldown_AZ_IP_vs_AZ_TotalRNA
NA	hsa-piR-18549	4.06626	-1.44547	1.10016	0.0100022	0.0599374	1.7668	disease_pulldown_AZ_IP_vs_AZ_TotalRNA
PAX6	ENSG00000007372.25	1.60282	1.45744	1.23174	0.0100045	0.0599374	1.78143	disease_pulldown_AZ_IP_vs_AZ_TotalRNA
NA	hsa-miR-3169	12.9345	1.42563	1.02906	0.0101071	0.0605178	1.73658	disease_pulldown_AZ_IP_vs_AZ_TotalRNA
NA	hsa-piR-31765	6.06509	1.29226	0.760529	0.010114	0.0605254	1.57405	disease_pulldown_AZ_IP_vs_AZ_TotalRNA
SNORD10	ENSG00000238917.1	10.9302	1.44512	1.12205	0.0101351	0.0606173	1.7593	disease_pulldown_AZ_IP_vs_AZ_TotalRNA
LRCH4	ENSG00000077454.17	3.12667	1.45225	1.23217	0.0101533	0.0606927	1.76719	disease_pulldown_AZ_IP_vs_AZ_TotalRNA
NA	hsa-miR-647	1.70368	1.37057	0.890146	0.0101685	0.0607493	1.66724	disease_pulldown_AZ_IP_vs_AZ_TotalRNA
APEX1	ENSG00000100823.12	2.50086	1.4065	0.975233	0.0101748	0.0607527	1.71091	disease_pulldown_AZ_IP_vs_AZ_TotalRNA
NA	hsa-piR-29177	1.69441	1.43696	1.33971	0.0101983	0.0608592	1.74687	disease_pulldown_AZ_IP_vs_AZ_TotalRNA
SHF	ENSG00000138606.20	3.01191	-1.42989	1.05902	0.0102318	0.061007	1.73677	disease_pulldown_AZ_IP_vs_AZ_TotalRNA
H4C4	ENSG00000277157.2	1.78657	1.44177	1.31091	0.0102345	0.061007	1.7512	disease_pulldown_AZ_IP_vs_AZ_TotalRNA
NA	hsa-piR-32827	22.3567	-1.4411	1.12346	0.0102728	0.061201	1.7484	disease_pulldown_AZ_IP_vs_AZ_TotalRNA
NA	hsa-piR-14091	64.3558	-1.23553	0.696178	0.0102895	0.0612665	1.49842	disease_pulldown_AZ_IP_vs_AZ_TotalRNA
NA	hsa-miR-3085-5p	3.99201	-1.37734	0.911371	0.0103001	0.0612951	1.67013	disease_pulldown_AZ_IP_vs_AZ_TotalRNA
NA	LTR1B1	10.0066	-1.37048	0.898016	0.0103262	0.0614124	1.66067	disease_pulldown_AZ_IP_vs_AZ_TotalRNA
NA	hsa-piR-24644	2.30084	1.31669	1.51395	0.0103313	0.0614124	1.59549	disease_pulldown_AZ_IP_vs_AZ_TotalRNA
NA	hsa-piR-1461	8.92773	1.28491	1.53163	0.0103675	0.0615348	1.55587	disease_pulldown_AZ_IP_vs_AZ_TotalRNA
NA	hsa-piR-1138	3.6129	1.44454	1.19175	0.0103692	0.0615348	1.74917	disease_pulldown_AZ_IP_vs_AZ_TotalRNA
NA	LTR7C	2.0946	-1.37375	0.907005	0.0103644	0.0615348	1.66344	disease_pulldown_AZ_IP_vs_AZ_TotalRNA
NA	hsa-piR-4670	43.7691	-1.36414	0.887446	0.0103762	0.0615421	1.65174	disease_pulldown_AZ_IP_vs_AZ_TotalRNA
NA	hsa-piR-6968	5.7846	-1.44346	1.18127	0.0103867	0.0615706	1.7475	disease_pulldown_AZ_IP_vs_AZ_TotalRNA
NA	MER65D	3859.49	1.38913	0.944523	0.0103938	0.0615786	1.68163	disease_pulldown_AZ_IP_vs_AZ_TotalRNA
NA	hsa-piR-32984	31.3266	1.33138	0.830707	0.0104604	0.0619389	1.60835	disease_pulldown_AZ_IP_vs_AZ_TotalRNA
CAB39	ENSG00000135932.12	8.1271	1.36861	0.903723	0.0105119	0.0622088	1.65075	disease_pulldown_AZ_IP_vs_AZ_TotalRNA
ADCYAP1R1	ENSG00000078549.16	3.02976	-1.41315	1.02536	0.0105194	0.062219	1.70436	disease_pulldown_AZ_IP_vs_AZ_TotalRNA
NA	hsa-piR-15182	515.363	-1.16928	0.634556	0.0105765	0.0623163	1.40945	disease_pulldown_AZ_IP_vs_AZ_TotalRNA
NA	hsa-piR-28351	12.2143	1.29571	0.7789	0.0105601	0.0623163	1.56185	disease_pulldown_AZ_IP_vs_AZ_TotalRNA
NA	hsa-miR-197-5p	8.66457	-1.31726	0.811923	0.0105767	0.0623163	1.58782	disease_pulldown_AZ_IP_vs_AZ_TotalRNA
AAK1	ENSG00000115977.21	3.4026	-1.38424	0.941956	0.0105463	0.0623163	1.66856	disease_pulldown_AZ_IP_vs_AZ_TotalRNA
MCRIP1	ENSG00000225663.8	3.40088	1.3707	0.910747	0.0105574	0.0623163	1.65224	disease_pulldown_AZ_IP_vs_AZ_TotalRNA
NA	hsa-miR-128-1-5p	2.42312	1.28566	0.764985	0.0105655	0.0623163	1.54973	disease_pulldown_AZ_IP_vs_AZ_TotalRNA
MZT2A	ENSG00000173272.16	2.01767	1.39862	0.982261	0.010566	0.0623163	1.68589	disease_pulldown_AZ_IP_vs_AZ_TotalRNA
RNU5B-1	ENSG00000200156.1	3619.4	0.91115	0.445216	0.0106219	0.0625479	1.09683	disease_pulldown_AZ_IP_vs_AZ_TotalRNA
NA	hsa-miR-6890-3p	2.02	1.41977	1.34119	0.0106301	0.0625618	1.70897	disease_pulldown_AZ_IP_vs_AZ_TotalRNA
NA	hsa-miR-195-5p	3.08499	1.37286	1.44112	0.0106442	0.06261	1.65204	disease_pulldown_AZ_IP_vs_AZ_TotalRNA
NA	L1PA8	99.0806	-1.07075	0.55307	0.0106732	0.0627217	1.28766	disease_pulldown_AZ_IP_vs_AZ_TotalRNA
NA	hsa-miR-6827-5p	2.77544	1.27996	0.760566	0.0106806	0.0627217	1.53926	disease_pulldown_AZ_IP_vs_AZ_TotalRNA
NA	ENSG00000285901.2	2.35308	1.33785	0.850833	0.0106808	0.0627217	1.60888	disease_pulldown_AZ_IP_vs_AZ_TotalRNA
NA	MamGypLTR3	40.0275	1.38347	0.949614	0.0106971	0.0627443	1.66351	disease_pulldown_AZ_IP_vs_AZ_TotalRNA
PPP3CA	ENSG00000138814.17	25.5902	1.33089	0.839099	0.0106969	0.0627443	1.60029	disease_pulldown_AZ_IP_vs_AZ_TotalRNA
NA	CR1-16_AMi	19.3155	-1.21459	0.682462	0.0107023	0.0627443	1.46045	disease_pulldown_AZ_IP_vs_AZ_TotalRNA
NA	hsa-miR-3196	52.4872	-1.16378	0.632301	0.0107379	0.0627812	1.39907	disease_pulldown_AZ_IP_vs_AZ_TotalRNA
NA	LTR1D1	23.2737	1.20631	0.674371	0.0107359	0.0627812	1.45019	disease_pulldown_AZ_IP_vs_AZ_TotalRNA
NA	hsa-miR-3714	19.345	1.15168	0.621013	0.0107295	0.0627812	1.38452	disease_pulldown_AZ_IP_vs_AZ_TotalRNA
NA	Tigger5	8.67991	1.20973	0.678155	0.0107438	0.0627812	1.45431	disease_pulldown_AZ_IP_vs_AZ_TotalRNA
NA	hsa-piR-16539	3.65465	-1.42472	1.1073	0.010742	0.0627812	1.71276	disease_pulldown_AZ_IP_vs_AZ_TotalRNA
PTGFRN	ENSG00000134247.10	3.5269	1.43293	1.19784	0.0107369	0.0627812	1.72262	disease_pulldown_AZ_IP_vs_AZ_TotalRNA
MYBBP1A	ENSG00000132382.15	2.84168	1.35223	0.881521	0.0107531	0.0628007	1.62543	disease_pulldown_AZ_IP_vs_AZ_TotalRNA
NA	hsa-miR-6858-3p	8.20909	-1.33562	0.850753	0.0107769	0.0629053	1.6045	disease_pulldown_AZ_IP_vs_AZ_TotalRNA
SCAF1	ENSG00000126461.15	13.021	1.24592	0.720426	0.0108057	0.063016	1.49579	disease_pulldown_AZ_IP_vs_AZ_TotalRNA
BCKDHB	ENSG00000083123.15	2.10937	1.42943	1.167	0.0108076	0.063016	1.7161	disease_pulldown_AZ_IP_vs_AZ_TotalRNA
PWAR5	ENSG00000279192.1	4.37307	-1.42227	1.10881	0.0108355	0.0631442	1.70624	disease_pulldown_AZ_IP_vs_AZ_TotalRNA
NA	hsa-piR-12547	1.64496	1.29	1.51016	0.0108453	0.0631664	1.54737	disease_pulldown_AZ_IP_vs_AZ_TotalRNA
ZCCHC3	ENSG00000247315.4	4.0091	1.42913	1.20396	0.0108591	0.0632125	1.71381	disease_pulldown_AZ_IP_vs_AZ_TotalRNA
LGR4	ENSG00000205213.14	1.68424	1.29362	1.50645	0.0108793	0.0632953	1.55057	disease_pulldown_AZ_IP_vs_AZ_TotalRNA
CELF2	ENSG00000048740.19	8.77223	1.37899	0.951616	0.0109084	0.0634306	1.65162	disease_pulldown_AZ_IP_vs_AZ_TotalRNA
NA	LTR86C	2.61299	-1.39969	1.01493	0.0109152	0.0634354	1.67637	disease_pulldown_AZ_IP_vs_AZ_TotalRNA
SKA2	ENSG00000182628.13	2.74437	1.27546	1.51554	0.0109316	0.063496	1.52705	disease_pulldown_AZ_IP_vs_AZ_TotalRNA
NA	hsa-miR-6749-3p	13.4524	-1.05815	0.547162	0.0109471	0.0635517	1.26647	disease_pulldown_AZ_IP_vs_AZ_TotalRNA
GNAQ	ENSG00000156052.11	11.5546	1.39241	0.996259	0.0109837	0.0637292	1.66485	disease_pulldown_AZ_IP_vs_AZ_TotalRNA
DHX37	ENSG00000150990.9	28.8914	-1.3241	0.83877	0.010992	0.0637426	1.58306	disease_pulldown_AZ_IP_vs_AZ_TotalRNA
NA	MER75B	2.57317	1.38452	1.39305	0.0110267	0.0639093	1.65373	disease_pulldown_AZ_IP_vs_AZ_TotalRNA
PPIG	ENSG00000138398.17	2.7655	1.35088	0.894342	0.011077	0.0641662	1.61119	disease_pulldown_AZ_IP_vs_AZ_TotalRNA
UBN1	ENSG00000118900.15	2.45814	-1.39025	0.998762	0.0110992	0.06423	1.65754	disease_pulldown_AZ_IP_vs_AZ_TotalRNA
NA	hsa-miR-4473	1.50251	1.41721	1.27081	0.0111001	0.06423	1.68969	disease_pulldown_AZ_IP_vs_AZ_TotalRNA
NA	hsa-miR-5190	23.1762	0.992763	0.502634	0.0111377	0.0644074	1.18245	disease_pulldown_AZ_IP_vs_AZ_TotalRNA
NA	hsa-piR-15928	2.59968	1.21554	1.53484	0.0111428	0.0644074	1.44779	disease_pulldown_AZ_IP_vs_AZ_TotalRNA
NA	hsa-miR-4783-3p	10.3486	-1.28626	0.786808	0.0112614	0.0650575	1.52641	disease_pulldown_AZ_IP_vs_AZ_TotalRNA
NA	hsa-miR-132-3p	1.25707	1.41491	1.17513	0.0113056	0.0652778	1.67701	disease_pulldown_AZ_IP_vs_AZ_TotalRNA
NA	hsa-piR-10185	26.8203	-1.32547	0.854106	0.0113148	0.0652954	1.57084	disease_pulldown_AZ_IP_vs_AZ_TotalRNA
NA	hsa-miR-3125	2.41864	-1.3589	0.926538	0.0113385	0.0653968	1.60955	disease_pulldown_AZ_IP_vs_AZ_TotalRNA
REX1BD	ENSG00000006015.18	8.89631	1.39093	1.03117	0.0114243	0.0658209	1.64358	disease_pulldown_AZ_IP_vs_AZ_TotalRNA
SERPINE2	ENSG00000135919.14	2.62501	1.39656	1.32042	0.0114199	0.0658209	1.65023	disease_pulldown_AZ_IP_vs_AZ_TotalRNA
SNORD53B	ENSG00000265706.1	3.42332	1.17385	1.53761	0.0114596	0.0659883	1.38576	disease_pulldown_AZ_IP_vs_AZ_TotalRNA
NA	hsa-piR-8743	2.78837	-1.39217	1.04295	0.0114862	0.0661062	1.64242	disease_pulldown_AZ_IP_vs_AZ_TotalRNA
ZCCHC2	ENSG00000141664.10	19.5548	-1.18762	0.670595	0.0115314	0.0663302	1.39936	disease_pulldown_AZ_IP_vs_AZ_TotalRNA
NA	hsa-piR-1108	1.95194	1.15306	1.53922	0.011559	0.0664532	1.35771	disease_pulldown_AZ_IP_vs_AZ_TotalRNA
SS18L1	ENSG00000184402.15	3.18025	1.40272	1.26118	0.0115823	0.0665155	1.65111	disease_pulldown_AZ_IP_vs_AZ_TotalRNA
NA	hsa-piR-27468	2.54577	1.39079	1.32153	0.0115769	0.0665155	1.63707	disease_pulldown_AZ_IP_vs_AZ_TotalRNA
TARDBP	ENSG00000120948.19	4.54133	1.20569	0.69156	0.0115979	0.0665694	1.41877	disease_pulldown_AZ_IP_vs_AZ_TotalRNA
NA	hsa-miR-520e-5p	7.00474	1.40097	1.11233	0.0116191	0.0666552	1.64777	disease_pulldown_AZ_IP_vs_AZ_TotalRNA
NA	hsa-miR-3176	9.11446	1.16106	0.645873	0.0116574	0.0668031	1.36448	disease_pulldown_AZ_IP_vs_AZ_TotalRNA
NA	Tigger14a	2.90484	1.34914	1.41062	0.0116539	0.0668031	1.58552	disease_pulldown_AZ_IP_vs_AZ_TotalRNA
NA	hsa-piR-16602	1.6366	-1.3616	0.953362	0.0116654	0.0668135	1.60007	disease_pulldown_AZ_IP_vs_AZ_TotalRNA
FOXK1	ENSG00000164916.11	3.4746	-1.38944	1.05678	0.0117113	0.0670399	1.63074	disease_pulldown_AZ_IP_vs_AZ_TotalRNA
MIR664B	ENSG00000284450.1	2.58253	1.19337	1.52532	0.0117343	0.0670998	1.40015	disease_pulldown_AZ_IP_vs_AZ_TotalRNA
NA	hsa-piR-21211	1.72033	1.3955	1.09399	0.0117303	0.0670998	1.63731	disease_pulldown_AZ_IP_vs_AZ_TotalRNA
C1orf115	ENSG00000162817.7	6.00239	1.23491	0.730686	0.0117933	0.067365	1.44677	disease_pulldown_AZ_IP_vs_AZ_TotalRNA
NA	hsa-piR-10111	1.41797	1.20556	1.51962	0.0117925	0.067365	1.41239	disease_pulldown_AZ_IP_vs_AZ_TotalRNA
IL16	ENSG00000172349.18	3.16742	1.21533	1.51519	0.0118167	0.0674627	1.42307	disease_pulldown_AZ_IP_vs_AZ_TotalRNA
ZC2HC1A	ENSG00000104427.13	1.21724	1.32534	1.4333	0.0118353	0.0675327	1.55129	disease_pulldown_AZ_IP_vs_AZ_TotalRNA
CCNL1	ENSG00000163660.12	1.69747	1.37404	1.32396	0.0120465	0.0687012	1.59805	disease_pulldown_AZ_IP_vs_AZ_TotalRNA
GPX3	ENSG00000211445.13	5.00583	1.39154	1.18667	0.0121242	0.0690735	1.61514	disease_pulldown_AZ_IP_vs_AZ_TotalRNA
S100A13	ENSG00000189171.15	1.77089	-1.36973	1.01493	0.0121247	0.0690735	1.58983	disease_pulldown_AZ_IP_vs_AZ_TotalRNA
NA	hsa-piR-30695	49.7189	-1.19167	0.687497	0.0121713	0.0692432	1.38189	disease_pulldown_AZ_IP_vs_AZ_TotalRNA
NA	LTR52-int	26.4932	1.11537	0.611289	0.0121779	0.0692432	1.2934	disease_pulldown_AZ_IP_vs_AZ_TotalRNA
SNORA58B	ENSG00000201129.1	7.44293	1.39028	1.17627	0.0121693	0.0692432	1.6122	disease_pulldown_AZ_IP_vs_AZ_TotalRNA
NA	ENSG00000282048.2	3.16611	-1.38932	1.1526	0.0121805	0.0692432	1.61109	disease_pulldown_AZ_IP_vs_AZ_TotalRNA
NA	hsa-miR-7107-3p	6.60337	-1.26938	0.789897	0.0122116	0.0693464	1.47118	disease_pulldown_AZ_IP_vs_AZ_TotalRNA
NA	ENSG00000198134.3	1.14242	1.28904	1.45456	0.0122091	0.0693464	1.49397	disease_pulldown_AZ_IP_vs_AZ_TotalRNA
HCFC1	ENSG00000172534.14	1.5721	-1.36364	1.00296	0.0122512	0.0695344	1.57882	disease_pulldown_AZ_IP_vs_AZ_TotalRNA
UBBP4	ENSG00000290919.1	2.39982	1.33376	0.916967	0.0122959	0.0697137	1.54274	disease_pulldown_AZ_IP_vs_AZ_TotalRNA
NA	ENSG00000263563.8	2.39982	1.33376	0.916967	0.0122959	0.0697137	1.54274	disease_pulldown_AZ_IP_vs_AZ_TotalRNA
ANOS1	ENSG00000011201.12	2.16202	1.33221	1.39457	0.0123384	0.0699175	1.53925	disease_pulldown_AZ_IP_vs_AZ_TotalRNA
SORL1	ENSG00000137642.13	10.7839	-1.27484	0.802792	0.0123517	0.0699556	1.47266	disease_pulldown_AZ_IP_vs_AZ_TotalRNA
SNORA33	ENSG00000200534.1	14.335	1.38487	1.17223	0.0123658	0.0699945	1.59943	disease_pulldown_AZ_IP_vs_AZ_TotalRNA
PRSS16	ENSG00000112812.16	4.60639	-1.38181	1.11786	0.0123716	0.0699945	1.5959	disease_pulldown_AZ_IP_vs_AZ_TotalRNA
ZNF428	ENSG00000131116.12	6.54653	1.34217	0.944447	0.0123914	0.0700692	1.5495	disease_pulldown_AZ_IP_vs_AZ_TotalRNA
SNORA18	ENSG00000207145.1	3.60779	1.37832	1.25485	0.0124029	0.0700971	1.59099	disease_pulldown_AZ_IP_vs_AZ_TotalRNA
NA	hsa-piR-24083	18.6431	-1.25729	0.777336	0.012413	0.0701169	1.45114	disease_pulldown_AZ_IP_vs_AZ_TotalRNA
NA	hsa-miR-4435	6.54031	1.08499	0.588335	0.0124331	0.0701932	1.25176	disease_pulldown_AZ_IP_vs_AZ_TotalRNA
EXOC6B	ENSG00000144036.16	3.74231	1.37411	1.07289	0.0124469	0.0702344	1.58496	disease_pulldown_AZ_IP_vs_AZ_TotalRNA
NA	ENSG00000270171.1	1.15696	1.27079	1.45999	0.0124696	0.0703249	1.46509	disease_pulldown_AZ_IP_vs_AZ_TotalRNA
NA	hsa-piR-25546	5.02469	-1.35306	0.985811	0.0125053	0.0704892	1.55856	disease_pulldown_AZ_IP_vs_AZ_TotalRNA
CCND2	ENSG00000118971.9	5.17332	1.19662	0.700184	0.0125218	0.0705448	1.37795	disease_pulldown_AZ_IP_vs_AZ_TotalRNA
PLCB1	ENSG00000182621.18	5.15446	-1.34026	0.950142	0.012573	0.0707958	1.54128	disease_pulldown_AZ_IP_vs_AZ_TotalRNA
LOC105372522	ENSG00000182621.18	5.15446	-1.34026	0.950142	0.012573	0.0707958	1.54128	disease_pulldown_AZ_IP_vs_AZ_TotalRNA
VHL	ENSG00000134086.9	1.39733	-1.34184	0.955336	0.0125816	0.070807	1.54301	disease_pulldown_AZ_IP_vs_AZ_TotalRNA
NA	hsa-miR-4444	3.75568	-1.30783	0.872295	0.0126011	0.0708797	1.50332	disease_pulldown_AZ_IP_vs_AZ_TotalRNA
NA	hsa-miR-6511a-5p	33.0622	1.01382	0.534108	0.0126232	0.0708917	1.16529	disease_pulldown_AZ_IP_vs_AZ_TotalRNA
NA	hsa-piR-6445	4.4942	-1.36072	1.02521	0.012619	0.0708917	1.56402	disease_pulldown_AZ_IP_vs_AZ_TotalRNA
NA	hsa-piR-32855	2.25794	1.27574	1.44981	0.0126147	0.0708917	1.46635	disease_pulldown_AZ_IP_vs_AZ_TotalRNA
NA	Eutr10	12.8844	1.32548	0.914749	0.0126481	0.0709944	1.52268	disease_pulldown_AZ_IP_vs_AZ_TotalRNA
DDX11	ENSG00000013573.17	1.71882	1.30559	1.4133	0.0126976	0.0712346	1.49791	disease_pulldown_AZ_IP_vs_AZ_TotalRNA
PPP2R5B	ENSG00000068971.14	5.3196	1.33141	0.93374	0.0127143	0.071291	1.52708	disease_pulldown_AZ_IP_vs_AZ_TotalRNA
GALNT17	ENSG00000185274.12	1.92632	-1.32744	0.92447	0.0127373	0.0713825	1.52179	disease_pulldown_AZ_IP_vs_AZ_TotalRNA
NA	hsa-miR-298	15.3278	1.12484	0.629101	0.0127737	0.0715018	1.28871	disease_pulldown_AZ_IP_vs_AZ_TotalRNA
WFS1	ENSG00000109501.15	5.34405	1.33231	0.939937	0.0127787	0.0715018	1.5264	disease_pulldown_AZ_IP_vs_AZ_TotalRNA
CTDP1	ENSG00000060069.18	1.69948	1.35026	1.32343	0.0127753	0.0715018	1.54697	disease_pulldown_AZ_IP_vs_AZ_TotalRNA
PNMA3	ENSG00000183837.10	2.56217	-1.33561	0.950712	0.0127999	0.0715684	1.52965	disease_pulldown_AZ_IP_vs_AZ_TotalRNA
NA	L1M7	2.52091	1.2287	0.746783	0.012804	0.0715684	1.4072	disease_pulldown_AZ_IP_vs_AZ_TotalRNA
NA	hsa-piR-12759	2.78764	1.35707	1.03003	0.0128257	0.0716524	1.55354	disease_pulldown_AZ_IP_vs_AZ_TotalRNA
NA	MER4CL34	3.78923	1.20394	0.715628	0.0128427	0.0716746	1.37807	disease_pulldown_AZ_IP_vs_AZ_TotalRNA
ARPC1B	ENSG00000130429.16	2.40009	1.35882	1.04102	0.0128499	0.0716746	1.55535	disease_pulldown_AZ_IP_vs_AZ_TotalRNA
NA	hsa-piR-25600	1.58906	1.28951	1.4257	0.0128461	0.0716746	1.47602	disease_pulldown_AZ_IP_vs_AZ_TotalRNA
NA	hsa-miR-6735-3p	8.29381	-1.32334	0.920669	0.0128655	0.071687	1.51464	disease_pulldown_AZ_IP_vs_AZ_TotalRNA
NA	hsa-miR-552-3p	6.33539	1.2618	0.797237	0.0128627	0.071687	1.4442	disease_pulldown_AZ_IP_vs_AZ_TotalRNA
NA	hsa-miR-6812-5p	24.4179	0.700866	0.345255	0.0128768	0.0717126	0.802075	disease_pulldown_AZ_IP_vs_AZ_TotalRNA
NA	FordPrefect	60.1857	1.03578	0.553911	0.012888	0.0717374	1.1852	disease_pulldown_AZ_IP_vs_AZ_TotalRNA
NA	hsa-piR-30885	18.7122	0.861363	1.49285	0.012928	0.0718905	0.984821	disease_pulldown_AZ_IP_vs_AZ_TotalRNA
SAP18	ENSG00000150459.13	8.76209	1.32355	0.924615	0.012929	0.0718905	1.51325	disease_pulldown_AZ_IP_vs_AZ_TotalRNA
NA	hsa-piR-14785	16.0043	1.36604	1.11469	0.012991	0.0721978	1.5593	disease_pulldown_AZ_IP_vs_AZ_TotalRNA
KHSRP	ENSG00000088247.19	6.23013	1.35845	1.05944	0.0130138	0.0722866	1.54992	disease_pulldown_AZ_IP_vs_AZ_TotalRNA
LDLRAD4	ENSG00000168675.19	6.97042	1.28244	0.838215	0.0130227	0.0722912	1.46316	disease_pulldown_AZ_IP_vs_AZ_TotalRNA
MSL1	ENSG00000188895.12	6.2585	-1.33569	0.965763	0.0130281	0.0722912	1.52391	disease_pulldown_AZ_IP_vs_AZ_TotalRNA
HCG11	ENSG00000228223.3	32.2026	-1.32466	0.93399	0.0130449	0.0723099	1.51117	disease_pulldown_AZ_IP_vs_AZ_TotalRNA
LOC107986583	ENSG00000228223.3	32.2026	-1.32466	0.93399	0.0130449	0.0723099	1.51117	disease_pulldown_AZ_IP_vs_AZ_TotalRNA
NA	ENSG00000287252.3	2.94862	-1.35112	1.02535	0.013045	0.0723099	1.54136	disease_pulldown_AZ_IP_vs_AZ_TotalRNA
NA	hsa-piR-23683	1.19545	1.29609	1.40632	0.0130827	0.0724812	1.47725	disease_pulldown_AZ_IP_vs_AZ_TotalRNA
IMPDH1	ENSG00000106348.18	1.69765	1.36267	1.22368	0.0130915	0.072492	1.55305	disease_pulldown_AZ_IP_vs_AZ_TotalRNA
PCNX1	ENSG00000100731.16	1.73615	-1.33578	0.971185	0.0131029	0.0724947	1.52238	disease_pulldown_AZ_IP_vs_AZ_TotalRNA
NA	hsa-piR-13738	1.72294	-1.34323	0.997978	0.0131055	0.0724947	1.53087	disease_pulldown_AZ_IP_vs_AZ_TotalRNA
GNB1	ENSG00000078369.19	22.5224	1.28552	0.848787	0.0131524	0.0726914	1.46359	disease_pulldown_AZ_IP_vs_AZ_TotalRNA
NA	ENSG00000288642.1	20.7549	1.30674	0.894438	0.0131615	0.0726914	1.48774	disease_pulldown_AZ_IP_vs_AZ_TotalRNA
SNORD6	ENSG00000202314.1	3.12107	1.30462	1.39021	0.0131611	0.0726914	1.48533	disease_pulldown_AZ_IP_vs_AZ_TotalRNA
NA	hsa-piR-7100	1.21027	1.28411	1.41685	0.0131751	0.0727287	1.46169	disease_pulldown_AZ_IP_vs_AZ_TotalRNA
ANKRD11	ENSG00000167522.17	8.72642	1.28196	0.843134	0.0131866	0.0727548	1.45905	disease_pulldown_AZ_IP_vs_AZ_TotalRNA
NA	hsa-piR-3628	36.9299	-1.23023	0.758769	0.0132077	0.0727957	1.39987	disease_pulldown_AZ_IP_vs_AZ_TotalRNA
CCDC78	ENSG00000162004.19	4.3533	-1.35629	1.07365	0.0132039	0.0727957	1.54331	disease_pulldown_AZ_IP_vs_AZ_TotalRNA
NA	L1PA15	47.2705	1.24376	0.779594	0.0132401	0.0729367	1.41422	disease_pulldown_AZ_IP_vs_AZ_TotalRNA
NA	MamGypLTR1b	18.9903	-1.01109	0.539023	0.0132553	0.072983	1.14939	disease_pulldown_AZ_IP_vs_AZ_TotalRNA
KL	ENSG00000133116.8	3.64849	1.35964	1.19921	0.013284	0.0730803	1.54483	disease_pulldown_AZ_IP_vs_AZ_TotalRNA
PICALM	ENSG00000073921.18	2.09954	1.27492	0.833586	0.0132935	0.0730803	1.44856	disease_pulldown_AZ_IP_vs_AZ_TotalRNA
NA	hsa-piR-17709	1.25356	1.35683	1.22698	0.0132924	0.0730803	1.54163	disease_pulldown_AZ_IP_vs_AZ_TotalRNA
NA	hsa-piR-1946	8.46917	1.2804	1.41505	0.0133106	0.0731363	1.45437	disease_pulldown_AZ_IP_vs_AZ_TotalRNA
SNORA35B	ENSG00000271907.1	5.04382	1.35908	1.16384	0.0133545	0.0733398	1.54209	disease_pulldown_AZ_IP_vs_AZ_TotalRNA
NA	hsa-miR-758-5p	4.9153	1.29529	0.877649	0.0133718	0.0733973	1.46927	disease_pulldown_AZ_IP_vs_AZ_TotalRNA
DNAJB1	ENSG00000132002.9	4.33536	1.34293	1.02284	0.0133929	0.0734704	1.52273	disease_pulldown_AZ_IP_vs_AZ_TotalRNA
FASN	ENSG00000169710.9	4.20814	-1.32711	0.962947	0.0133989	0.0734704	1.5048	disease_pulldown_AZ_IP_vs_AZ_TotalRNA
NA	UCON65	1.71631	1.23131	1.45546	0.0134447	0.0736833	1.39461	disease_pulldown_AZ_IP_vs_AZ_TotalRNA
NA	hsa-piR-23197	772.937	-1.10303	0.61938	0.0135108	0.0739094	1.24786	disease_pulldown_AZ_IP_vs_AZ_TotalRNA
ZNF503	ENSG00000165655.17	12.2402	-1.18404	0.705168	0.0135185	0.0739094	1.33951	disease_pulldown_AZ_IP_vs_AZ_TotalRNA
NA	hsa-miR-6790-5p	9.15369	1.18435	0.706005	0.0135423	0.0739094	1.33985	disease_pulldown_AZ_IP_vs_AZ_TotalRNA
FN3K	ENSG00000167363.14	7.01991	1.32808	0.973394	0.0135044	0.0739094	1.50245	disease_pulldown_AZ_IP_vs_AZ_TotalRNA
PPP1R37	ENSG00000104866.11	4.61775	1.28463	0.86191	0.0135482	0.0739094	1.45331	disease_pulldown_AZ_IP_vs_AZ_TotalRNA
ZIC3	ENSG00000156925.12	3.46083	-1.35399	1.12054	0.0135102	0.0739094	1.53177	disease_pulldown_AZ_IP_vs_AZ_TotalRNA
NA	ENSG00000266086.3	3.37047	1.3026	0.902129	0.0135404	0.0739094	1.47363	disease_pulldown_AZ_IP_vs_AZ_TotalRNA
NA	hsa-piR-25787	3.23252	-1.3479	1.06729	0.0135325	0.0739094	1.52488	disease_pulldown_AZ_IP_vs_AZ_TotalRNA
SNORA36A	ENSG00000206948.1	2.63672	1.13501	1.49847	0.0135362	0.0739094	1.28404	disease_pulldown_AZ_IP_vs_AZ_TotalRNA
NA	hsa-miR-1238-5p	9.70278	-1.22698	0.763563	0.0135898	0.0740986	1.38672	disease_pulldown_AZ_IP_vs_AZ_TotalRNA
NA	hsa-piR-4680	6.44143	1.01853	0.548613	0.0136082	0.0741233	1.15098	disease_pulldown_AZ_IP_vs_AZ_TotalRNA
NA	hsa-miR-5010-5p	4.4127	-1.26454	0.824853	0.0136034	0.0741233	1.42899	disease_pulldown_AZ_IP_vs_AZ_TotalRNA
NA	hsa-piR-1085	22.573	-1.12947	0.646739	0.0136189	0.0741319	1.2763	disease_pulldown_AZ_IP_vs_AZ_TotalRNA
THY1	ENSG00000154096.14	6.10507	1.30811	0.920367	0.0136237	0.0741319	1.47816	disease_pulldown_AZ_IP_vs_AZ_TotalRNA
NA	hsa-piR-7435	325.125	-1.14773	0.666107	0.0136399	0.0741824	1.29659	disease_pulldown_AZ_IP_vs_AZ_TotalRNA
TAOK2	ENSG00000149930.18	2.70231	-1.31246	0.934101	0.0136557	0.0742305	1.48232	disease_pulldown_AZ_IP_vs_AZ_TotalRNA
NA	hsa-piR-23127	50.2677	1.19772	0.725498	0.0136796	0.0743225	1.35208	disease_pulldown_AZ_IP_vs_AZ_TotalRNA
NA	hsa-miR-766-3p	37.0143	1.2624	0.823938	0.013695	0.074368	1.42477	disease_pulldown_AZ_IP_vs_AZ_TotalRNA
NA	hsa-piR-10796	11.1003	-1.26685	0.832862	0.0137172	0.0744131	1.42945	disease_pulldown_AZ_IP_vs_AZ_TotalRNA
CCDC28B	ENSG00000160050.16	2.00823	1.33999	1.25915	0.0137161	0.0744131	1.51198	disease_pulldown_AZ_IP_vs_AZ_TotalRNA
NA	hsa-piR-33049	4.36109	1.15663	1.48654	0.0137548	0.0745415	1.30422	disease_pulldown_AZ_IP_vs_AZ_TotalRNA
NA	hsa-piR-7480	2.4294	-1.31394	0.94373	0.0137481	0.0745415	1.4816	disease_pulldown_AZ_IP_vs_AZ_TotalRNA
TMEM161B-DT	ENSG00000247828.10	1.71749	-1.32225	0.971454	0.0137632	0.074549	1.49092	disease_pulldown_AZ_IP_vs_AZ_TotalRNA
NA	hsa-piR-507	5.64106	1.27419	1.3995	0.0138212	0.074825	1.43468	disease_pulldown_AZ_IP_vs_AZ_TotalRNA
NA	hsa-miR-664b-3p	2.827	-1.30619	0.926039	0.0138313	0.0748419	1.47058	disease_pulldown_AZ_IP_vs_AZ_TotalRNA
WAS	ENSG00000015285.12	2.457	1.34655	1.14303	0.0138628	0.0749744	1.51499	disease_pulldown_AZ_IP_vs_AZ_TotalRNA
NA	hsa-piR-13330	1.87495	1.32497	1.29688	0.0138991	0.0751325	1.4895	disease_pulldown_AZ_IP_vs_AZ_TotalRNA
EIF2B4	ENSG00000115211.17	1.13727	1.30833	1.33847	0.0139159	0.075185	1.47039	disease_pulldown_AZ_IP_vs_AZ_TotalRNA
NA	LTR72	2.62127	-1.29752	0.907992	0.0139306	0.0752269	1.45793	disease_pulldown_AZ_IP_vs_AZ_TotalRNA
NA	hsa-piR-23140	4.88023	-1.3445	1.13711	0.0139447	0.0752528	1.51051	disease_pulldown_AZ_IP_vs_AZ_TotalRNA
FRMD4A	ENSG00000151474.23	2.83894	1.31967	0.975534	0.0139495	0.0752528	1.48262	disease_pulldown_AZ_IP_vs_AZ_TotalRNA
NA	hsa-miR-4760-5p	29.9053	1.32715	1.27978	0.0140012	0.0754936	1.48918	disease_pulldown_AZ_IP_vs_AZ_TotalRNA
HSPA2	ENSG00000126803.10	1.73813	-1.30055	0.922887	0.0140673	0.0758114	1.45696	disease_pulldown_AZ_IP_vs_AZ_TotalRNA
NA	hsa-piR-23979	3.08746	-1.33971	1.11165	0.0141037	0.0759693	1.49962	disease_pulldown_AZ_IP_vs_AZ_TotalRNA
HSPA6	ENSG00000173110.8	3.81247	-1.33896	1.10649	0.0141217	0.076028	1.49833	disease_pulldown_AZ_IP_vs_AZ_TotalRNA
OLFML2A	ENSG00000185585.20	4.49285	1.33603	1.08637	0.0141753	0.0762782	1.49314	disease_pulldown_AZ_IP_vs_AZ_TotalRNA
ARID5B	ENSG00000150347.17	4.87418	1.27517	0.866522	0.0141888	0.0763124	1.42488	disease_pulldown_AZ_IP_vs_AZ_TotalRNA
NA	hsa-miR-4281	194.289	-1.0184	0.555173	0.0142153	0.0764164	1.13736	disease_pulldown_AZ_IP_vs_AZ_TotalRNA
NA	hsa-miR-6849-5p	10.1191	1.09931	0.626355	0.0142555	0.0765168	1.2271	disease_pulldown_AZ_IP_vs_AZ_TotalRNA
EMX2OS	ENSG00000229847.9	2.0265	1.33653	1.11423	0.0142519	0.0765168	1.49189	disease_pulldown_AZ_IP_vs_AZ_TotalRNA
NA	hsa-piR-10194	1.74933	1.33751	1.14511	0.01425	0.0765168	1.49298	disease_pulldown_AZ_IP_vs_AZ_TotalRNA
CXXC4	ENSG00000168772.12	61.3799	-1.16591	0.697561	0.0142633	0.0765199	1.30141	disease_pulldown_AZ_IP_vs_AZ_TotalRNA
NA	hsa-miR-3059-5p	3.59742	-1.29126	0.908297	0.0142736	0.0765371	1.44121	disease_pulldown_AZ_IP_vs_AZ_TotalRNA
[truncated: 8,722 more rows]

## Sheet: Table S4 - all Control RNA
gene_name	gene_id	baseMean	lfc	lfcSE	pvalue	padj	pi	comparison
NA	hsa-miR-6513-5p	824.442	10.071	0.638477	1.47684e-61	1.57667e-57	572.054	disease_pulldown_Healthy_IP_vs_Healthy_TotalRNA
NA	hsa-miR-3614-3p	502.532	6.20681	0.470249	6.22963e-42	3.32537e-38	232.62	disease_pulldown_Healthy_IP_vs_Healthy_TotalRNA
NA	5-8SrRNA	2.36119e+06	7.00901	0.570962	2.17458e-36	7.73862e-33	225.069	disease_pulldown_Healthy_IP_vs_Healthy_TotalRNA
NA	hsa-piR-32900	5088.46	-5.95079	0.49344	6.33571e-36	1.691e-32	189.068	disease_pulldown_Healthy_IP_vs_Healthy_TotalRNA
NA	hsa-piR-33047	3789.7	8.39928	0.707126	8.48814e-35	1.81239e-31	258.209	disease_pulldown_Healthy_IP_vs_Healthy_TotalRNA
NA	ENSG00000210082.2	23218.5	7.01264	0.589966	2.3832e-34	4.2405e-31	212.992	disease_pulldown_Healthy_IP_vs_Healthy_TotalRNA
NA	hsa-piR-32967	169.923	7.95236	0.686782	5.99094e-33	9.13704e-30	230.93	disease_pulldown_Healthy_IP_vs_Healthy_TotalRNA
NA	hsa-miR-1208	11892.8	7.47791	0.64465	6.94986e-33	9.27459e-30	217.104	disease_pulldown_Healthy_IP_vs_Healthy_TotalRNA
NA	hsa-piR-32860	91.6042	6.93735	0.608572	6.55067e-32	7.77055e-29	195.006	disease_pulldown_Healthy_IP_vs_Healthy_TotalRNA
NA	hsa-miR-7843-5p	33.3457	4.92524	0.452414	7.71338e-31	8.2348e-28	133.397	disease_pulldown_Healthy_IP_vs_Healthy_TotalRNA
NA	hsa-piR-32861	167.754	7.49633	0.678191	3.31486e-30	3.21722e-27	198.597	disease_pulldown_Healthy_IP_vs_Healthy_TotalRNA
NA	hsa-miR-5188	447.286	12.5462	1.34201	1.47818e-29	1.31509e-26	324.708	disease_pulldown_Healthy_IP_vs_Healthy_TotalRNA
NA	hsa-piR-33026	1357.02	-6.15759	0.614159	5.37213e-26	4.41176e-23	137.655	disease_pulldown_Healthy_IP_vs_Healthy_TotalRNA
NA	hsa-piR-32859	63.9234	6.84161	0.682995	1.51565e-25	1.15579e-22	150.085	disease_pulldown_Healthy_IP_vs_Healthy_TotalRNA
NA	hsa-piR-32968	183.079	6.91208	0.701632	8.16033e-25	5.80798e-22	146.785	disease_pulldown_Healthy_IP_vs_Healthy_TotalRNA
NA	hsa-piR-28247	5256.27	-5.88371	0.616946	3.70665e-24	2.47326e-21	121.244	disease_pulldown_Healthy_IP_vs_Healthy_TotalRNA
NA	hsa-miR-6816-3p	28.423	6.07564	0.640814	9.13763e-24	5.73843e-21	122.978	disease_pulldown_Healthy_IP_vs_Healthy_TotalRNA
NA	hsa-piR-33000	114.227	6.30059	0.694593	5.92749e-22	3.51566e-19	116.271	disease_pulldown_Healthy_IP_vs_Healthy_TotalRNA
NA	hsa-piR-32940	7143.78	-4.74891	0.541295	1.08429e-21	6.09259e-19	86.5023	disease_pulldown_Healthy_IP_vs_Healthy_TotalRNA
NA	hsa-miR-4774-3p	32.425	7.43988	0.825309	2.20451e-21	1.17677e-18	133.392	disease_pulldown_Healthy_IP_vs_Healthy_TotalRNA
NA	LTR101_Mam	66.1093	5.02348	0.592715	1.54976e-20	7.87867e-18	85.9193	disease_pulldown_Healthy_IP_vs_Healthy_TotalRNA
NA	LFSINE_Vert	140.634	5.92222	0.738914	2.41061e-18	1.1698e-15	88.43	disease_pulldown_Healthy_IP_vs_Healthy_TotalRNA
NA	hsa-piR-28271	304.968	-6.81557	0.846255	5.75981e-18	2.67355e-15	99.3226	disease_pulldown_Healthy_IP_vs_Healthy_TotalRNA
NA	hsa-miR-4448	1429.38	-3.77133	0.474721	6.66586e-18	2.9652e-15	54.7897	disease_pulldown_Healthy_IP_vs_Healthy_TotalRNA
NA	hsa-miR-4443	3644.81	-3.56715	0.452774	1.95302e-17	8.34019e-15	50.2212	disease_pulldown_Healthy_IP_vs_Healthy_TotalRNA
NA	hsa-piR-28264	844.132	-6.3716	0.815412	2.29732e-17	9.43314e-15	89.3638	disease_pulldown_Healthy_IP_vs_Healthy_TotalRNA
NA	hsa-miR-3064-5p	147.421	6.14343	0.794008	2.98374e-17	1.17979e-14	85.5669	disease_pulldown_Healthy_IP_vs_Healthy_TotalRNA
NA	hsa-piR-1044	1098.85	-5.65585	0.763652	1.71687e-16	6.54618e-14	74.5667	disease_pulldown_Healthy_IP_vs_Healthy_TotalRNA
NA	hsa-piR-30321	59.9753	23.4784	2.91113	2.58238e-16	9.50672e-14	305.735	disease_pulldown_Healthy_IP_vs_Healthy_TotalRNA
NA	hsa-piR-26626	29.6784	6.27773	0.844414	3.44702e-16	1.22668e-13	81.0535	disease_pulldown_Healthy_IP_vs_Healthy_TotalRNA
NA	hsa-piR-18916	88.3023	23.9958	2.99124	3.57718e-16	1.23193e-13	309.772	disease_pulldown_Healthy_IP_vs_Healthy_TotalRNA
NA	hsa-piR-24541	2385.2	-5.91475	0.805892	4.10294e-16	1.36884e-13	76.0853	disease_pulldown_Healthy_IP_vs_Healthy_TotalRNA
NA	hsa-miR-4760-5p	29.9053	-14.9902	2.33948	1.51686e-15	4.90726e-13	184.517	disease_pulldown_Healthy_IP_vs_Healthy_TotalRNA
NA	hsa-piR-32931	17.6791	5.76263	0.823705	3.82626e-15	1.20144e-12	68.6923	disease_pulldown_Healthy_IP_vs_Healthy_TotalRNA
NA	hsa-miR-1306-5p	36.3051	3.23726	0.443259	3.93916e-15	1.20156e-12	38.5889	disease_pulldown_Healthy_IP_vs_Healthy_TotalRNA
NA	hsa-miR-518a-3p	22.7671	6.18544	0.87734	4.6459e-15	1.37777e-12	73.3644	disease_pulldown_Healthy_IP_vs_Healthy_TotalRNA
NA	hsa-piR-28265	997.135	-5.09275	0.748073	7.28087e-15	2.10083e-12	59.4711	disease_pulldown_Healthy_IP_vs_Healthy_TotalRNA
NA	hsa-piR-11017	596.792	7.01234	0.994512	9.63336e-15	2.70647e-12	81.1159	disease_pulldown_Healthy_IP_vs_Healthy_TotalRNA
NA	hsa-piR-24553	3050.51	-6.22825	0.90758	1.75411e-14	4.80175e-12	70.495	disease_pulldown_Healthy_IP_vs_Healthy_TotalRNA
NA	hsa-piR-24552	3036.62	-6.24976	0.914816	2.20951e-14	5.89717e-12	70.1808	disease_pulldown_Healthy_IP_vs_Healthy_TotalRNA
NA	HERVS71	3796.1	-3.5774	0.5249	5.27651e-14	1.37395e-11	38.8579	disease_pulldown_Healthy_IP_vs_Healthy_TotalRNA
NA	hsa-piR-19387	42.7476	23.0909	3.18408	1.14517e-13	2.91091e-11	243.285	disease_pulldown_Healthy_IP_vs_Healthy_TotalRNA
NA	hsa-piR-5747	196.376	-6.41123	0.976797	1.49566e-13	3.7134e-11	66.8706	disease_pulldown_Healthy_IP_vs_Healthy_TotalRNA
RNU5E-6P	ENSG00000202444.1	129.47	8.00503	1.244	2.67116e-13	6.48121e-11	81.558	disease_pulldown_Healthy_IP_vs_Healthy_TotalRNA
NA	tRNA-Glu-GAA	236789	-3.47762	0.529735	3.78087e-13	8.9699e-11	34.9404	disease_pulldown_Healthy_IP_vs_Healthy_TotalRNA
SNORA14B	ENSG00000207181.1	135.369	7.27404	1.1265	4.31381e-13	1.00118e-10	72.7367	disease_pulldown_Healthy_IP_vs_Healthy_TotalRNA
NA	hsa-piR-26063	373.469	-6.08939	0.962577	4.69525e-13	1.06652e-10	60.7236	disease_pulldown_Healthy_IP_vs_Healthy_TotalRNA
NA	hsa-piR-8055	573.198	-3.91771	0.616533	5.0249e-13	1.11762e-10	38.9879	disease_pulldown_Healthy_IP_vs_Healthy_TotalRNA
NA	hsa-piR-32871	48.5321	6.82336	1.06791	5.94129e-13	1.27175e-10	67.5213	disease_pulldown_Healthy_IP_vs_Healthy_TotalRNA
NA	hsa-piR-19893	10.5193	5.33005	0.864268	5.95614e-13	1.27175e-10	52.744	disease_pulldown_Healthy_IP_vs_Healthy_TotalRNA
NA	hsa-piR-5748	198.019	-5.72755	0.922178	6.47189e-13	1.32873e-10	56.5685	disease_pulldown_Healthy_IP_vs_Healthy_TotalRNA
NA	hsa-miR-513b-5p	10.7531	3.74149	0.586257	6.39404e-13	1.32873e-10	36.9531	disease_pulldown_Healthy_IP_vs_Healthy_TotalRNA
NA	hsa-miR-1246	731.445	3.372	0.519108	7.90835e-13	1.59301e-10	33.0381	disease_pulldown_Healthy_IP_vs_Healthy_TotalRNA
NA	hsa-miR-4655-3p	215.063	-7.00399	1.10392	8.29405e-13	1.63977e-10	68.5356	disease_pulldown_Healthy_IP_vs_Healthy_TotalRNA
NA	hsa-piR-28276	189.709	-6.40233	1.02098	8.98371e-13	1.74382e-10	62.4771	disease_pulldown_Healthy_IP_vs_Healthy_TotalRNA
NA	hsa-piR-33012	184.422	5.87414	0.956181	1.1414e-12	2.17599e-10	56.7579	disease_pulldown_Healthy_IP_vs_Healthy_TotalRNA
NA	ENSG00000289901.1	34.5616	6.23691	1.00724	1.23357e-12	2.31046e-10	60.1008	disease_pulldown_Healthy_IP_vs_Healthy_TotalRNA
NA	hsa-piR-28277	224.627	-6.4167	1.03239	1.26576e-12	2.32987e-10	61.8099	disease_pulldown_Healthy_IP_vs_Healthy_TotalRNA
NA	hsa-piR-28469	12.9825	3.87106	0.627247	1.81392e-12	3.28228e-10	36.7125	disease_pulldown_Healthy_IP_vs_Healthy_TotalRNA
NA	hsa-piR-7834	24.4441	7.30253	1.17889	1.97854e-12	3.52049e-10	69.0337	disease_pulldown_Healthy_IP_vs_Healthy_TotalRNA
NA	hsa-miR-200c-3p	11.9918	3.41751	0.541258	2.29306e-12	4.01323e-10	32.1127	disease_pulldown_Healthy_IP_vs_Healthy_TotalRNA
NA	hsa-piR-28400	724.094	-5.11371	0.866682	2.79655e-12	4.81548e-10	47.6463	disease_pulldown_Healthy_IP_vs_Healthy_TotalRNA
NA	U11_repRNA	1995.19	3.48704	0.557816	2.85512e-12	4.83829e-10	32.4829	disease_pulldown_Healthy_IP_vs_Healthy_TotalRNA
NA	tRNA-Gly-GGG	134790	-4.31799	0.724396	2.90615e-12	4.84783e-10	40.2197	disease_pulldown_Healthy_IP_vs_Healthy_TotalRNA
NA	hsa-miR-3977	10.1456	6.5945	1.0949	4.40826e-12	7.24039e-10	60.2753	disease_pulldown_Healthy_IP_vs_Healthy_TotalRNA
NA	hsa-miR-668-3p	744.777	4.27771	0.730238	5.80864e-12	9.39591e-10	38.6152	disease_pulldown_Healthy_IP_vs_Healthy_TotalRNA
RNU5E-4P	ENSG00000201801.1	171.94	8.04518	1.3833	7.22254e-12	1.15086e-09	71.9156	disease_pulldown_Healthy_IP_vs_Healthy_TotalRNA
NA	ENSG00000279123.1	369.494	-5.58845	0.975551	1.02345e-11	1.60681e-09	49.145	disease_pulldown_Healthy_IP_vs_Healthy_TotalRNA
NA	hsa-piR-32581	22.1245	7.3893	1.26391	1.2688e-11	1.96315e-09	64.339	disease_pulldown_Healthy_IP_vs_Healthy_TotalRNA
NA	hsa-miR-1913	317.304	-4.1824	0.728995	1.40371e-11	2.14085e-09	36.2589	disease_pulldown_Healthy_IP_vs_Healthy_TotalRNA
NA	hsa-piR-20918	817.624	-5.54059	0.97876	1.45762e-11	2.19177e-09	47.9771	disease_pulldown_Healthy_IP_vs_Healthy_TotalRNA
NA	hsa-piR-26893	12.1239	5.28319	0.942151	1.69927e-11	2.51964e-09	45.4284	disease_pulldown_Healthy_IP_vs_Healthy_TotalRNA
NA	hsa-miR-6737-3p	28.9494	2.62897	0.418674	2.03776e-11	2.98015e-09	22.414	disease_pulldown_Healthy_IP_vs_Healthy_TotalRNA
RNU5A-1	ENSG00000199568.1	12.3351	3.86552	0.670449	2.22578e-11	3.21113e-09	32.8311	disease_pulldown_Healthy_IP_vs_Healthy_TotalRNA
NA	hsa-piR-28764	185.378	-5.11938	0.923759	2.348e-11	3.3423e-09	43.3916	disease_pulldown_Healthy_IP_vs_Healthy_TotalRNA
NA	hsa-miR-4750-3p	384.352	3.16151	0.525892	2.97949e-11	4.1854e-09	26.488	disease_pulldown_Healthy_IP_vs_Healthy_TotalRNA
NA	U7_repRNA	276.913	4.25045	0.762382	3.27525e-11	4.4829e-09	35.4846	disease_pulldown_Healthy_IP_vs_Healthy_TotalRNA
NA	hsa-miR-8079	13.4896	3.97445	0.702041	3.25803e-11	4.4829e-09	33.1804	disease_pulldown_Healthy_IP_vs_Healthy_TotalRNA
NA	hsa-piR-27489	95.913	-4.48966	0.815225	3.5927e-11	4.85514e-09	37.3261	disease_pulldown_Healthy_IP_vs_Healthy_TotalRNA
MTND6P3	ENSG00000254132.1	363.625	5.62842	1.02322	3.81835e-11	5.09558e-09	46.6754	disease_pulldown_Healthy_IP_vs_Healthy_TotalRNA
NA	hsa-piR-27490	379.076	-4.75887	0.876513	4.64319e-11	6.11984e-09	39.0859	disease_pulldown_Healthy_IP_vs_Healthy_TotalRNA
NA	hsa-miR-1291	21.2591	3.97589	0.711071	4.88355e-11	6.35814e-09	32.589	disease_pulldown_Healthy_IP_vs_Healthy_TotalRNA
NA	U5_repRNA	7466.85	2.98283	0.498579	5.59565e-11	7.19749e-09	24.2887	disease_pulldown_Healthy_IP_vs_Healthy_TotalRNA
NA	AluJb	389.575	-3.68442	0.648927	5.71675e-11	7.26572e-09	29.9864	disease_pulldown_Healthy_IP_vs_Healthy_TotalRNA
NA	LTR34	46.784	-3.03117	0.509493	6.06885e-11	7.62248e-09	24.6067	disease_pulldown_Healthy_IP_vs_Healthy_TotalRNA
NA	hsa-piR-6692	1813.35	-4.13529	0.756005	7.26368e-11	9.0171e-09	33.2682	disease_pulldown_Healthy_IP_vs_Healthy_TotalRNA
NA	hsa-piR-32893	1609.92	-4.79089	0.896954	7.55097e-11	9.26599e-09	38.4858	disease_pulldown_Healthy_IP_vs_Healthy_TotalRNA
NA	hsa-piR-6456	36.0383	5.61376	1.05369	9.69966e-11	1.17674e-08	44.5133	disease_pulldown_Healthy_IP_vs_Healthy_TotalRNA
NA	hsa-piR-32964	141.966	-6.22616	1.15239	9.81473e-11	1.17733e-08	49.3679	disease_pulldown_Healthy_IP_vs_Healthy_TotalRNA
NA	hsa-miR-7110-5p	46866.3	-4.56675	0.860643	1.0534e-10	1.24957e-08	36.0921	disease_pulldown_Healthy_IP_vs_Healthy_TotalRNA
NA	hsa-piR-32828	129.096	-6.71802	1.24026	1.154e-10	1.35385e-08	52.8603	disease_pulldown_Healthy_IP_vs_Healthy_TotalRNA
NA	hsa-miR-4284	40.9516	5.44687	1.03311	1.19181e-10	1.38302e-08	42.8079	disease_pulldown_Healthy_IP_vs_Healthy_TotalRNA
NA	hsa-miR-4488	117.64	-3.03514	0.520367	1.20973e-10	1.38872e-08	23.8482	disease_pulldown_Healthy_IP_vs_Healthy_TotalRNA
NA	hsa-miR-7704	17592	3.63009	0.651962	1.23118e-10	1.3983e-08	28.5122	disease_pulldown_Healthy_IP_vs_Healthy_TotalRNA
NA	MER4D	20.2593	4.18163	0.783263	1.41149e-10	1.58622e-08	32.6152	disease_pulldown_Healthy_IP_vs_Healthy_TotalRNA
NA	hsa-piR-25088	24.1863	22.4386	3.82145	1.7404e-10	1.93547e-08	173.074	disease_pulldown_Healthy_IP_vs_Healthy_TotalRNA
NA	HSMAR2	405.321	7.32693	1.39204	2.20385e-10	2.42559e-08	55.7959	disease_pulldown_Healthy_IP_vs_Healthy_TotalRNA
NA	Eulor8	420.206	6.45258	1.22797	2.3213e-10	2.5288e-08	49.0208	disease_pulldown_Healthy_IP_vs_Healthy_TotalRNA
NA	hsa-piR-32883	159.055	-6.80327	1.29559	2.59952e-10	2.80328e-08	51.3806	disease_pulldown_Healthy_IP_vs_Healthy_TotalRNA
NA	hsa-piR-28269	67.3407	-5.1307	1.00602	2.72371e-10	2.90784e-08	38.6672	disease_pulldown_Healthy_IP_vs_Healthy_TotalRNA
NA	LTR78B	1945.59	-4.93484	0.976403	3.50314e-10	3.70292e-08	36.673	disease_pulldown_Healthy_IP_vs_Healthy_TotalRNA
NA	hsa-piR-6426	16.2758	21.8365	3.91202	3.87645e-10	4.05735e-08	161.41	disease_pulldown_Healthy_IP_vs_Healthy_TotalRNA
NA	hsa-miR-3941	472.905	-5.03982	1.00325	4.07378e-10	4.22249e-08	37.1658	disease_pulldown_Healthy_IP_vs_Healthy_TotalRNA
NA	hsa-miR-2682-5p	82.2508	3.05333	0.544558	4.30274e-10	4.41692e-08	22.4569	disease_pulldown_Healthy_IP_vs_Healthy_TotalRNA
NA	hsa-miR-1225-5p	121.442	4.12089	0.80214	4.72718e-10	4.80642e-08	30.1574	disease_pulldown_Healthy_IP_vs_Healthy_TotalRNA
NA	MER54B	599.864	6.06005	1.19969	5.16766e-10	5.20471e-08	44.139	disease_pulldown_Healthy_IP_vs_Healthy_TotalRNA
NA	hsa-miR-711	40.7145	2.98536	0.5331	5.31088e-10	5.29897e-08	21.7209	disease_pulldown_Healthy_IP_vs_Healthy_TotalRNA
RNU5D-1	ENSG00000200169.1	130.689	5.20903	1.0582	6.95247e-10	6.87264e-08	37.3116	disease_pulldown_Healthy_IP_vs_Healthy_TotalRNA
NA	hsa-piR-28033	96.5714	5.88748	1.18636	7.29835e-10	7.14836e-08	42.0707	disease_pulldown_Healthy_IP_vs_Healthy_TotalRNA
NA	hsa-miR-503-3p	38.9064	-4.96092	1.01785	8.96731e-10	8.70318e-08	35.0257	disease_pulldown_Healthy_IP_vs_Healthy_TotalRNA
NA	hsa-miR-4433b-3p	3244.86	3.14848	0.582783	1.06385e-09	1.02322e-07	22.008	disease_pulldown_Healthy_IP_vs_Healthy_TotalRNA
NA	hsa-piR-28763	282.323	6.01455	1.23583	1.22013e-09	1.16304e-07	41.7073	disease_pulldown_Healthy_IP_vs_Healthy_TotalRNA
NA	hsa-piR-30758	116.925	-5.62924	1.16586	1.25149e-09	1.17935e-07	39.0014	disease_pulldown_Healthy_IP_vs_Healthy_TotalRNA
NA	AluJr	239.667	-3.18309	0.594349	1.25932e-09	1.17935e-07	22.0536	disease_pulldown_Healthy_IP_vs_Healthy_TotalRNA
NA	ENSG00000264634.1	33.7898	22.2635	4.25938	1.3453e-09	1.24891e-07	153.695	disease_pulldown_Healthy_IP_vs_Healthy_TotalRNA
NA	hsa-miR-769-5p	228.268	-4.29605	0.880231	1.40938e-09	1.29711e-07	29.587	disease_pulldown_Healthy_IP_vs_Healthy_TotalRNA
NA	hsa-piR-1119	376.677	-5.57172	1.16154	1.42919e-09	1.3041e-07	38.3596	disease_pulldown_Healthy_IP_vs_Healthy_TotalRNA
NA	hsa-piR-32962	33.0285	3.04706	0.566794	1.59214e-09	1.44048e-07	20.8465	disease_pulldown_Healthy_IP_vs_Healthy_TotalRNA
NA	hsa-miR-3670	20.4983	3.23263	0.617759	2.15276e-09	1.93133e-07	21.7044	disease_pulldown_Healthy_IP_vs_Healthy_TotalRNA
NA	hsa-miR-935	545.792	-4.48408	0.94789	2.44638e-09	2.15848e-07	29.8902	disease_pulldown_Healthy_IP_vs_Healthy_TotalRNA
NA	hsa-piR-3381	247.732	-3.87343	0.787943	2.42627e-09	2.15848e-07	25.8197	disease_pulldown_Healthy_IP_vs_Healthy_TotalRNA
NA	hsa-piR-32972	2069.99	-4.0633	0.840181	2.53802e-09	2.22098e-07	27.035	disease_pulldown_Healthy_IP_vs_Healthy_TotalRNA
NA	hsa-piR-28765	180.094	-3.84378	0.782231	2.60775e-09	2.26344e-07	25.5428	disease_pulldown_Healthy_IP_vs_Healthy_TotalRNA
NA	hsa-miR-3118	34.5709	7.01959	1.50093	2.96863e-09	2.5559e-07	46.2764	disease_pulldown_Healthy_IP_vs_Healthy_TotalRNA
NA	hsa-miR-6780a-3p	7.91297	3.6009	0.721885	3.08181e-09	2.63211e-07	23.6928	disease_pulldown_Healthy_IP_vs_Healthy_TotalRNA
NA	hsa-piR-32981	33.8912	5.35843	1.16311	3.37905e-09	2.86308e-07	35.0611	disease_pulldown_Healthy_IP_vs_Healthy_TotalRNA
NA	hsa-miR-665	207.191	-3.42358	0.680114	3.7655e-09	3.16539e-07	22.2518	disease_pulldown_Healthy_IP_vs_Healthy_TotalRNA
NA	hsa-piR-5762	85.7921	-6.48584	1.40034	3.88813e-09	3.24294e-07	42.087	disease_pulldown_Healthy_IP_vs_Healthy_TotalRNA
VTRNA1-2	ENSG00000202111.1	214.879	5.54287	1.20957	3.92047e-09	3.24457e-07	35.9668	disease_pulldown_Healthy_IP_vs_Healthy_TotalRNA
NA	hsa-piR-28388	150.782	3.37516	0.669278	4.05734e-09	3.33201e-07	21.8619	disease_pulldown_Healthy_IP_vs_Healthy_TotalRNA
GAS5	ENSG00000234741.10	114.393	5.55981	1.21549	4.09092e-09	3.33395e-07	36.0111	disease_pulldown_Healthy_IP_vs_Healthy_TotalRNA
NA	hsa-miR-18a-5p	16.112	5.89313	1.28494	4.21817e-09	3.41161e-07	38.1111	disease_pulldown_Healthy_IP_vs_Healthy_TotalRNA
NA	hsa-piR-27570	44.0698	4.32005	0.927853	4.27569e-09	3.43213e-07	27.9267	disease_pulldown_Healthy_IP_vs_Healthy_TotalRNA
NA	hsa-piR-28278	307.351	-3.10539	0.603981	4.82632e-09	3.84521e-07	19.9213	disease_pulldown_Healthy_IP_vs_Healthy_TotalRNA
RNU5F-1	ENSG00000199377.1	285.273	5.49712	1.22669	6.19512e-09	4.8992e-07	34.6862	disease_pulldown_Healthy_IP_vs_Healthy_TotalRNA
NA	hsa-piR-11015	50.0097	-4.54862	1.00543	6.42426e-09	5.04304e-07	28.6441	disease_pulldown_Healthy_IP_vs_Healthy_TotalRNA
NA	hsa-piR-18867	646.182	-3.08051	0.605688	6.86625e-09	5.35067e-07	19.3197	disease_pulldown_Healthy_IP_vs_Healthy_TotalRNA
NA	MER4B	23.6316	3.87092	0.822358	6.97577e-09	5.39662e-07	24.2625	disease_pulldown_Healthy_IP_vs_Healthy_TotalRNA
NA	hsa-miR-589-5p	40.5224	-3.41865	0.698735	7.8215e-09	6.00736e-07	21.2685	disease_pulldown_Healthy_IP_vs_Healthy_TotalRNA
NA	hsa-miR-6881-3p	8.56489	3.30972	0.669516	7.9612e-09	6.07098e-07	20.5756	disease_pulldown_Healthy_IP_vs_Healthy_TotalRNA
NA	hsa-piR-1900	57.116	-5.55481	1.25769	8.36234e-09	6.33166e-07	34.4314	disease_pulldown_Healthy_IP_vs_Healthy_TotalRNA
NA	hsa-piR-18838	13.3365	5.79823	1.31448	8.91644e-09	6.68299e-07	35.8043	disease_pulldown_Healthy_IP_vs_Healthy_TotalRNA
LINC01962	ENSG00000248473.2	771.517	-5.0671	1.15168	9.01415e-09	6.68299e-07	31.2895	disease_pulldown_Healthy_IP_vs_Healthy_TotalRNA
NA	hsa-piR-25623	67.2839	-3.84145	0.823058	9.00585e-09	6.68299e-07	23.7211	disease_pulldown_Healthy_IP_vs_Healthy_TotalRNA
NA	hsa-miR-7114-5p	1297.21	3.32702	0.67829	9.24872e-09	6.80961e-07	20.5173	disease_pulldown_Healthy_IP_vs_Healthy_TotalRNA
NA	hsa-piR-32942	1047.06	-4.42556	0.990314	9.44451e-09	6.90613e-07	27.2648	disease_pulldown_Healthy_IP_vs_Healthy_TotalRNA
NA	SVA_A	363.933	-3.07333	0.611883	9.68339e-09	7.03265e-07	18.9098	disease_pulldown_Healthy_IP_vs_Healthy_TotalRNA
NA	hsa-miR-3908	10.6763	3.90903	0.850427	1.11013e-08	8.00792e-07	23.8313	disease_pulldown_Healthy_IP_vs_Healthy_TotalRNA
NA	hsa-miR-4270	59.6172	3.21877	0.654702	1.14868e-08	8.23041e-07	19.5849	disease_pulldown_Healthy_IP_vs_Healthy_TotalRNA
SNORA27	ENSG00000207051.1	8.53192	3.98418	0.875972	1.21693e-08	8.66127e-07	24.1538	disease_pulldown_Healthy_IP_vs_Healthy_TotalRNA
NA	MIR1_Amn	79.5899	-4.75693	1.09502	1.30853e-08	9.25157e-07	28.7023	disease_pulldown_Healthy_IP_vs_Healthy_TotalRNA
NA	hsa-piR-12263	952.179	-2.79655	0.549048	1.32938e-08	9.33711e-07	16.8626	disease_pulldown_Healthy_IP_vs_Healthy_TotalRNA
NA	hsa-miR-4653-3p	155.529	3.47829	0.733093	1.40443e-08	9.7998e-07	20.9003	disease_pulldown_Healthy_IP_vs_Healthy_TotalRNA
NA	AluSz6	453.189	-2.78516	0.548412	1.47534e-08	1.02278e-06	16.6837	disease_pulldown_Healthy_IP_vs_Healthy_TotalRNA
NA	hsa-miR-140-5p	8.12122	5.17314	1.21366	1.65998e-08	1.13602e-06	30.7523	disease_pulldown_Healthy_IP_vs_Healthy_TotalRNA
NA	hsa-miR-5001-5p	10.2728	2.56033	0.496552	1.65124e-08	1.13602e-06	15.2202	disease_pulldown_Healthy_IP_vs_Healthy_TotalRNA
NA	hsa-piR-18682	17.0898	4.69651	1.09757	1.83677e-08	1.249e-06	27.7255	disease_pulldown_Healthy_IP_vs_Healthy_TotalRNA
NA	hsa-miR-487b-5p	14.9075	4.44466	1.02825	1.85044e-08	1.25034e-06	26.2367	disease_pulldown_Healthy_IP_vs_Healthy_TotalRNA
NA	tRNA-Phe-TTY	287094	-3.12513	0.642372	1.88119e-08	1.26312e-06	18.4337	disease_pulldown_Healthy_IP_vs_Healthy_TotalRNA
NA	hsa-piR-28270	84.4019	-4.57026	1.06686	1.97177e-08	1.31566e-06	26.877	disease_pulldown_Healthy_IP_vs_Healthy_TotalRNA
NA	hsa-piR-28063	19.3088	-4.58114	1.07124	2.02199e-08	1.33252e-06	26.9157	disease_pulldown_Healthy_IP_vs_Healthy_TotalRNA
NA	hsa-piR-1901	152.689	-3.81114	0.844495	2.01292e-08	1.33252e-06	22.3917	disease_pulldown_Healthy_IP_vs_Healthy_TotalRNA
NA	hsa-miR-6738-3p	7.44687	5.15093	1.2262	2.19249e-08	1.43601e-06	30.0961	disease_pulldown_Healthy_IP_vs_Healthy_TotalRNA
NA	hsa-piR-18178	8.59707	5.37528	1.28286	2.24306e-08	1.46018e-06	31.3679	disease_pulldown_Healthy_IP_vs_Healthy_TotalRNA
NA	hsa-piR-20437	147.755	-4.06837	0.932442	2.52585e-08	1.6343e-06	23.5423	disease_pulldown_Healthy_IP_vs_Healthy_TotalRNA
NA	hsa-piR-28104	83.4315	-4.36621	1.02307	2.59699e-08	1.67021e-06	25.2246	disease_pulldown_Healthy_IP_vs_Healthy_TotalRNA
NA	hsa-miR-6787-5p	628.784	3.5614	0.780191	2.73073e-08	1.7457e-06	20.5067	disease_pulldown_Healthy_IP_vs_Healthy_TotalRNA
HNRNPD	ENSG00000138668.20	19.7241	3.29035	0.700383	2.80338e-08	1.78148e-06	18.9169	disease_pulldown_Healthy_IP_vs_Healthy_TotalRNA
NA	hsa-piR-27434	132.796	-5.04728	1.219	2.9292e-08	1.85042e-06	28.9347	disease_pulldown_Healthy_IP_vs_Healthy_TotalRNA
NA	hsa-piR-12262	131.858	-3.63623	0.807928	3.1078e-08	1.9517e-06	20.7613	disease_pulldown_Healthy_IP_vs_Healthy_TotalRNA
NA	tRNA-His-CAY	27532.6	-2.61566	0.525219	3.62014e-08	2.26015e-06	14.7676	disease_pulldown_Healthy_IP_vs_Healthy_TotalRNA
SNORA63	ENSG00000200320.1	357.343	4.76781	1.15956	3.7475e-08	2.32607e-06	26.8589	disease_pulldown_Healthy_IP_vs_Healthy_TotalRNA
NA	hsa-piR-32965	54.386	-5.59003	1.37785	3.88228e-08	2.39579e-06	31.4191	disease_pulldown_Healthy_IP_vs_Healthy_TotalRNA
NA	hsa-piR-6459	60.5298	5.88492	1.45391	3.97568e-08	2.43933e-06	33.0305	disease_pulldown_Healthy_IP_vs_Healthy_TotalRNA
NDUFS7	ENSG00000115286.21	117.831	-5.40537	1.33577	4.10691e-08	2.50545e-06	30.2761	disease_pulldown_Healthy_IP_vs_Healthy_TotalRNA
NA	hsa-miR-212-5p	5.11607	4.95493	1.21819	4.15942e-08	2.52307e-06	27.7381	disease_pulldown_Healthy_IP_vs_Healthy_TotalRNA
NA	hsa-piR-24071	31.8856	-4.61186	1.12361	4.30198e-08	2.5948e-06	25.7614	disease_pulldown_Healthy_IP_vs_Healthy_TotalRNA
NA	hsa-piR-25624	105.055	-3.51961	0.790139	5.03373e-08	3.01911e-06	19.4287	disease_pulldown_Healthy_IP_vs_Healthy_TotalRNA
NA	hsa-piR-32916	7.11658	4.07715	0.971594	5.33371e-08	3.18116e-06	22.4138	disease_pulldown_Healthy_IP_vs_Healthy_TotalRNA
NA	hsa-miR-4530	1712.4	4.35622	1.06014	5.38545e-08	3.19417e-06	23.9402	disease_pulldown_Healthy_IP_vs_Healthy_TotalRNA
NA	LTR1F2	31.4566	-4.3245	1.05215	5.56203e-08	3.28067e-06	23.7157	disease_pulldown_Healthy_IP_vs_Healthy_TotalRNA
NA	hsa-miR-30a-5p	6.10603	3.23403	0.706134	5.64332e-08	3.31033e-06	17.7229	disease_pulldown_Healthy_IP_vs_Healthy_TotalRNA
NA	LTR27B	515.478	-4.1619	1.00316	5.8028e-08	3.36714e-06	22.777	disease_pulldown_Healthy_IP_vs_Healthy_TotalRNA
NA	hsa-miR-8063	18.6571	2.79409	0.581882	5.80324e-08	3.36714e-06	15.2913	disease_pulldown_Healthy_IP_vs_Healthy_TotalRNA
SNORD25	ENSG00000275043.1	25.0367	6.02832	1.52973	5.84696e-08	3.37417e-06	32.986	disease_pulldown_Healthy_IP_vs_Healthy_TotalRNA
NA	hsa-miR-887-3p	195.55	2.9988	0.638771	5.9092e-08	3.39175e-06	16.4022	disease_pulldown_Healthy_IP_vs_Healthy_TotalRNA
NA	hsa-piR-12779	14.9796	-4.5095	1.11687	6.30446e-08	3.5841e-06	24.557	disease_pulldown_Healthy_IP_vs_Healthy_TotalRNA
NA	hsa-miR-1307-3p	8.30161	2.46776	0.500112	6.31145e-08	3.5841e-06	13.4385	disease_pulldown_Healthy_IP_vs_Healthy_TotalRNA
NA	hsa-piR-18805	69.6831	-4.13633	1.00178	6.57786e-08	3.71562e-06	22.4601	disease_pulldown_Healthy_IP_vs_Healthy_TotalRNA
NA	hsa-miR-4524a-3p	40.3499	3.86119	0.91245	6.64192e-08	3.73206e-06	20.9587	disease_pulldown_Healthy_IP_vs_Healthy_TotalRNA
NA	hsa-miR-200a-5p	23.9041	4.2881	1.05286	6.85724e-08	3.83287e-06	23.2264	disease_pulldown_Healthy_IP_vs_Healthy_TotalRNA
NA	hsa-piR-23127	50.2677	3.46898	0.787462	7.09691e-08	3.9358e-06	18.7497	disease_pulldown_Healthy_IP_vs_Healthy_TotalRNA
NA	hsa-miR-328-5p	111.777	-2.06463	0.407678	7.11511e-08	3.9358e-06	11.1593	disease_pulldown_Healthy_IP_vs_Healthy_TotalRNA
NA	ENSG00000283696.1	330.563	-3.54551	0.81608	7.8078e-08	4.2967e-06	19.0283	disease_pulldown_Healthy_IP_vs_Healthy_TotalRNA
NA	hsa-miR-134-5p	13.7808	4.43758	1.11228	8.33067e-08	4.54943e-06	23.7057	disease_pulldown_Healthy_IP_vs_Healthy_TotalRNA
NA	hsa-piR-20436	73.2724	-4.11674	1.00866	8.35226e-08	4.54943e-06	21.9918	disease_pulldown_Healthy_IP_vs_Healthy_TotalRNA
NA	hsa-miR-3163	41.5297	5.59886	1.45225	8.59025e-08	4.6553e-06	29.8534	disease_pulldown_Healthy_IP_vs_Healthy_TotalRNA
NA	hsa-piR-33030	57.0213	4.82906	1.2403	9.28357e-08	5.00563e-06	25.5966	disease_pulldown_Healthy_IP_vs_Healthy_TotalRNA
NA	hsa-piR-15183	332.469	-3.23051	0.722936	9.51161e-08	5.10281e-06	17.0965	disease_pulldown_Healthy_IP_vs_Healthy_TotalRNA
SNORA14A	ENSG00000201643.1	21.26	5.26835	1.38104	1.07778e-07	5.72455e-06	27.618	disease_pulldown_Healthy_IP_vs_Healthy_TotalRNA
NA	LTR1F	31.6754	-2.98246	0.651724	1.07397e-07	5.72455e-06	15.6348	disease_pulldown_Healthy_IP_vs_Healthy_TotalRNA
NA	hsa-piR-25784	54.0585	7.4752	2.27527	1.11047e-07	5.81145e-06	39.138	disease_pulldown_Healthy_IP_vs_Healthy_TotalRNA
NA	hsa-miR-4667-5p	131.804	3.14482	0.701466	1.10105e-07	5.81145e-06	16.4654	disease_pulldown_Healthy_IP_vs_Healthy_TotalRNA
TMEM30A	ENSG00000112697.17	9.24757	2.92361	0.635411	1.10546e-07	5.81145e-06	15.3072	disease_pulldown_Healthy_IP_vs_Healthy_TotalRNA
NA	28SrRNA	1.29604e+07	2.56077	0.537427	1.18847e-07	6.18933e-06	13.3374	disease_pulldown_Healthy_IP_vs_Healthy_TotalRNA
NA	hsa-miR-4738-3p	79.3963	-2.92783	0.640193	1.24492e-07	6.45181e-06	15.1964	disease_pulldown_Healthy_IP_vs_Healthy_TotalRNA
NA	hsa-piR-33158	287.926	-4.9493	1.30332	1.29708e-07	6.68968e-06	25.6106	disease_pulldown_Healthy_IP_vs_Healthy_TotalRNA
NA	hsa-piR-28117	190.691	-3.3293	0.766652	1.31413e-07	6.74502e-06	17.2159	disease_pulldown_Healthy_IP_vs_Healthy_TotalRNA
NA	hsa-piR-26918	266.238	-3.1434	0.707648	1.33163e-07	6.80217e-06	16.2431	disease_pulldown_Healthy_IP_vs_Healthy_TotalRNA
NA	hsa-miR-3180-5p	54.0964	2.66927	0.571176	1.44195e-07	7.33062e-06	13.7063	disease_pulldown_Healthy_IP_vs_Healthy_TotalRNA
NA	hsa-miR-3121-5p	19.0585	5.75902	1.55624	1.46653e-07	7.42023e-06	29.5414	disease_pulldown_Healthy_IP_vs_Healthy_TotalRNA
NA	hsa-miR-6751-3p	1461.81	-2.89215	0.63505	1.48377e-07	7.47205e-06	14.8268	disease_pulldown_Healthy_IP_vs_Healthy_TotalRNA
NA	hsa-miR-6893-3p	66.1432	2.84735	0.623007	1.53484e-07	7.69292e-06	14.5611	disease_pulldown_Healthy_IP_vs_Healthy_TotalRNA
RNU5E-1	ENSG00000199347.1	95.6938	4.29427	1.10801	1.58842e-07	7.92431e-06	21.9052	disease_pulldown_Healthy_IP_vs_Healthy_TotalRNA
NA	hsa-miR-323a-5p	12.5772	3.40045	0.802244	1.74823e-07	8.68096e-06	17.2111	disease_pulldown_Healthy_IP_vs_Healthy_TotalRNA
NA	hsa-miR-6785-3p	35.9192	2.17144	0.448197	1.7766e-07	8.78099e-06	10.9798	disease_pulldown_Healthy_IP_vs_Healthy_TotalRNA
NA	hsa-piR-1155	34.3185	-4.72923	1.26325	1.8306e-07	8.92397e-06	23.88	disease_pulldown_Healthy_IP_vs_Healthy_TotalRNA
NA	hsa-miR-4512	260.257	-3.63858	0.886821	1.82907e-07	8.92397e-06	18.3728	disease_pulldown_Healthy_IP_vs_Healthy_TotalRNA
AMER2	ENSG00000165566.13	38.2707	3.30086	0.7706	1.82667e-07	8.92397e-06	16.6675	disease_pulldown_Healthy_IP_vs_Healthy_TotalRNA
NA	hsa-miR-1231	13.4598	3.09841	0.710511	2.139e-07	1.038e-05	15.4419	disease_pulldown_Healthy_IP_vs_Healthy_TotalRNA
NA	hsa-piR-32963	53.1379	-4.94864	1.35176	2.23356e-07	1.07898e-05	24.5798	disease_pulldown_Healthy_IP_vs_Healthy_TotalRNA
NA	hsa-piR-32895	48.592	-3.36231	0.80245	2.35998e-07	1.13492e-05	16.6268	disease_pulldown_Healthy_IP_vs_Healthy_TotalRNA
NA	AluSq4	130.728	-2.96696	0.674269	2.48197e-07	1.18823e-05	14.6126	disease_pulldown_Healthy_IP_vs_Healthy_TotalRNA
NA	AluJo	228.371	-2.7361	0.605545	2.53779e-07	1.20953e-05	13.4544	disease_pulldown_Healthy_IP_vs_Healthy_TotalRNA
NA	hsa-piR-12261	42.8969	-4.38104	1.18293	2.91843e-07	1.38476e-05	21.2858	disease_pulldown_Healthy_IP_vs_Healthy_TotalRNA
NA	hsa-miR-7114-3p	236.837	2.96311	0.678876	2.93212e-07	1.3851e-05	14.3963	disease_pulldown_Healthy_IP_vs_Healthy_TotalRNA
NA	AluYh9	351.798	-2.81803	0.635064	3.01554e-07	1.41824e-05	13.6625	disease_pulldown_Healthy_IP_vs_Healthy_TotalRNA
NA	7SL_repRNA	23892.3	-1.64474	0.33658	3.09817e-07	1.4507e-05	7.95797	disease_pulldown_Healthy_IP_vs_Healthy_TotalRNA
NA	hsa-miR-1915-5p	68.6586	-5.4544	1.55452	3.16978e-07	1.47775e-05	26.3469	disease_pulldown_Healthy_IP_vs_Healthy_TotalRNA
NA	ENSG00000226067.7	13.002	-4.13309	1.10004	3.19526e-07	1.48316e-05	19.9579	disease_pulldown_Healthy_IP_vs_Healthy_TotalRNA
MS4A15	ENSG00000166961.15	248.891	5.15316	1.45759	3.25877e-07	1.50609e-05	24.8493	disease_pulldown_Healthy_IP_vs_Healthy_TotalRNA
NA	hsa-miR-5011-5p	17.4903	5.63421	1.62022	3.28603e-07	1.50675e-05	27.168	disease_pulldown_Healthy_IP_vs_Healthy_TotalRNA
NA	LTR45B	70.5927	5.33043	1.51772	3.28842e-07	1.50675e-05	25.7031	disease_pulldown_Healthy_IP_vs_Healthy_TotalRNA
NA	hsa-piR-1080	1496.84	-3.34433	0.813597	3.44821e-07	1.57321e-05	16.0635	disease_pulldown_Healthy_IP_vs_Healthy_TotalRNA
RNU5B-1	ENSG00000200156.1	3619.4	2.05636	0.433486	3.55112e-07	1.61327e-05	9.85466	disease_pulldown_Healthy_IP_vs_Healthy_TotalRNA
NA	hsa-piR-32888	45.3869	-5.03512	1.43462	3.79029e-07	1.71462e-05	23.9966	disease_pulldown_Healthy_IP_vs_Healthy_TotalRNA
NA	hsa-piR-28004	34.1796	-4.54814	1.26892	3.97198e-07	1.78924e-05	21.5915	disease_pulldown_Healthy_IP_vs_Healthy_TotalRNA
NA	hsa-miR-524-3p	8.52066	2.98912	0.699073	4.05259e-07	1.81788e-05	14.1697	disease_pulldown_Healthy_IP_vs_Healthy_TotalRNA
NA	tRNA-Glu-GAG	191480	-2.66584	0.599547	4.13464e-07	1.84692e-05	12.6189	disease_pulldown_Healthy_IP_vs_Healthy_TotalRNA
GPM6A	ENSG00000150625.17	28.6943	3.27696	0.798747	4.18422e-07	1.85523e-05	15.5053	disease_pulldown_Healthy_IP_vs_Healthy_TotalRNA
NA	AluYi6	105.274	-3.14704	0.75333	4.18799e-07	1.85523e-05	14.8905	disease_pulldown_Healthy_IP_vs_Healthy_TotalRNA
NA	EuthAT-2	70.4682	4.64695	1.31463	4.4234e-07	1.95141e-05	21.8855	disease_pulldown_Healthy_IP_vs_Healthy_TotalRNA
NA	AluYk11	266.677	-2.71551	0.616574	4.45072e-07	1.95539e-05	12.7867	disease_pulldown_Healthy_IP_vs_Healthy_TotalRNA
NA	hsa-piR-13909	42.0927	5.95613	1.79148	4.51226e-07	1.9743e-05	28.0211	disease_pulldown_Healthy_IP_vs_Healthy_TotalRNA
NA	hsa-piR-20791	383.279	-2.72191	0.619267	4.55969e-07	1.98691e-05	12.7979	disease_pulldown_Healthy_IP_vs_Healthy_TotalRNA
SRPK2	ENSG00000135250.17	4.09431	3.5753	0.913803	4.61659e-07	2.00352e-05	16.7975	disease_pulldown_Healthy_IP_vs_Healthy_TotalRNA
NA	ENSG00000210194.1	465.138	3.51715	0.892319	4.65639e-07	2.01261e-05	16.5174	disease_pulldown_Healthy_IP_vs_Healthy_TotalRNA
NA	hsa-piR-20543	157.482	-3.028	0.718453	4.7879e-07	2.06111e-05	14.1889	disease_pulldown_Healthy_IP_vs_Healthy_TotalRNA
NA	hsa-piR-30778	295.046	-2.94948	0.693264	4.89161e-07	2.0973e-05	13.7986	disease_pulldown_Healthy_IP_vs_Healthy_TotalRNA
NA	hsa-miR-6510-5p	340.978	-3.03438	0.722215	4.98317e-07	2.12801e-05	14.1767	disease_pulldown_Healthy_IP_vs_Healthy_TotalRNA
NA	hsa-piR-33006	102.542	-4.25186	1.18015	5.04514e-07	2.14589e-05	19.8493	disease_pulldown_Healthy_IP_vs_Healthy_TotalRNA
NA	hsa-piR-28275	26.2937	-4.69649	1.35193	5.35655e-07	2.26931e-05	21.811	disease_pulldown_Healthy_IP_vs_Healthy_TotalRNA
NA	hsa-miR-6869-5p	1052.08	-3.25595	0.804059	5.4815e-07	2.31306e-05	15.094	disease_pulldown_Healthy_IP_vs_Healthy_TotalRNA
NA	hsa-miR-1276	625.51	4.1342	1.14342	5.59274e-07	2.35071e-05	19.1364	disease_pulldown_Healthy_IP_vs_Healthy_TotalRNA
NA	tRNA-Cys-TGY	25897	-2.55628	0.578965	6.07587e-07	2.54376e-05	11.7449	disease_pulldown_Healthy_IP_vs_Healthy_TotalRNA
NA	hsa-miR-4524b-5p	9.62692	5.00044	1.47939	6.16708e-07	2.57186e-05	22.9508	disease_pulldown_Healthy_IP_vs_Healthy_TotalRNA
SNORD18C	ENSG00000199574.1	8.51393	4.84867	1.42452	6.22594e-07	2.58631e-05	22.2424	disease_pulldown_Healthy_IP_vs_Healthy_TotalRNA
MASCRNA	ENSG00000274072.1	35.7048	-5.09905	1.51893	6.32293e-07	2.61642e-05	23.3653	disease_pulldown_Healthy_IP_vs_Healthy_TotalRNA
NA	HAL1b	373.12	2.92618	0.696609	6.50487e-07	2.68131e-05	13.3775	disease_pulldown_Healthy_IP_vs_Healthy_TotalRNA
NA	hsa-piR-4250	52.9653	6.30128	2.05036	6.58923e-07	2.70564e-05	28.7826	disease_pulldown_Healthy_IP_vs_Healthy_TotalRNA
NA	hsa-miR-214-3p	18.7902	3.37384	0.860308	6.96383e-07	2.8485e-05	15.3354	disease_pulldown_Healthy_IP_vs_Healthy_TotalRNA
NA	hsa-piR-30603	831.064	-2.6754	0.619392	7.07882e-07	2.88448e-05	12.1461	disease_pulldown_Healthy_IP_vs_Healthy_TotalRNA
NA	ENSG00000207421.1	47.1686	5.51732	1.6995	7.27109e-07	2.94038e-05	25.0023	disease_pulldown_Healthy_IP_vs_Healthy_TotalRNA
SNORD38B	ENSG00000281859.1	47.1686	5.51732	1.6995	7.27109e-07	2.94038e-05	25.0023	disease_pulldown_Healthy_IP_vs_Healthy_TotalRNA
NA	tRNA-Ala-GCA	106717	-2.82943	0.669521	7.36652e-07	2.96774e-05	12.8105	disease_pulldown_Healthy_IP_vs_Healthy_TotalRNA
NA	hsa-piR-5902	34.6221	-4.42717	1.28497	7.55786e-07	3.03337e-05	20.0023	disease_pulldown_Healthy_IP_vs_Healthy_TotalRNA
NA	hsa-piR-28058	33.1782	-2.53065	0.579347	7.91189e-07	3.16357e-05	11.3875	disease_pulldown_Healthy_IP_vs_Healthy_TotalRNA
NA	hsa-miR-493-5p	16.3222	4.89704	1.47668	8.22457e-07	3.27633e-05	21.9613	disease_pulldown_Healthy_IP_vs_Healthy_TotalRNA
NA	hsa-piR-19346	20.1074	5.80384	1.85197	8.45269e-07	3.35468e-05	25.9684	disease_pulldown_Healthy_IP_vs_Healthy_TotalRNA
LINC00383	ENSG00000235221.3	10.9205	5.19862	1.5984	8.50405e-07	3.36256e-05	23.2551	disease_pulldown_Healthy_IP_vs_Healthy_TotalRNA
NA	AluYd8	65.586	-3.05916	0.754277	8.58224e-07	3.38096e-05	13.6774	disease_pulldown_Healthy_IP_vs_Healthy_TotalRNA
NA	ENSG00000289474.2	14.5411	4.61799	1.38033	9.12414e-07	3.58122e-05	20.5314	disease_pulldown_Healthy_IP_vs_Healthy_TotalRNA
FCGR2A	ENSG00000143226.16	364.877	-3.81959	1.05883	9.45983e-07	3.69938e-05	16.9279	disease_pulldown_Healthy_IP_vs_Healthy_TotalRNA
FBXL16	ENSG00000127585.12	69.0314	-3.51766	0.936155	9.621e-07	3.74868e-05	15.5696	disease_pulldown_Healthy_IP_vs_Healthy_TotalRNA
NA	hsa-piR-33168	3215.04	3.56954	0.96147	1.0249e-06	3.97812e-05	15.7071	disease_pulldown_Healthy_IP_vs_Healthy_TotalRNA
NA	hsa-miR-4698	9.00676	3.15843	0.799398	1.02844e-06	3.97812e-05	13.8981	disease_pulldown_Healthy_IP_vs_Healthy_TotalRNA
NA	ENSG00000254416.6	22.5104	6.28033	2.20563	1.06595e-06	4.0927e-05	27.558	disease_pulldown_Healthy_IP_vs_Healthy_TotalRNA
NA	hsa-miR-30d-3p	260.909	5.29487	1.67364	1.06543e-06	4.0927e-05	23.2338	disease_pulldown_Healthy_IP_vs_Healthy_TotalRNA
NA	hsa-miR-1234-3p	73.0366	1.9166	0.420779	1.06956e-06	4.0927e-05	8.41001	disease_pulldown_Healthy_IP_vs_Healthy_TotalRNA
NA	hsa-piR-23780	68.5203	-3.27127	0.845175	1.08025e-06	4.11884e-05	14.3452	disease_pulldown_Healthy_IP_vs_Healthy_TotalRNA
NA	hsa-miR-6735-5p	18.4642	2.10959	0.470804	1.09898e-06	4.17533e-05	9.23857	disease_pulldown_Healthy_IP_vs_Healthy_TotalRNA
NA	hsa-piR-7819	45.5153	5.8434	1.93747	1.11293e-06	4.21333e-05	25.5671	disease_pulldown_Healthy_IP_vs_Healthy_TotalRNA
NA	NC_001526.4	2659.62	2.29169	0.521135	1.13892e-06	4.29652e-05	10.0075	disease_pulldown_Healthy_IP_vs_Healthy_TotalRNA
NA	AluSg7	425.791	-2.45207	0.568803	1.20015e-06	4.51154e-05	10.6559	disease_pulldown_Healthy_IP_vs_Healthy_TotalRNA
NA	hsa-piR-24027	68.4969	-3.59957	0.986587	1.22829e-06	4.59885e-05	15.6126	disease_pulldown_Healthy_IP_vs_Healthy_TotalRNA
NA	hsa-piR-20111	66.2947	-3.18966	0.820797	1.23199e-06	4.59885e-05	13.8347	disease_pulldown_Healthy_IP_vs_Healthy_TotalRNA
NA	tRNA-Ala-GCG	70538.9	-2.80546	0.681801	1.23904e-06	4.60907e-05	12.1656	disease_pulldown_Healthy_IP_vs_Healthy_TotalRNA
SNORA35B	ENSG00000271907.1	5.04382	5.51059	1.80463	1.28316e-06	4.74035e-05	23.8288	disease_pulldown_Healthy_IP_vs_Healthy_TotalRNA
LINC00869	ENSG00000291158.1	43.3687	-5.35641	1.73396	1.28321e-06	4.74035e-05	23.1621	disease_pulldown_Healthy_IP_vs_Healthy_TotalRNA
LINC02591	ENSG00000291158.1	43.3687	-5.35641	1.73396	1.28321e-06	4.74035e-05	23.1621	disease_pulldown_Healthy_IP_vs_Healthy_TotalRNA
NA	ENSG00000281852.1	255.931	4.83461	1.52194	1.3804e-06	5.08176e-05	20.7597	disease_pulldown_Healthy_IP_vs_Healthy_TotalRNA
NA	hsa-piR-5301	150.359	-3.01041	0.759634	1.39875e-06	5.13162e-05	12.9139	disease_pulldown_Healthy_IP_vs_Healthy_TotalRNA
NA	hsa-piR-32902	73.2488	-3.95223	1.14839	1.40596e-06	5.1404e-05	16.9511	disease_pulldown_Healthy_IP_vs_Healthy_TotalRNA
SNORA53	ENSG00000212443.1	50.5816	4.2214	1.26739	1.4446e-06	5.26368e-05	18.0621	disease_pulldown_Healthy_IP_vs_Healthy_TotalRNA
NA	hsa-piR-7233	77.5962	-3.33982	0.890179	1.45444e-06	5.27265e-05	14.2876	disease_pulldown_Healthy_IP_vs_Healthy_TotalRNA
NA	hsa-miR-10397-3p	6.43255	2.82359	0.694708	1.45694e-06	5.27265e-05	12.0792	disease_pulldown_Healthy_IP_vs_Healthy_TotalRNA
NA	hsa-piR-335	14.7507	5.09472	1.64258	1.46514e-06	5.28441e-05	21.7902	disease_pulldown_Healthy_IP_vs_Healthy_TotalRNA
ACTR2	ENSG00000138071.15	8.11388	2.70983	0.657783	1.51726e-06	5.45394e-05	11.5528	disease_pulldown_Healthy_IP_vs_Healthy_TotalRNA
NA	hsa-piR-33073	181.808	-2.91259	0.728559	1.54044e-06	5.51869e-05	12.4023	disease_pulldown_Healthy_IP_vs_Healthy_TotalRNA
BASP1	ENSG00000176788.9	42.5931	2.44583	0.578415	1.72706e-06	6.16658e-05	10.2968	disease_pulldown_Healthy_IP_vs_Healthy_TotalRNA
NA	hsa-piR-26844	72.5586	-3.58206	1.01059	1.86677e-06	6.64323e-05	14.9645	disease_pulldown_Healthy_IP_vs_Healthy_TotalRNA
NA	hsa-miR-335-5p	16.9103	5.60497	1.94779	1.8866e-06	6.69148e-05	23.3978	disease_pulldown_Healthy_IP_vs_Healthy_TotalRNA
CTNND2	ENSG00000169862.21	10.3729	3.14317	0.828489	1.95643e-06	6.91619e-05	13.076	disease_pulldown_Healthy_IP_vs_Healthy_TotalRNA
PIGQ	ENSG00000007541.17	33.8826	-4.9593	1.63527	1.99189e-06	7.01829e-05	20.5998	disease_pulldown_Healthy_IP_vs_Healthy_TotalRNA
NA	AluSg	161.045	-2.56924	0.62222	2.00178e-06	7.02992e-05	10.6702	disease_pulldown_Healthy_IP_vs_Healthy_TotalRNA
NA	FRAM	116.824	-2.34016	0.552167	2.05719e-06	7.20085e-05	9.69438	disease_pulldown_Healthy_IP_vs_Healthy_TotalRNA
NA	ENSG00000249072.1	2.54149	4.9079	1.64091	2.34999e-06	8.19886e-05	20.0549	disease_pulldown_Healthy_IP_vs_Healthy_TotalRNA
ZIM2-AS1	ENSG00000286125.3	5.46688	3.07644	0.814855	2.45261e-06	8.52901e-05	12.5184	disease_pulldown_Healthy_IP_vs_Healthy_TotalRNA
NA	hsa-piR-17414	35.5582	-4.16405	1.3112	2.65338e-06	9.19723e-05	16.8075	disease_pulldown_Healthy_IP_vs_Healthy_TotalRNA
SNORD30	ENSG00000277846.1	28.9393	4.67234	1.55097	2.66463e-06	9.20635e-05	18.8572	disease_pulldown_Healthy_IP_vs_Healthy_TotalRNA
NA	hsa-piR-12583	121.88	5.59344	2.05352	2.69843e-06	9.29304e-05	22.5519	disease_pulldown_Healthy_IP_vs_Healthy_TotalRNA
NA	hsa-miR-8071	604.684	2.61495	0.649594	2.74718e-06	9.43053e-05	10.5264	disease_pulldown_Healthy_IP_vs_Healthy_TotalRNA
NA	hsa-piR-27198	375.945	-2.89943	0.752809	2.80039e-06	9.58234e-05	11.6514	disease_pulldown_Healthy_IP_vs_Healthy_TotalRNA
NA	hsa-piR-7610	11.3837	5.07088	1.76181	2.86714e-06	9.77942e-05	20.3326	disease_pulldown_Healthy_IP_vs_Healthy_TotalRNA
NA	hsa-piR-3411	178.785	-3.5175	1.01814	2.92276e-06	9.9374e-05	14.0796	disease_pulldown_Healthy_IP_vs_Healthy_TotalRNA
METTL26	ENSG00000130731.16	34.3794	-4.64587	1.55563	2.95659e-06	0.000100205	18.5793	disease_pulldown_Healthy_IP_vs_Healthy_TotalRNA
NA	hsa-piR-5972	27.912	-4.46958	1.47223	2.98599e-06	0.000100563	17.8674	disease_pulldown_Healthy_IP_vs_Healthy_TotalRNA
NA	hsa-miR-498-3p	15.8433	-3.64967	1.08123	2.98003e-06	0.000100563	14.5898	disease_pulldown_Healthy_IP_vs_Healthy_TotalRNA
NA	FLAM_C	55.9742	-2.86242	0.742699	3.02484e-06	0.000101551	11.4305	disease_pulldown_Healthy_IP_vs_Healthy_TotalRNA
NA	AluYe6	65.7822	-3.04375	0.814415	3.04907e-06	0.000102043	12.1483	disease_pulldown_Healthy_IP_vs_Healthy_TotalRNA
NA	hsa-piR-24274	50.7825	5.48094	2.02795	3.13405e-06	0.00010456	21.8176	disease_pulldown_Healthy_IP_vs_Healthy_TotalRNA
SCARNA1	ENSG00000252947.1	18.7111	4.85391	1.66993	3.14699e-06	0.000104664	19.3196	disease_pulldown_Healthy_IP_vs_Healthy_TotalRNA
NA	hsa-miR-92a-1-5p	16.3016	2.58819	0.646335	3.16788e-06	0.000105032	10.2976	disease_pulldown_Healthy_IP_vs_Healthy_TotalRNA
NA	hsa-miR-9901	78.521	-3.21948	0.89136	3.19442e-06	0.000105584	12.8019	disease_pulldown_Healthy_IP_vs_Healthy_TotalRNA
NA	hsa-miR-7154-5p	7.08003	2.95207	0.782458	3.31936e-06	0.000109375	11.6934	disease_pulldown_Healthy_IP_vs_Healthy_TotalRNA
NA	ENSG00000210164.1	133.369	4.11179	1.3147	3.33004e-06	0.000109389	16.2869	disease_pulldown_Healthy_IP_vs_Healthy_TotalRNA
NA	hsa-piR-33193	13.4563	5.45549	2.03454	3.35888e-06	0.000109998	21.5962	disease_pulldown_Healthy_IP_vs_Healthy_TotalRNA
NA	hsa-miR-6088	126.954	2.55324	0.640662	3.6848e-06	0.000120303	10.008	disease_pulldown_Healthy_IP_vs_Healthy_TotalRNA
NA	hsa-piR-432	33.7615	-3.72095	1.13691	3.7159e-06	0.00012058	14.5814	disease_pulldown_Healthy_IP_vs_Healthy_TotalRNA
NA	AluYk12	198.214	-2.56714	0.645706	3.71167e-06	0.00012058	10.0599	disease_pulldown_Healthy_IP_vs_Healthy_TotalRNA
NA	hsa-miR-3654	12.584	5.38578	2.03185	3.829e-06	0.000123128	21.0565	disease_pulldown_Healthy_IP_vs_Healthy_TotalRNA
SNORA74A	ENSG00000200959.1	42.493	3.39429	0.983689	3.82514e-06	0.000123128	13.2705	disease_pulldown_Healthy_IP_vs_Healthy_TotalRNA
NA	hsa-miR-5585-3p	117.369	-2.63854	0.671783	3.8186e-06	0.000123128	10.3158	disease_pulldown_Healthy_IP_vs_Healthy_TotalRNA
NA	AluSq10	265.051	-2.32574	0.56959	4.00291e-06	0.000128334	9.05101	disease_pulldown_Healthy_IP_vs_Healthy_TotalRNA
NA	PRIMA41-int	196.943	3.25017	0.922032	4.0462e-06	0.000129333	12.6376	disease_pulldown_Healthy_IP_vs_Healthy_TotalRNA
NA	hsa-piR-4457	4.1427	3.3266	0.957947	4.09838e-06	0.00013061	12.9206	disease_pulldown_Healthy_IP_vs_Healthy_TotalRNA
NA	hsa-piR-28398	28.8903	3.06223	0.847798	4.5812e-06	0.000145562	11.7496	disease_pulldown_Healthy_IP_vs_Healthy_TotalRNA
NA	hsa-piR-11205	2.48189	4.43048	1.52715	4.70977e-06	0.000149203	16.952	disease_pulldown_Healthy_IP_vs_Healthy_TotalRNA
NA	hsa-piR-32898	87.5874	-3.70736	1.16079	4.93887e-06	0.000155758	14.116	disease_pulldown_Healthy_IP_vs_Healthy_TotalRNA
NA	hsa-piR-32002	399.475	-2.71834	0.713204	4.94586e-06	0.000155758	10.3502	disease_pulldown_Healthy_IP_vs_Healthy_TotalRNA
NA	hsa-miR-4480	7.15472	-3.41812	1.01798	4.98186e-06	0.000156431	13.0083	disease_pulldown_Healthy_IP_vs_Healthy_TotalRNA
NA	FordPrefect	60.1857	2.21653	0.543563	5.03047e-06	0.000157493	8.4289	disease_pulldown_Healthy_IP_vs_Healthy_TotalRNA
NA	hsa-piR-17974	211.118	-2.93425	0.802778	5.29455e-06	0.000165277	11.0967	disease_pulldown_Healthy_IP_vs_Healthy_TotalRNA
NA	hsa-miR-6800-5p	27.6935	4.12109	1.38472	5.33273e-06	0.000165983	15.5774	disease_pulldown_Healthy_IP_vs_Healthy_TotalRNA
NA	Charlie13a	27.6336	3.79471	1.21535	5.37445e-06	0.000166795	14.3357	disease_pulldown_Healthy_IP_vs_Healthy_TotalRNA
PPP3R1	ENSG00000221823.11	27.0298	3.61108	1.12341	5.48209e-06	0.000169643	13.6154	disease_pulldown_Healthy_IP_vs_Healthy_TotalRNA
NA	hsa-piR-24272	52.2936	5.43138	2.23771	5.53835e-06	0.000170889	20.4616	disease_pulldown_Healthy_IP_vs_Healthy_TotalRNA
NA	hsa-piR-1599	12.7331	4.09427	1.37839	5.61792e-06	0.000172844	15.404	disease_pulldown_Healthy_IP_vs_Healthy_TotalRNA
NA	hsa-piR-23829	7.07606	3.88623	1.26977	5.66776e-06	0.000173877	14.6113	disease_pulldown_Healthy_IP_vs_Healthy_TotalRNA
NA	hsa-piR-32974	13.6835	3.51363	1.07834	5.70984e-06	0.000174665	13.2035	disease_pulldown_Healthy_IP_vs_Healthy_TotalRNA
NA	MER57-int	108.773	2.90196	0.794906	5.79521e-06	0.00017677	10.8899	disease_pulldown_Healthy_IP_vs_Healthy_TotalRNA
NA	hsa-miR-520f-5p	30.6311	4.36187	1.52975	5.86519e-06	0.000178395	16.351	disease_pulldown_Healthy_IP_vs_Healthy_TotalRNA
NA	hsa-miR-5100	3158.01	-2.20957	0.548022	6.11198e-06	0.000185374	8.246	disease_pulldown_Healthy_IP_vs_Healthy_TotalRNA
IPO11	ENSG00000086200.17	3.64571	3.62011	1.14193	6.21526e-06	0.000187972	13.4882	disease_pulldown_Healthy_IP_vs_Healthy_TotalRNA
IPO11-LRRC70	ENSG00000086200.17	3.64571	3.62011	1.14193	6.21526e-06	0.000187972	13.4882	disease_pulldown_Healthy_IP_vs_Healthy_TotalRNA
NA	hsa-miR-3928-5p	4.65447	2.69308	0.715626	6.24743e-06	0.000188411	10.0315	disease_pulldown_Healthy_IP_vs_Healthy_TotalRNA
NA	hsa-piR-28727	172.758	-3.67953	1.17414	6.28148e-06	0.000188905	13.7017	disease_pulldown_Healthy_IP_vs_Healthy_TotalRNA
NAPB	ENSG00000125814.17	29.9864	3.10709	0.892124	6.44638e-06	0.000193319	11.5389	disease_pulldown_Healthy_IP_vs_Healthy_TotalRNA
NA	MER127	4.33127	3.83982	1.26682	6.66816e-06	0.00019941	14.2083	disease_pulldown_Healthy_IP_vs_Healthy_TotalRNA
SNORD22	ENSG00000277194.1	171.163	3.40339	1.03895	6.71416e-06	0.000200225	12.5874	disease_pulldown_Healthy_IP_vs_Healthy_TotalRNA
NA	AluYm1	108.243	-2.31866	0.586631	6.78176e-06	0.000201677	8.56823	disease_pulldown_Healthy_IP_vs_Healthy_TotalRNA
NA	hsa-miR-4683	10.4773	1.92603	0.46755	6.84503e-06	0.000202993	7.1119	disease_pulldown_Healthy_IP_vs_Healthy_TotalRNA
NA	hsa-piR-26832	2.84325	4.32759	1.54545	7.05612e-06	0.000208674	15.9278	disease_pulldown_Healthy_IP_vs_Healthy_TotalRNA
NA	hsa-let-7d-3p	10.3967	2.65738	0.709601	7.23064e-06	0.000213244	9.75556	disease_pulldown_Healthy_IP_vs_Healthy_TotalRNA
SEPTIN2	ENSG00000168385.18	8.75073	2.92215	0.818733	7.34262e-06	0.00021595	10.7116	disease_pulldown_Healthy_IP_vs_Healthy_TotalRNA
AEBP2	ENSG00000139154.16	11.7792	3.1406	0.919529	7.47991e-06	0.000219383	11.4908	disease_pulldown_Healthy_IP_vs_Healthy_TotalRNA
NA	hsa-miR-4757-3p	25.0348	4.80884	1.85763	7.58043e-06	0.000221722	17.5724	disease_pulldown_Healthy_IP_vs_Healthy_TotalRNA
NA	hsa-miR-4497	168.775	2.72997	0.741026	7.63635e-06	0.000222748	9.97037	disease_pulldown_Healthy_IP_vs_Healthy_TotalRNA
NA	hsa-miR-6893-5p	10.7596	2.49899	0.653831	7.69109e-06	0.000223733	9.122	disease_pulldown_Healthy_IP_vs_Healthy_TotalRNA
NA	ENSG00000210049.1	187.115	4.0812	1.42213	7.72856e-06	0.000224212	14.8937	disease_pulldown_Healthy_IP_vs_Healthy_TotalRNA
NA	hsa-piR-33169	7.88377	4.69903	1.79339	7.81516e-06	0.000225499	17.1367	disease_pulldown_Healthy_IP_vs_Healthy_TotalRNA
RHBDL1	ENSG00000103269.14	11.6577	-3.92244	1.33462	7.8067e-06	0.000225499	14.3046	disease_pulldown_Healthy_IP_vs_Healthy_TotalRNA
NA	hsa-piR-25028	17.0396	-3.40525	1.05832	8.05154e-06	0.000231693	12.3784	disease_pulldown_Healthy_IP_vs_Healthy_TotalRNA
NA	hsa-piR-8920	405.359	-2.71862	0.741018	8.26665e-06	0.000236679	9.8573	disease_pulldown_Healthy_IP_vs_Healthy_TotalRNA
NA	hsa-piR-27491	680.605	-2.62738	0.70516	8.26912e-06	0.000236679	9.52648	disease_pulldown_Healthy_IP_vs_Healthy_TotalRNA
NA	hsa-piR-17929	49.5028	5.29022	2.34749	8.36063e-06	0.000237388	19.1746	disease_pulldown_Healthy_IP_vs_Healthy_TotalRNA
G6PD	ENSG00000160211.20	23.7975	-4.29952	1.56257	8.34614e-06	0.000237388	15.5838	disease_pulldown_Healthy_IP_vs_Healthy_TotalRNA
NA	PRIMA4-int	616.36	2.85189	0.796786	8.33111e-06	0.000237388	10.3368	disease_pulldown_Healthy_IP_vs_Healthy_TotalRNA
USPL1	ENSG00000132952.12	21.4076	-4.30267	1.5659	8.40575e-06	0.000238036	15.5901	disease_pulldown_Healthy_IP_vs_Healthy_TotalRNA
NA	hsa-piR-27197	28.3229	-3.29875	1.01096	8.6791e-06	0.000245127	11.9105	disease_pulldown_Healthy_IP_vs_Healthy_TotalRNA
NA	LTR47A	89.1826	-4.48801	1.6873	8.72805e-06	0.000245859	16.1986	disease_pulldown_Healthy_IP_vs_Healthy_TotalRNA
NA	hsa-piR-30262	177.323	-2.69637	0.735935	8.83944e-06	0.000248342	9.72028	disease_pulldown_Healthy_IP_vs_Healthy_TotalRNA
SNORD24	ENSG00000206611.1	10.6299	3.97237	1.38403	8.92066e-06	0.000249966	14.309	disease_pulldown_Healthy_IP_vs_Healthy_TotalRNA
NA	hsa-miR-6768-5p	404.215	2.39974	0.625542	8.95471e-06	0.000250263	8.6429	disease_pulldown_Healthy_IP_vs_Healthy_TotalRNA
SNORA32	ENSG00000206799.1	20.8113	4.12548	1.47651	9.09274e-06	0.000253457	14.8356	disease_pulldown_Healthy_IP_vs_Healthy_TotalRNA
NA	hsa-miR-1912-3p	11.3293	-3.52262	1.13603	9.22185e-06	0.000256243	12.6509	disease_pulldown_Healthy_IP_vs_Healthy_TotalRNA
NA	hsa-miR-4534	887.024	2.82399	0.791591	9.24068e-06	0.000256243	10.1419	disease_pulldown_Healthy_IP_vs_Healthy_TotalRNA
NA	tRNA-Ala-GCY	214515	-2.642	0.718119	9.45445e-06	0.000261491	9.46507	disease_pulldown_Healthy_IP_vs_Healthy_TotalRNA
NA	hsa-piR-20792	900.173	-2.38021	0.622137	9.67585e-06	0.000266923	8.50593	disease_pulldown_Healthy_IP_vs_Healthy_TotalRNA
NA	hsa-miR-548ag	4.26304	3.54274	1.15379	9.74312e-06	0.000267515	12.657	disease_pulldown_Healthy_IP_vs_Healthy_TotalRNA
NA	tRNA-Tyr-TAC	272054	-2.80346	0.786282	9.74742e-06	0.000267515	10.0158	disease_pulldown_Healthy_IP_vs_Healthy_TotalRNA
LINC00632	ENSG00000203930.13	44.1795	2.55518	0.687666	1.00299e-05	0.000274562	9.0999	disease_pulldown_Healthy_IP_vs_Healthy_TotalRNA
WDR24	ENSG00000127580.17	11.2823	-3.80904	1.31038	1.01536e-05	0.000277238	13.5493	disease_pulldown_Healthy_IP_vs_Healthy_TotalRNA
LINC00240	ENSG00000224843.8	149.669	-4.08663	1.4781	1.03642e-05	0.000282265	14.5048	disease_pulldown_Healthy_IP_vs_Healthy_TotalRNA
DHX37	ENSG00000150990.9	28.8914	-3.76738	1.29372	1.06643e-05	0.000288964	13.3333	disease_pulldown_Healthy_IP_vs_Healthy_TotalRNA
EHBP1	ENSG00000115504.15	8.1514	2.60867	0.711654	1.06586e-05	0.000288964	9.23248	disease_pulldown_Healthy_IP_vs_Healthy_TotalRNA
NA	hsa-miR-6794-5p	211.903	1.97475	0.495417	1.0783e-05	0.000291441	6.98161	disease_pulldown_Healthy_IP_vs_Healthy_TotalRNA
NA	hsa-miR-208a-5p	85.7665	-2.69504	0.747595	1.08704e-05	0.000293063	9.52169	disease_pulldown_Healthy_IP_vs_Healthy_TotalRNA
NA	MER91A	835.842	3.00196	0.884724	1.0975e-05	0.000295136	10.5969	disease_pulldown_Healthy_IP_vs_Healthy_TotalRNA
NA	hsa-piR-6777	2.61404	4.43499	1.71521	1.11482e-05	0.000299041	15.6301	disease_pulldown_Healthy_IP_vs_Healthy_TotalRNA
NA	hsa-miR-3156-5p	253.791	2.86177	0.821548	1.12351e-05	0.000300616	10.0791	disease_pulldown_Healthy_IP_vs_Healthy_TotalRNA
NA	hsa-piR-20474	15.4334	-3.47981	1.13745	1.13208e-05	0.00030172	12.2503	disease_pulldown_Healthy_IP_vs_Healthy_TotalRNA
NA	hsa-piR-32903	46.029	-3.36128	1.07207	1.13329e-05	0.00030172	11.833	disease_pulldown_Healthy_IP_vs_Healthy_TotalRNA
NA	hsa-piR-5083	19.3191	-3.56425	1.18782	1.15466e-05	0.000306646	12.5225	disease_pulldown_Healthy_IP_vs_Healthy_TotalRNA
RNU5A-8P	ENSG00000200972.1	32.1077	4.86487	2.071	1.18292e-05	0.00031337	17.0462	disease_pulldown_Healthy_IP_vs_Healthy_TotalRNA
PPP2CB	ENSG00000104695.13	14.0846	3.50476	1.16137	1.22242e-05	0.000322235	12.238	disease_pulldown_Healthy_IP_vs_Healthy_TotalRNA
NA	SVA_B	240.476	-2.75413	0.779914	1.22164e-05	0.000322235	9.61694	disease_pulldown_Healthy_IP_vs_Healthy_TotalRNA
NA	Alu	80.8737	-2.86836	0.831279	1.23238e-05	0.000324061	10.0088	disease_pulldown_Healthy_IP_vs_Healthy_TotalRNA
NA	hsa-piR-25267	17.4207	3.70624	1.28329	1.25909e-05	0.000329463	12.9059	disease_pulldown_Healthy_IP_vs_Healthy_TotalRNA
NA	hsa-piR-15451	21.6091	-3.62633	1.23569	1.25677e-05	0.000329463	12.6276	disease_pulldown_Healthy_IP_vs_Healthy_TotalRNA
NA	HUERS-P3b	76.3233	2.66568	0.745072	1.27231e-05	0.000332106	9.27316	disease_pulldown_Healthy_IP_vs_Healthy_TotalRNA
NA	hsa-miR-940	1949.1	-2.42789	0.654007	1.32379e-05	0.000344702	8.4067	disease_pulldown_Healthy_IP_vs_Healthy_TotalRNA
NA	hsa-piR-19274	7.08451	3.20288	1.00389	1.32894e-05	0.0003452	11.0881	disease_pulldown_Healthy_IP_vs_Healthy_TotalRNA
NA	MER11D	19.3205	3.56622	1.20951	1.3396e-05	0.000347126	12.3374	disease_pulldown_Healthy_IP_vs_Healthy_TotalRNA
NA	hsa-miR-4652-5p	19.4765	4.74294	2.03199	1.39116e-05	0.000359613	16.3355	disease_pulldown_Healthy_IP_vs_Healthy_TotalRNA
NA	AluYh7	261.65	-2.48464	0.678986	1.41827e-05	0.000365734	8.5393	disease_pulldown_Healthy_IP_vs_Healthy_TotalRNA
NA	hsa-piR-29566	9.67216	4.5893	1.9182	1.46891e-05	0.000376068	15.7171	disease_pulldown_Healthy_IP_vs_Healthy_TotalRNA
NA	hsa-miR-2113	43.9006	2.42369	0.657655	1.46781e-05	0.000376068	8.30048	disease_pulldown_Healthy_IP_vs_Healthy_TotalRNA
NA	hsa-piR-28056	29.2317	-2.37694	0.640343	1.4677e-05	0.000376068	8.1404	disease_pulldown_Healthy_IP_vs_Healthy_TotalRNA
MAGI2	ENSG00000187391.22	5.96222	3.00606	0.9135	1.50077e-05	0.000381482	10.2763	disease_pulldown_Healthy_IP_vs_Healthy_TotalRNA
SNORA64	ENSG00000207405.1	25.6115	2.67434	0.758972	1.49579e-05	0.000381482	9.14231	disease_pulldown_Healthy_IP_vs_Healthy_TotalRNA
NA	hsa-miR-8078	23.4855	2.35152	0.63215	1.50041e-05	0.000381482	8.03875	disease_pulldown_Healthy_IP_vs_Healthy_TotalRNA
NA	hsa-miR-4763-3p	16.6141	-2.76825	0.800744	1.51039e-05	0.000383015	9.45851	disease_pulldown_Healthy_IP_vs_Healthy_TotalRNA
NA	AluYa8	145.026	-2.54292	0.705471	1.5147e-05	0.000383197	8.68807	disease_pulldown_Healthy_IP_vs_Healthy_TotalRNA
NA	hsa-piR-26323	25.934	5.02878	2.58232	1.53735e-05	0.000387808	17.1551	disease_pulldown_Healthy_IP_vs_Healthy_TotalRNA
NA	hsa-piR-27201	13.5845	4.94601	2.3577	1.54019e-05	0.000387808	16.8727	disease_pulldown_Healthy_IP_vs_Healthy_TotalRNA
NA	hsa-miR-615-5p	98.596	-2.23416	0.592046	1.54614e-05	0.00038839	7.62011	disease_pulldown_Healthy_IP_vs_Healthy_TotalRNA
NA	AluSp	647.47	-2.09395	0.54531	1.55005e-05	0.000388457	7.14175	disease_pulldown_Healthy_IP_vs_Healthy_TotalRNA
NA	hsa-miR-3133	8.01601	3.04134	0.937577	1.60226e-05	0.000399666	10.3354	disease_pulldown_Healthy_IP_vs_Healthy_TotalRNA
NA	tRNA-Leu-CTY	85183	-2.24575	0.597537	1.59893e-05	0.000399666	7.63173	disease_pulldown_Healthy_IP_vs_Healthy_TotalRNA
SNORA65	ENSG00000201302.1	96.9384	3.19234	1.0201	1.63023e-05	0.000405694	10.8278	disease_pulldown_Healthy_IP_vs_Healthy_TotalRNA
NA	hsa-piR-23399	3736.47	-2.54174	0.710751	1.67149e-05	0.000414995	8.59607	disease_pulldown_Healthy_IP_vs_Healthy_TotalRNA
NA	hsa-piR-11005	21.5958	-3.43647	1.16432	1.6788e-05	0.000415843	11.619	disease_pulldown_Healthy_IP_vs_Healthy_TotalRNA
NA	hsa-piR-32873	484.98	2.58053	0.727091	1.68475e-05	0.000416351	8.72358	disease_pulldown_Healthy_IP_vs_Healthy_TotalRNA
NA	hsa-piR-18936	16.3305	-3.46154	1.185	1.74589e-05	0.000430465	11.6518	disease_pulldown_Healthy_IP_vs_Healthy_TotalRNA
NA	tRNA-Leu-TTA	14141.3	-2.41274	0.662771	1.75325e-05	0.000431283	8.11945	disease_pulldown_Healthy_IP_vs_Healthy_TotalRNA
ATAD1	ENSG00000138138.14	4.37427	4.22455	1.69557	1.77512e-05	0.00043566	14.1981	disease_pulldown_Healthy_IP_vs_Healthy_TotalRNA
NA	AluJr4	211.848	-2.56235	0.723648	1.79978e-05	0.000440699	8.5989	disease_pulldown_Healthy_IP_vs_Healthy_TotalRNA
NA	hsa-piR-2801	26.4127	-3.65626	1.31292	1.81854e-05	0.000442393	12.2638	disease_pulldown_Healthy_IP_vs_Healthy_TotalRNA
NA	hsa-piR-7859	21.522	-2.54048	0.715239	1.81712e-05	0.000442393	8.52127	disease_pulldown_Healthy_IP_vs_Healthy_TotalRNA
NA	FLAM_A	102.472	-1.9997	0.521184	1.81913e-05	0.000442393	6.70739	disease_pulldown_Healthy_IP_vs_Healthy_TotalRNA
NA	hsa-piR-14788	28.037	4.00602	1.54637	1.82475e-05	0.000442476	13.4366	disease_pulldown_Healthy_IP_vs_Healthy_TotalRNA
NA	MER76-int	299.003	2.53469	0.713222	1.82776e-05	0.000442476	8.50162	disease_pulldown_Healthy_IP_vs_Healthy_TotalRNA
NA	tRNA-SeC-TGA	47442.1	-2.39115	0.657163	1.84174e-05	0.000444851	8.01461	disease_pulldown_Healthy_IP_vs_Healthy_TotalRNA
NA	hsa-miR-6750-3p	24.6209	2.35202	0.642955	1.85959e-05	0.00044815	7.87591	disease_pulldown_Healthy_IP_vs_Healthy_TotalRNA
NA	hsa-miR-296-3p	28.6758	2.17594	0.580885	1.89397e-05	0.000455405	7.27114	disease_pulldown_Healthy_IP_vs_Healthy_TotalRNA
NA	hsa-piR-20108	63.3395	-3.27326	1.09066	1.99864e-05	0.000478502	10.8676	disease_pulldown_Healthy_IP_vs_Healthy_TotalRNA
NA	5SrRNA	141652	2.42076	0.672974	1.99899e-05	0.000478502	8.0372	disease_pulldown_Healthy_IP_vs_Healthy_TotalRNA
NA	AluYf1	81.1086	-2.53605	0.720097	2.02606e-05	0.000483898	8.40764	disease_pulldown_Healthy_IP_vs_Healthy_TotalRNA
NA	hsa-piR-14647	26.9125	-3.38871	1.16241	2.03089e-05	0.000483969	11.2342	disease_pulldown_Healthy_IP_vs_Healthy_TotalRNA
YWHAG	ENSG00000170027.7	38.874	2.6799	0.782583	2.03789e-05	0.000484555	8.88296	disease_pulldown_Healthy_IP_vs_Healthy_TotalRNA
NRGN	ENSG00000154146.13	74.185	2.41382	0.672555	2.08281e-05	0.000494134	7.98048	disease_pulldown_Healthy_IP_vs_Healthy_TotalRNA
NA	hsa-piR-20298	12.6484	-3.29154	1.10824	2.10314e-05	0.000497851	10.8716	disease_pulldown_Healthy_IP_vs_Healthy_TotalRNA
NA	ENSG00000275110.1	7.5191	3.51851	1.24969	2.10814e-05	0.000497933	11.621	disease_pulldown_Healthy_IP_vs_Healthy_TotalRNA
SNORD1A	ENSG00000278261.1	10.6895	4.12102	1.66935	2.12175e-05	0.000499315	13.6061	disease_pulldown_Healthy_IP_vs_Healthy_TotalRNA
RANGAP1	ENSG00000100401.21	10.0004	2.42213	0.676889	2.12335e-05	0.000499315	7.99697	disease_pulldown_Healthy_IP_vs_Healthy_TotalRNA
NA	ENSG00000287279.1	81.2635	-4.0471	1.61665	2.144e-05	0.000503064	13.3489	disease_pulldown_Healthy_IP_vs_Healthy_TotalRNA
NA	hsa-piR-13693	2.50637	2.79958	0.842704	2.15458e-05	0.000504436	9.23076	disease_pulldown_Healthy_IP_vs_Healthy_TotalRNA
NA	hsa-piR-5518	2.07922	3.68319	1.36805	2.22645e-05	0.000517839	12.1022	disease_pulldown_Healthy_IP_vs_Healthy_TotalRNA
SNORA3A	ENSG00000200983.1	30.4517	3.52197	1.26046	2.21849e-05	0.000517839	11.5725	disease_pulldown_Healthy_IP_vs_Healthy_TotalRNA
NA	hsa-piR-18162	11.2221	3.20742	1.06641	2.24093e-05	0.000517839	10.539	disease_pulldown_Healthy_IP_vs_Healthy_TotalRNA
NA	Eulor9C	10.9429	3.01886	0.959073	2.23748e-05	0.000517839	9.91937	disease_pulldown_Healthy_IP_vs_Healthy_TotalRNA
NA	hsa-miR-7702	12.8517	3.00278	0.949707	2.22371e-05	0.000517839	9.86655	disease_pulldown_Healthy_IP_vs_Healthy_TotalRNA
NA	hsa-miR-3189-3p	5.97943	2.3318	0.644931	2.23665e-05	0.000517839	7.66183	disease_pulldown_Healthy_IP_vs_Healthy_TotalRNA
NA	hsa-miR-4453	6.33057	2.72323	0.809886	2.2511e-05	0.000519067	8.94519	disease_pulldown_Healthy_IP_vs_Healthy_TotalRNA
NA	Eulor11	16.4872	-3.4238	1.20098	2.26859e-05	0.00052197	11.2381	disease_pulldown_Healthy_IP_vs_Healthy_TotalRNA
NA	hsa-piR-23517	4.8357	3.3052	1.12971	2.31429e-05	0.000531341	10.8233	disease_pulldown_Healthy_IP_vs_Healthy_TotalRNA
NA	hsa-miR-5000-3p	15.128	1.96181	0.518739	2.34742e-05	0.00053779	6.41392	disease_pulldown_Healthy_IP_vs_Healthy_TotalRNA
NA	hsa-piR-21930	8.94296	2.64127	0.77617	2.37146e-05	0.000542136	8.62609	disease_pulldown_Healthy_IP_vs_Healthy_TotalRNA
NA	hsa-piR-32844	14.4038	4.21523	1.78251	2.38669e-05	0.000544451	13.7587	disease_pulldown_Healthy_IP_vs_Healthy_TotalRNA
NA	ENSG00000273175.2	16.306	3.20884	1.07783	2.43216e-05	0.000551666	10.4554	disease_pulldown_Healthy_IP_vs_Healthy_TotalRNA
NA	tRNA-Pro-CCY	47281.5	-2.4252	0.685988	2.43382e-05	0.000551666	7.9021	disease_pulldown_Healthy_IP_vs_Healthy_TotalRNA
NA	hsa-piR-22401	112.444	-2.24113	0.615488	2.42828e-05	0.000551666	7.30234	disease_pulldown_Healthy_IP_vs_Healthy_TotalRNA
NA	hsa-miR-5002-3p	7.90969	3.18085	1.06211	2.45161e-05	0.000553349	10.36	disease_pulldown_Healthy_IP_vs_Healthy_TotalRNA
NA	AluYi6_4d	105.62	-2.41242	0.681235	2.44885e-05	0.000553349	7.85725	disease_pulldown_Healthy_IP_vs_Healthy_TotalRNA
SF3A1	ENSG00000099995.19	5.81443	3.29682	1.13359	2.46652e-05	0.000555539	10.7321	disease_pulldown_Healthy_IP_vs_Healthy_TotalRNA
SNORA7B	ENSG00000207088.1	19.7052	2.46085	0.702862	2.53208e-05	0.000569105	7.98499	disease_pulldown_Healthy_IP_vs_Healthy_TotalRNA
PPP1R7	ENSG00000115685.15	7.33197	2.71185	0.815018	2.5709e-05	0.000576616	8.78398	disease_pulldown_Healthy_IP_vs_Healthy_TotalRNA
NA	hsa-piR-5299	10.3877	3.32293	1.15846	2.61165e-05	0.000584528	10.7437	disease_pulldown_Healthy_IP_vs_Healthy_TotalRNA
NA	hsa-piR-8928	23.7509	4.68094	2.52292	2.6249e-05	0.000586264	15.1284	disease_pulldown_Healthy_IP_vs_Healthy_TotalRNA
NA	hsa-miR-10396b-3p	130.242	-2.36563	0.668715	2.7181e-05	0.000605813	7.6118	disease_pulldown_Healthy_IP_vs_Healthy_TotalRNA
SNORD56	ENSG00000229686.1	26.485	3.42237	1.23144	2.74984e-05	0.000611611	10.9979	disease_pulldown_Healthy_IP_vs_Healthy_TotalRNA
NA	hsa-piR-20535	21.3843	-3.27838	1.13876	2.76619e-05	0.000613967	10.5297	disease_pulldown_Healthy_IP_vs_Healthy_TotalRNA
EMILIN3	ENSG00000183798.5	8.63142	3.05462	1.00586	2.83758e-05	0.000628506	9.77996	disease_pulldown_Healthy_IP_vs_Healthy_TotalRNA
NA	hsa-miR-519d-3p	9.59554	2.71578	0.82643	2.88669e-05	0.000638061	8.67731	disease_pulldown_Healthy_IP_vs_Healthy_TotalRNA
NA	hsa-miR-12117	4.88946	3.54879	1.3273	2.89757e-05	0.000639141	11.3363	disease_pulldown_Healthy_IP_vs_Healthy_TotalRNA
SNORA50C	ENSG00000277887.1	17.6747	3.15948	1.07495	2.98019e-05	0.000654662	10.0597	disease_pulldown_Healthy_IP_vs_Healthy_TotalRNA
NA	ENSG00000281311.1	17.6747	3.15948	1.07495	2.98019e-05	0.000654662	10.0597	disease_pulldown_Healthy_IP_vs_Healthy_TotalRNA
NA	hsa-piR-13365	13.7705	-3.67157	1.42428	3.02166e-05	0.000662408	11.6715	disease_pulldown_Healthy_IP_vs_Healthy_TotalRNA
NA	ENSG00000261889.1	229.183	-2.9336	0.944514	3.03087e-05	0.000663064	9.32429	disease_pulldown_Healthy_IP_vs_Healthy_TotalRNA
NA	hsa-piR-7006	4659.5	-2.39432	0.689889	3.19289e-05	0.00069566	7.56032	disease_pulldown_Healthy_IP_vs_Healthy_TotalRNA
NA	hsa-miR-6820-3p	72.4583	-1.92989	0.520472	3.18904e-05	0.00069566	6.09382	disease_pulldown_Healthy_IP_vs_Healthy_TotalRNA
NA	hsa-piR-30605	52.7135	-2.73569	0.845683	3.21802e-05	0.000699707	8.63133	disease_pulldown_Healthy_IP_vs_Healthy_TotalRNA
NA	hsa-piR-13426	23.6491	3.84278	1.57224	3.2288e-05	0.000700623	12.1221	disease_pulldown_Healthy_IP_vs_Healthy_TotalRNA
NA	AluSq2	302.324	-2.242	0.63102	3.26033e-05	0.000704601	7.06693	disease_pulldown_Healthy_IP_vs_Healthy_TotalRNA
PURA	ENSG00000185129.8	8.86083	1.93781	0.523942	3.25923e-05	0.000704601	6.10809	disease_pulldown_Healthy_IP_vs_Healthy_TotalRNA
NA	hsa-miR-6722-3p	1479.15	2.35536	0.678706	3.44747e-05	0.000743539	7.36921	disease_pulldown_Healthy_IP_vs_Healthy_TotalRNA
NA	hsa-piR-11516	5.39814	4.26118	2.01183	3.57512e-05	0.000762424	13.2855	disease_pulldown_Healthy_IP_vs_Healthy_TotalRNA
NA	hsa-piR-13667	1.73929	3.79832	1.56464	3.56674e-05	0.000762424	11.8424	disease_pulldown_Healthy_IP_vs_Healthy_TotalRNA
NA	hsa-piR-303	37.1995	-2.65025	0.812395	3.56926e-05	0.000762424	8.26297	disease_pulldown_Healthy_IP_vs_Healthy_TotalRNA
NA	hsa-piR-3923	168.012	-2.45989	0.724391	3.54522e-05	0.000762424	7.66946	disease_pulldown_Healthy_IP_vs_Healthy_TotalRNA
NA	hsa-piR-5915	271.953	-2.36697	0.685751	3.57788e-05	0.000762424	7.37974	disease_pulldown_Healthy_IP_vs_Healthy_TotalRNA
NA	hsa-miR-6717-5p	24.0739	-2.36391	0.684449	3.57525e-05	0.000762424	7.37021	disease_pulldown_Healthy_IP_vs_Healthy_TotalRNA
ZNF428	ENSG00000131116.12	6.54653	3.06396	1.04217	3.61747e-05	0.000769326	9.54084	disease_pulldown_Healthy_IP_vs_Healthy_TotalRNA
NA	hsa-piR-20793	65.2582	-2.69592	0.836512	3.63247e-05	0.000770979	8.39229	disease_pulldown_Healthy_IP_vs_Healthy_TotalRNA
NA	hsa-miR-4259	30.3904	1.7976	0.48357	3.65501e-05	0.000774224	5.59257	disease_pulldown_Healthy_IP_vs_Healthy_TotalRNA
IER5	ENSG00000162783.11	4.96235	2.55981	0.771849	3.67774e-05	0.000777495	7.95923	disease_pulldown_Healthy_IP_vs_Healthy_TotalRNA
NA	ENSG00000277957.1	5.58607	2.10945	0.589457	3.76781e-05	0.000794963	6.53856	disease_pulldown_Healthy_IP_vs_Healthy_TotalRNA
SAP18	ENSG00000150459.13	8.76209	3.02468	1.02449	3.79857e-05	0.000798432	9.36973	disease_pulldown_Healthy_IP_vs_Healthy_TotalRNA
NA	hsa-miR-6125	34.5112	1.92733	0.526846	3.79921e-05	0.000798432	5.97041	disease_pulldown_Healthy_IP_vs_Healthy_TotalRNA
NA	hsa-miR-12116	231.076	-2.54815	0.769208	3.81124e-05	0.000799386	7.89225	disease_pulldown_Healthy_IP_vs_Healthy_TotalRNA
NA	AluSx4	195.835	-2.15697	0.60896	3.92531e-05	0.000821698	6.65488	disease_pulldown_Healthy_IP_vs_Healthy_TotalRNA
NA	MER61F	4452.76	2.92032	0.967275	3.96155e-05	0.000826046	9.00334	disease_pulldown_Healthy_IP_vs_Healthy_TotalRNA
NA	hsa-miR-6872-3p	351.778	-2.4492	0.72734	3.95491e-05	0.000826046	7.55087	disease_pulldown_Healthy_IP_vs_Healthy_TotalRNA
NA	hsa-miR-1277-5p	2.4131	3.00685	1.01967	3.97973e-05	0.000828218	9.26667	disease_pulldown_Healthy_IP_vs_Healthy_TotalRNA
NA	hsa-piR-6916	118.653	-2.69888	0.847333	4.02321e-05	0.000835638	8.3071	disease_pulldown_Healthy_IP_vs_Healthy_TotalRNA
NTNG1	ENSG00000162631.20	4.65173	2.92244	0.971426	4.05909e-05	0.000841454	8.98642	disease_pulldown_Healthy_IP_vs_Healthy_TotalRNA
SPOPL	ENSG00000144228.9	4.07661	3.14404	1.1111	4.09418e-05	0.000847084	9.65874	disease_pulldown_Healthy_IP_vs_Healthy_TotalRNA
NA	hsa-miR-762	1237.03	-2.5717	0.788098	4.20333e-05	0.000867983	7.87325	disease_pulldown_Healthy_IP_vs_Healthy_TotalRNA
NA	hsa-miR-939-5p	8.70988	-3.17123	1.13506	4.24752e-05	0.000874272	9.69874	disease_pulldown_Healthy_IP_vs_Healthy_TotalRNA
NA	hsa-piR-13388	8.07251	-3.06665	1.06625	4.25016e-05	0.000874272	9.3789	disease_pulldown_Healthy_IP_vs_Healthy_TotalRNA
SNORD49A	ENSG00000277370.1	33.121	4.02099	1.83475	4.29093e-05	0.000879176	12.2878	disease_pulldown_Healthy_IP_vs_Healthy_TotalRNA
SMURF1	ENSG00000198742.10	4.08701	3.276	1.20925	4.28991e-05	0.000879176	10.0112	disease_pulldown_Healthy_IP_vs_Healthy_TotalRNA
NA	hsa-piR-10247	9.4139	2.95998	1.00152	4.31518e-05	0.000879176	9.04547	disease_pulldown_Healthy_IP_vs_Healthy_TotalRNA
NA	ENSG00000255008.5	286.837	-2.90785	0.970194	4.31477e-05	0.000879176	8.88617	disease_pulldown_Healthy_IP_vs_Healthy_TotalRNA
NA	tRNA-Pro-CCA	62863.4	-2.34121	0.686993	4.31321e-05	0.000879176	7.15457	disease_pulldown_Healthy_IP_vs_Healthy_TotalRNA
NA	hsa-piR-32947	5.74894	3.33057	1.25096	4.34807e-05	0.00088251	10.1725	disease_pulldown_Healthy_IP_vs_Healthy_TotalRNA
NA	hsa-piR-21927	2.1567	3.16247	1.13277	4.3437e-05	0.00088251	9.65907	disease_pulldown_Healthy_IP_vs_Healthy_TotalRNA
NA	hsa-piR-1614	17.8269	3.5886	1.4502	4.37817e-05	0.000886932	10.9528	disease_pulldown_Healthy_IP_vs_Healthy_TotalRNA
NA	hsa-miR-1469	9593.75	3.06462	1.06977	4.39401e-05	0.000887555	9.35262	disease_pulldown_Healthy_IP_vs_Healthy_TotalRNA
NA	hsa-piR-29642	39.3502	-2.63924	0.825146	4.39787e-05	0.000887555	8.05444	disease_pulldown_Healthy_IP_vs_Healthy_TotalRNA
NA	hsa-miR-1261	15.4542	-3.39134	1.29884	4.41451e-05	0.000889233	10.3469	disease_pulldown_Healthy_IP_vs_Healthy_TotalRNA
NA	hsa-piR-5057	7.4385	4.07545	1.90987	4.42288e-05	0.000889241	12.4341	disease_pulldown_Healthy_IP_vs_Healthy_TotalRNA
NA	AluYh3	103.16	-2.28893	0.667173	4.43183e-05	0.000889365	6.98334	disease_pulldown_Healthy_IP_vs_Healthy_TotalRNA
NA	hsa-piR-25439	2.51726	3.80903	1.64581	4.48557e-05	0.00089846	11.6042	disease_pulldown_Healthy_IP_vs_Healthy_TotalRNA
NA	hsa-piR-27435	263.173	-2.84896	0.942058	4.55139e-05	0.000909937	8.66364	disease_pulldown_Healthy_IP_vs_Healthy_TotalRNA
NA	ENSG00000210154.1	107.009	3.21894	1.18007	4.56369e-05	0.00091069	9.7876	disease_pulldown_Healthy_IP_vs_Healthy_TotalRNA
NA	AluSx1	202.875	-2.15121	0.615478	4.61546e-05	0.000917592	6.53396	disease_pulldown_Healthy_IP_vs_Healthy_TotalRNA
NA	hsa-miR-4707-5p	223.06	2.13054	0.607618	4.60949e-05	0.000917592	6.4712	disease_pulldown_Healthy_IP_vs_Healthy_TotalRNA
SNORD60	ENSG00000206630.1	4.40093	3.66021	1.53226	4.74707e-05	0.000940255	11.0786	disease_pulldown_Healthy_IP_vs_Healthy_TotalRNA
NA	ENSG00000281010.1	4.40093	3.66021	1.53226	4.74707e-05	0.000940255	11.0786	disease_pulldown_Healthy_IP_vs_Healthy_TotalRNA
NA	hsa-miR-548ao-3p	5.73718	3.87492	1.73396	4.80459e-05	0.000949017	11.7128	disease_pulldown_Healthy_IP_vs_Healthy_TotalRNA
TAFAZZIN	ENSG00000102125.17	7.14377	-3.0222	1.05599	4.82687e-05	0.000949017	9.1353	disease_pulldown_Healthy_IP_vs_Healthy_TotalRNA
NA	hsa-piR-33029	398.511	-2.58246	0.804979	4.82213e-05	0.000949017	7.80608	disease_pulldown_Healthy_IP_vs_Healthy_TotalRNA
NA	hsa-piR-28059	40.6905	-2.27068	0.664908	4.81523e-05	0.000949017	6.86363	disease_pulldown_Healthy_IP_vs_Healthy_TotalRNA
NA	MamGypsy2-I	16682.8	2.97322	1.02588	4.87042e-05	0.000955819	8.978	disease_pulldown_Healthy_IP_vs_Healthy_TotalRNA
RASSF5	ENSG00000266094.8	7.55164	-3.17711	1.16275	4.88911e-05	0.000957727	9.59094	disease_pulldown_Healthy_IP_vs_Healthy_TotalRNA
NA	hsa-miR-4783-5p	145.89	2.07012	0.588455	4.90088e-05	0.000958274	6.24868	disease_pulldown_Healthy_IP_vs_Healthy_TotalRNA
NA	hsa-piR-32961	237.698	-2.98827	1.03928	5.00448e-05	0.000973184	9.00007	disease_pulldown_Healthy_IP_vs_Healthy_TotalRNA
PANX2	ENSG00000073150.14	37.2563	-2.81844	0.935301	4.9997e-05	0.000973184	8.48859	disease_pulldown_Healthy_IP_vs_Healthy_TotalRNA
NA	hsa-piR-14737	62.2441	-2.31167	0.684191	4.99263e-05	0.000973184	6.96229	disease_pulldown_Healthy_IP_vs_Healthy_TotalRNA
NA	hsa-piR-32924	52.0218	-2.90377	0.987988	5.07037e-05	0.000984204	8.7314	disease_pulldown_Healthy_IP_vs_Healthy_TotalRNA
NA	hsa-miR-10396a-3p	107.673	-2.46432	0.753331	5.11873e-05	0.000991789	7.40178	disease_pulldown_Healthy_IP_vs_Healthy_TotalRNA
NA	hsa-miR-6515-3p	11.238	2.22064	0.648584	5.12849e-05	0.000991879	6.66977	disease_pulldown_Healthy_IP_vs_Healthy_TotalRNA
NA	hsa-piR-25622	16.6412	-2.76678	0.908844	5.13995e-05	0.000992298	8.30964	disease_pulldown_Healthy_IP_vs_Healthy_TotalRNA
SNORD19C	ENSG00000222345.1	9.09551	3.99318	1.90217	5.2204e-05	0.00100601	11.9691	disease_pulldown_Healthy_IP_vs_Healthy_TotalRNA
SNORA69	ENSG00000206622.1	10.6359	4.22058	2.31833	5.25237e-05	0.00101035	12.6429	disease_pulldown_Healthy_IP_vs_Healthy_TotalRNA
NA	hsa-miR-3937	8.72218	3.32669	1.28832	5.29316e-05	0.00101636	9.95663	disease_pulldown_Healthy_IP_vs_Healthy_TotalRNA
NA	hsa-miR-320a-5p	26.9264	1.81979	0.506553	5.44896e-05	0.0010444	5.42504	disease_pulldown_Healthy_IP_vs_Healthy_TotalRNA
NA	hsa-miR-6786-3p	95.8037	-3.07501	1.11359	5.56866e-05	0.00106393	9.14228	disease_pulldown_Healthy_IP_vs_Healthy_TotalRNA
VTRNA1-1	ENSG00000199990.1	128.725	2.69968	0.880111	5.5708e-05	0.00106393	8.02637	disease_pulldown_Healthy_IP_vs_Healthy_TotalRNA
NA	hsa-piR-32890	19.7291	-3.52253	1.46197	5.60915e-05	0.00106744	10.4677	disease_pulldown_Healthy_IP_vs_Healthy_TotalRNA
NA	MER11A	13.2998	1.8037	0.502419	5.59967e-05	0.00106744	5.35998	disease_pulldown_Healthy_IP_vs_Healthy_TotalRNA
NA	hsa-miR-627-5p	21.9437	1.85618	0.520046	5.62758e-05	0.00106904	5.51472	disease_pulldown_Healthy_IP_vs_Healthy_TotalRNA
NA	hsa-miR-6805-5p	15.2181	2.07781	0.598776	5.64373e-05	0.0010702	6.1722	disease_pulldown_Healthy_IP_vs_Healthy_TotalRNA
NA	hsa-piR-13522	51.3172	-2.70747	0.88683	5.69693e-05	0.00107838	8.03369	disease_pulldown_Healthy_IP_vs_Healthy_TotalRNA
NA	hsa-piR-21079	16.9566	4.07123	2.08042	5.75185e-05	0.00108685	12.0664	disease_pulldown_Healthy_IP_vs_Healthy_TotalRNA
NA	hsa-miR-4776-3p	37.6699	-3.07212	1.1177	5.77664e-05	0.0010896	9.10188	disease_pulldown_Healthy_IP_vs_Healthy_TotalRNA
NA	hsa-piR-14786	55.4222	3.11426	1.14912	5.82995e-05	0.00109772	9.21668	disease_pulldown_Healthy_IP_vs_Healthy_TotalRNA
NA	hsa-piR-27532	70.7585	-3.5138	1.46698	5.86273e-05	0.00110195	10.3933	disease_pulldown_Healthy_IP_vs_Healthy_TotalRNA
NA	hsa-miR-656-3p	14.9078	3.9167	1.87469	5.88236e-05	0.00110288	11.5835	disease_pulldown_Healthy_IP_vs_Healthy_TotalRNA
NA	hsa-piR-1507	22.8786	3.90886	1.86564	5.88839e-05	0.00110288	11.5603	disease_pulldown_Healthy_IP_vs_Healthy_TotalRNA
NA	U8_repRNA	224.382	2.34571	0.710563	5.91397e-05	0.00110574	6.93475	disease_pulldown_Healthy_IP_vs_Healthy_TotalRNA
NA	hsa-piR-30627	16.8691	-3.29754	1.29571	6.07e-05	0.00113292	9.7139	disease_pulldown_Healthy_IP_vs_Healthy_TotalRNA
NA	hsa-miR-3936	20.3309	3.86775	1.84253	6.18873e-05	0.00115307	11.364	disease_pulldown_Healthy_IP_vs_Healthy_TotalRNA
MTND2P28	ENSG00000225630.1	16.6978	2.94645	1.04385	6.22372e-05	0.00115757	8.6521	disease_pulldown_Healthy_IP_vs_Healthy_TotalRNA
ADGRG2	ENSG00000173698.18	22.6276	2.97395	1.0645	6.31305e-05	0.00117214	8.71672	disease_pulldown_Healthy_IP_vs_Healthy_TotalRNA
SNORD96A	ENSG00000272296.1	27.903	3.31452	1.32047	6.36806e-05	0.00117966	9.70573	disease_pulldown_Healthy_IP_vs_Healthy_TotalRNA
NA	hsa-piR-25156	9.88859	3.09331	1.15007	6.37563e-05	0.00117966	9.05796	disease_pulldown_Healthy_IP_vs_Healthy_TotalRNA
SNORA79B	ENSG00000222489.1	10.9145	2.98282	1.07335	6.42611e-05	0.00118694	8.72645	disease_pulldown_Healthy_IP_vs_Healthy_TotalRNA
SNORA21	ENSG00000199293.1	30.3474	3.14127	1.19145	6.5761e-05	0.00121154	9.16202	disease_pulldown_Healthy_IP_vs_Healthy_TotalRNA
LZTS3	ENSG00000088899.16	12.5072	2.3497	0.720272	6.58197e-05	0.00121154	6.85329	disease_pulldown_Healthy_IP_vs_Healthy_TotalRNA
NA	hsa-piR-1118	19.0507	-3.10257	1.16556	6.68136e-05	0.00122771	9.03129	disease_pulldown_Healthy_IP_vs_Healthy_TotalRNA
NA	hsa-miR-6813-5p	161.582	2.37339	0.7325	6.70608e-05	0.00123014	6.90669	disease_pulldown_Healthy_IP_vs_Healthy_TotalRNA
SPTBN2	ENSG00000173898.15	12.0183	2.42821	0.759543	6.81705e-05	0.00124835	7.05071	disease_pulldown_Healthy_IP_vs_Healthy_TotalRNA
NA	hsa-miR-370-3p	51.9356	-2.46907	0.780129	6.87641e-05	0.00125706	7.16188	disease_pulldown_Healthy_IP_vs_Healthy_TotalRNA
NA	hsa-piR-10392	5.59799	3.58813	1.59035	6.94417e-05	0.00126728	10.3953	disease_pulldown_Healthy_IP_vs_Healthy_TotalRNA
NA	ENSG00000232044.8	13.5075	3.24983	1.292	7.06256e-05	0.00128669	9.39374	disease_pulldown_Healthy_IP_vs_Healthy_TotalRNA
SIRT6	ENSG00000077463.15	12.045	-3.21675	1.26661	7.10781e-05	0.00129273	9.29156	disease_pulldown_Healthy_IP_vs_Healthy_TotalRNA
NA	hsa-miR-106a-5p	2.40978	3.36227	1.38901	7.12128e-05	0.00129297	9.71162	disease_pulldown_Healthy_IP_vs_Healthy_TotalRNA
NA	hsa-piR-5128	16.0624	3.86287	1.92044	7.14006e-05	0.00129418	11.156	disease_pulldown_Healthy_IP_vs_Healthy_TotalRNA
NA	hsa-piR-18114	16.8675	4.03244	2.48634	7.23821e-05	0.00130921	11.6255	disease_pulldown_Healthy_IP_vs_Healthy_TotalRNA
NA	hsa-piR-11180	53.3144	-3.13489	1.20608	7.2475e-05	0.00130921	9.03785	disease_pulldown_Healthy_IP_vs_Healthy_TotalRNA
NA	ENSG00000211459.2	441.302	2.56214	0.832975	7.2637e-05	0.00130992	7.38602	disease_pulldown_Healthy_IP_vs_Healthy_TotalRNA
NA	UCON37	16.5728	3.01976	1.12104	7.30333e-05	0.00131485	8.70032	disease_pulldown_Healthy_IP_vs_Healthy_TotalRNA
NA	AluYk3	90.3643	-2.24701	0.685134	7.5699e-05	0.00136054	6.44059	disease_pulldown_Healthy_IP_vs_Healthy_TotalRNA
NA	hsa-miR-4451	24.7253	-3.06078	1.15919	7.61493e-05	0.00136634	8.76742	disease_pulldown_Healthy_IP_vs_Healthy_TotalRNA
NA	FAM	81.1504	-1.97577	0.577084	7.63005e-05	0.00136675	5.65922	disease_pulldown_Healthy_IP_vs_Healthy_TotalRNA
MTCL3	ENSG00000214338.11	10.6284	2.65322	0.889974	7.71509e-05	0.00137967	7.58882	disease_pulldown_Healthy_IP_vs_Healthy_TotalRNA
NA	hsa-miR-2117	4.6295	2.92347	1.06254	7.7488e-05	0.00138338	8.35838	disease_pulldown_Healthy_IP_vs_Healthy_TotalRNA
NA	hsa-miR-6726-3p	23.0364	-2.23322	0.681128	7.78149e-05	0.0013869	6.38245	disease_pulldown_Healthy_IP_vs_Healthy_TotalRNA
NA	hsa-piR-26433	29.2246	3.85814	1.99077	7.9364e-05	0.00141215	10.9962	disease_pulldown_Healthy_IP_vs_Healthy_TotalRNA
LOC112267871	ENSG00000228549.5	9.30446	-3.12317	1.21786	8.00915e-05	0.00142036	8.89355	disease_pulldown_Healthy_IP_vs_Healthy_TotalRNA
NA	hsa-miR-3135b	301.471	-2.09308	0.624867	7.99918e-05	0.00142036	5.96026	disease_pulldown_Healthy_IP_vs_Healthy_TotalRNA
NA	MER65D	3859.49	2.93716	1.07951	8.0966e-05	0.00143349	8.35212	disease_pulldown_Healthy_IP_vs_Healthy_TotalRNA
NA	hsa-piR-32854	2.70674	2.79444	0.983161	8.13549e-05	0.00143561	7.94448	disease_pulldown_Healthy_IP_vs_Healthy_TotalRNA
NA	hsa-piR-32851	45.1205	-2.29244	0.710456	8.12399e-05	0.00143561	6.51732	disease_pulldown_Healthy_IP_vs_Healthy_TotalRNA
NA	hsa-miR-6829-5p	5.45333	-2.80049	0.991139	8.36752e-05	0.00147412	7.9295	disease_pulldown_Healthy_IP_vs_Healthy_TotalRNA
NA	hsa-miR-7109-3p	1434.83	2.5367	0.834344	8.41405e-05	0.00147988	7.1783	disease_pulldown_Healthy_IP_vs_Healthy_TotalRNA
NA	hsa-piR-30292	4.52166	3.44461	1.53054	8.76794e-05	0.00153958	9.6883	disease_pulldown_Healthy_IP_vs_Healthy_TotalRNA
MAEA	ENSG00000090316.16	43.0156	2.60633	0.878412	8.82115e-05	0.00154638	7.32556	disease_pulldown_Healthy_IP_vs_Healthy_TotalRNA
NA	hsa-miR-20a-5p	6.38668	3.63434	1.75016	8.95132e-05	0.00156663	10.1944	disease_pulldown_Healthy_IP_vs_Healthy_TotalRNA
SNORD4A	ENSG00000238578.1	11.0228	3.88063	2.27929	9.29249e-05	0.00162368	10.825	disease_pulldown_Healthy_IP_vs_Healthy_TotalRNA
NA	AluYk2	84.5034	-2.25782	0.705295	9.30838e-05	0.00162379	6.29811	disease_pulldown_Healthy_IP_vs_Healthy_TotalRNA
NA	hsa-miR-3198	187.09	2.76643	0.987731	9.53156e-05	0.00166002	7.69035	disease_pulldown_Healthy_IP_vs_Healthy_TotalRNA
NA	hsa-piR-31118	6.23546	-2.81302	1.01953	9.54907e-05	0.00166036	7.81963	disease_pulldown_Healthy_IP_vs_Healthy_TotalRNA
NA	hsa-miR-4700-3p	14.909	1.63746	0.47147	9.698e-05	0.00168351	4.54197	disease_pulldown_Healthy_IP_vs_Healthy_TotalRNA
NA	hsa-let-7e-3p	7.65463	2.80429	1.01915	9.89578e-05	0.00171506	7.75588	disease_pulldown_Healthy_IP_vs_Healthy_TotalRNA
NA	hsa-piR-2177	1.86314	3.50472	1.6443	9.91698e-05	0.00171594	9.69228	disease_pulldown_Healthy_IP_vs_Healthy_TotalRNA
NA	hsa-miR-4778-3p	29.2264	3.27563	1.40683	9.96985e-05	0.0017223	9.05349	disease_pulldown_Healthy_IP_vs_Healthy_TotalRNA
NA	hsa-piR-33087	14.9915	3.41653	1.55237	0.000100628	0.00173555	9.43154	disease_pulldown_Healthy_IP_vs_Healthy_TotalRNA
TAOK3	ENSG00000135090.14	2.17851	2.73057	0.972884	0.000101255	0.00174354	7.53246	disease_pulldown_Healthy_IP_vs_Healthy_TotalRNA
NA	hsa-piR-10349	37.5484	-2.53733	0.858194	0.000104398	0.00179476	6.96749	disease_pulldown_Healthy_IP_vs_Healthy_TotalRNA
NA	hsa-piR-866	6.91519	3.58243	1.76921	0.000104917	0.00180079	9.8321	disease_pulldown_Healthy_IP_vs_Healthy_TotalRNA
NA	hsa-piR-2574	7.89858	-3.00709	1.18398	0.000105595	0.00180953	8.24676	disease_pulldown_Healthy_IP_vs_Healthy_TotalRNA
NA	tRNA-Gln-CAG	50002.1	-2.51738	0.84887	0.00010626	0.001818	6.89866	disease_pulldown_Healthy_IP_vs_Healthy_TotalRNA
NA	hsa-piR-25818	2.77948	2.95962	1.14973	0.00010763	0.00183849	8.09616	disease_pulldown_Healthy_IP_vs_Healthy_TotalRNA
NA	hsa-piR-29305	2.94514	2.48119	0.831256	0.000108792	0.0018549	6.77782	disease_pulldown_Healthy_IP_vs_Healthy_TotalRNA
CYTB	ENSG00000198727.2	8.83412	2.17809	0.681762	0.000109156	0.0018549	5.94983	disease_pulldown_Healthy_IP_vs_Healthy_TotalRNA
NA	hsa-miR-1260a	136.503	2.03437	0.621018	0.000109285	0.0018549	5.55725	disease_pulldown_Healthy_IP_vs_Healthy_TotalRNA
NA	hsa-miR-6798-5p	155.586	2.01483	0.613151	0.000109277	0.0018549	5.50387	disease_pulldown_Healthy_IP_vs_Healthy_TotalRNA
NA	J04353.1	44184.2	2.54136	0.866634	0.000110047	0.00186191	6.93802	disease_pulldown_Healthy_IP_vs_Healthy_TotalRNA
PTMS	ENSG00000159335.18	15.4774	2.3187	0.747777	0.000109901	0.00186191	6.33015	disease_pulldown_Healthy_IP_vs_Healthy_TotalRNA
NA	LTR12E	28.4395	-2.33512	0.756425	0.000110584	0.00186804	6.37164	disease_pulldown_Healthy_IP_vs_Healthy_TotalRNA
TRIP12	ENSG00000153827.15	6.70532	2.45453	0.819131	0.000111351	0.00187801	6.69179	disease_pulldown_Healthy_IP_vs_Healthy_TotalRNA
NA	LTR29	15.3842	2.44771	0.815639	0.000111574	0.00187881	6.67274	disease_pulldown_Healthy_IP_vs_Healthy_TotalRNA
ADNP	ENSG00000101126.18	171.959	-3.3461	1.51859	0.000112247	0.00188716	9.11543	disease_pulldown_Healthy_IP_vs_Healthy_TotalRNA
NA	hsa-piR-33019	32.4486	-2.50127	0.846691	0.000112999	0.00189683	6.80839	disease_pulldown_Healthy_IP_vs_Healthy_TotalRNA
NA	ENSG00000234426.3	19.3235	3.21978	1.39328	0.000113625	0.00190311	8.75953	disease_pulldown_Healthy_IP_vs_Healthy_TotalRNA
GADD45B	ENSG00000099860.9	2.85097	2.81897	1.05334	0.000114087	0.00190311	7.66911	disease_pulldown_Healthy_IP_vs_Healthy_TotalRNA
FMR1	ENSG00000102081.16	7.94491	2.66576	0.947398	0.000113868	0.00190311	7.2523	disease_pulldown_Healthy_IP_vs_Healthy_TotalRNA
NA	hsa-miR-7109-5p	90.6985	-1.96464	0.595968	0.000114061	0.00190311	5.34488	disease_pulldown_Healthy_IP_vs_Healthy_TotalRNA
NA	ENSG00000200084.1	3.57103	3.47909	1.68561	0.000115454	0.00192291	9.44934	disease_pulldown_Healthy_IP_vs_Healthy_TotalRNA
NA	hsa-miR-6840-5p	77.4794	2.4512	0.821586	0.000115904	0.00192441	6.65674	disease_pulldown_Healthy_IP_vs_Healthy_TotalRNA
NA	hsa-piR-23197	772.937	-2.08252	0.644741	0.000115748	0.00192441	5.65551	disease_pulldown_Healthy_IP_vs_Healthy_TotalRNA
NA	hsa-piR-4758	19.4759	3.72703	2.40998	0.000118189	0.00195929	10.0924	disease_pulldown_Healthy_IP_vs_Healthy_TotalRNA
NA	hsa-miR-520e-5p	7.00474	3.14988	1.34292	0.000120271	0.00198884	8.50908	disease_pulldown_Healthy_IP_vs_Healthy_TotalRNA
NA	hsa-piR-33001	46.9059	-2.54092	0.877134	0.000120344	0.00198884	6.86403	disease_pulldown_Healthy_IP_vs_Healthy_TotalRNA
NA	hsa-miR-6744-3p	8.72906	2.59404	0.909817	0.00012069	0.00199149	7.00604	disease_pulldown_Healthy_IP_vs_Healthy_TotalRNA
NA	AluYg6	147.052	-2.41361	0.805755	0.00012103	0.00199166	6.51865	disease_pulldown_Healthy_IP_vs_Healthy_TotalRNA
NA	HERV9NC	226.984	2.26634	0.73089	0.000121074	0.00199166	6.12089	disease_pulldown_Healthy_IP_vs_Healthy_TotalRNA
SYDE2	ENSG00000097096.10	23.849	3.4877	1.73149	0.000123111	0.00202205	9.3966	disease_pulldown_Healthy_IP_vs_Healthy_TotalRNA
NA	SVA_D	127.726	-2.41505	0.808507	0.000123335	0.00202262	6.50635	disease_pulldown_Healthy_IP_vs_Healthy_TotalRNA
NA	hsa-piR-29772	24.9535	-2.66429	0.958768	0.000124006	0.0020274	7.17509	disease_pulldown_Healthy_IP_vs_Healthy_TotalRNA
NA	hsa-piR-18881	74.0114	-2.4377	0.821449	0.000123992	0.0020274	6.56488	disease_pulldown_Healthy_IP_vs_Healthy_TotalRNA
MOCS2-DT	ENSG00000247796.3	3.60477	3.64159	2.00269	0.000124771	0.00203677	9.79973	disease_pulldown_Healthy_IP_vs_Healthy_TotalRNA
NA	hsa-piR-18030	2.71083	3.46318	1.70938	0.000125608	0.00204732	9.31184	disease_pulldown_Healthy_IP_vs_Healthy_TotalRNA
NA	LTR12	19.2897	2.27393	0.739051	0.000127369	0.00207285	6.10195	disease_pulldown_Healthy_IP_vs_Healthy_TotalRNA
NA	ENSG00000209082.1	822.199	3.0375	1.25934	0.000129764	0.00210707	8.12932	disease_pulldown_Healthy_IP_vs_Healthy_TotalRNA
MLLT10	ENSG00000078403.17	5.19446	2.83316	1.08787	0.000129866	0.00210707	7.58245	disease_pulldown_Healthy_IP_vs_Healthy_TotalRNA
NA	AluY	95.0528	-2.15537	0.685349	0.000130461	0.0021135	5.7656	disease_pulldown_Healthy_IP_vs_Healthy_TotalRNA
NA	AluYj4	393.637	-2.02158	0.628496	0.000132313	0.00214027	5.39668	disease_pulldown_Healthy_IP_vs_Healthy_TotalRNA
ND6	ENSG00000198695.2	6.49801	2.47472	0.851357	0.000134182	0.00216067	6.59613	disease_pulldown_Healthy_IP_vs_Healthy_TotalRNA
NA	hsa-miR-204-3p	95.8472	2.41922	0.819759	0.000134047	0.00216067	6.44822	disease_pulldown_Healthy_IP_vs_Healthy_TotalRNA
NA	AluSc	269.194	-1.98566	0.614566	0.000133944	0.00216067	5.2926	disease_pulldown_Healthy_IP_vs_Healthy_TotalRNA
ITPKA	ENSG00000137825.11	6.57581	2.41936	0.820779	0.000135203	0.00217057	6.44378	disease_pulldown_Healthy_IP_vs_Healthy_TotalRNA
NA	AluSx3	172.067	-2.1117	0.668544	0.000135076	0.00217057	5.62437	disease_pulldown_Healthy_IP_vs_Healthy_TotalRNA
NA	hsa-miR-4757-5p	25.5745	3.13249	1.36295	0.000135853	0.00217447	8.34071	disease_pulldown_Healthy_IP_vs_Healthy_TotalRNA
C1QL3	ENSG00000165985.10	3.1398	2.83901	1.10104	0.000135664	0.00217447	7.55929	disease_pulldown_Healthy_IP_vs_Healthy_TotalRNA
NA	hsa-piR-25989	10.9824	-2.73874	1.02591	0.000136451	0.00218077	7.28885	disease_pulldown_Healthy_IP_vs_Healthy_TotalRNA
NA	U4_repRNA	7298.5	1.30677	0.382692	0.00013717	0.00218898	3.47569	disease_pulldown_Healthy_IP_vs_Healthy_TotalRNA
SNORD12C	ENSG00000209042.1	25.5181	3.63749	2.37316	0.000137478	0.00219062	9.67365	disease_pulldown_Healthy_IP_vs_Healthy_TotalRNA
NA	hsa-miR-1303	30.5646	-2.08709	0.659924	0.000139049	0.00221236	5.54153	disease_pulldown_Healthy_IP_vs_Healthy_TotalRNA
NA	hsa-piR-2575	8.03346	-2.89452	1.15445	0.000141003	0.00224009	7.66971	disease_pulldown_Healthy_IP_vs_Healthy_TotalRNA
UBL3	ENSG00000122042.10	5.8482	2.54578	0.90111	0.000141742	0.0022485	6.74148	disease_pulldown_Healthy_IP_vs_Healthy_TotalRNA
NA	hsa-piR-27484	7.69504	-2.66104	0.979572	0.000144057	0.00228183	7.02971	disease_pulldown_Healthy_IP_vs_Healthy_TotalRNA
NA	hsa-miR-4772-3p	15.3135	3.5355	1.9387	0.000146156	0.00230823	9.32213	disease_pulldown_Healthy_IP_vs_Healthy_TotalRNA
NA	U17_repRNA	64.1873	2.88342	1.15291	0.000146011	0.00230823	7.60278	disease_pulldown_Healthy_IP_vs_Healthy_TotalRNA
NA	hsa-piR-20448	3.6759	2.28566	0.761418	0.000151868	0.00239489	5.99005	disease_pulldown_Healthy_IP_vs_Healthy_TotalRNA
SNORA61	ENSG00000278274.1	5.41267	3.46716	1.84155	0.000152126	0.00239542	9.0861	disease_pulldown_Healthy_IP_vs_Healthy_TotalRNA
NA	hsa-miR-640	4.70838	2.63664	0.971553	0.000152362	0.00239561	6.90954	disease_pulldown_Healthy_IP_vs_Healthy_TotalRNA
NA	hsa-miR-4659a-5p	7.51337	2.40132	0.824272	0.000152612	0.00239602	6.29268	disease_pulldown_Healthy_IP_vs_Healthy_TotalRNA
NA	hsa-piR-10605	32.6859	3.30001	2.7177	0.000153595	0.00240084	8.64482	disease_pulldown_Healthy_IP_vs_Healthy_TotalRNA
NA	LTR83	46.6466	3.13835	1.40989	0.000153577	0.00240084	8.22134	disease_pulldown_Healthy_IP_vs_Healthy_TotalRNA
NA	MER50-int	162.672	-1.53138	0.456891	0.00015341	0.00240084	4.01166	disease_pulldown_Healthy_IP_vs_Healthy_TotalRNA
USP31	ENSG00000103404.15	4.51771	2.82989	1.12046	0.000154385	0.00240967	7.40878	disease_pulldown_Healthy_IP_vs_Healthy_TotalRNA
NA	hsa-piR-22866	10.5387	-2.90603	1.18716	0.000155515	0.00242376	7.60075	disease_pulldown_Healthy_IP_vs_Healthy_TotalRNA
NA	hsa-piR-29590	9.44532	3.39578	1.74147	0.000155954	0.00242707	8.87968	disease_pulldown_Healthy_IP_vs_Healthy_TotalRNA
NA	MER4D1	23.005	1.86791	0.578626	0.000158877	0.00246896	4.87055	disease_pulldown_Healthy_IP_vs_Healthy_TotalRNA
NA	hsa-piR-8893	11.9251	3.5404	2.37964	0.000159194	0.00247028	9.23072	disease_pulldown_Healthy_IP_vs_Healthy_TotalRNA
NA	hsa-miR-598-3p	2.92254	3.51411	1.99279	0.000159858	0.00247446	9.15961	disease_pulldown_Healthy_IP_vs_Healthy_TotalRNA
NA	hsa-piR-1117	19.1096	-2.91539	1.20243	0.000159927	0.00247446	7.59903	disease_pulldown_Healthy_IP_vs_Healthy_TotalRNA
CDK17	ENSG00000059758.8	3.97715	2.82857	1.12793	0.000160598	0.00248124	7.36936	disease_pulldown_Healthy_IP_vs_Healthy_TotalRNA
NA	hsa-miR-3141	361.91	-2.03043	0.647158	0.000163016	0.00251497	5.27804	disease_pulldown_Healthy_IP_vs_Healthy_TotalRNA
SNORA72	ENSG00000207067.1	14.9315	3.09254	1.38264	0.00016348	0.0025185	8.03709	disease_pulldown_Healthy_IP_vs_Healthy_TotalRNA
NA	hsa-miR-1268a	57.3637	-1.59483	0.48123	0.000164336	0.00252803	4.14212	disease_pulldown_Healthy_IP_vs_Healthy_TotalRNA
MYO18A	ENSG00000196535.20	12.536	2.39252	0.828625	0.000165476	0.0025419	6.20822	disease_pulldown_Healthy_IP_vs_Healthy_TotalRNA
NA	hsa-piR-20905	21.2781	3.53734	2.21518	0.000166254	0.00255018	9.17384	disease_pulldown_Healthy_IP_vs_Healthy_TotalRNA
NA	ENSG00000289058.2	4.12107	3.36703	1.74925	0.000168882	0.00258355	8.71315	disease_pulldown_Healthy_IP_vs_Healthy_TotalRNA
NAP1L5	ENSG00000177432.8	7.71054	2.869	1.17444	0.000168913	0.00258355	7.42434	disease_pulldown_Healthy_IP_vs_Healthy_TotalRNA
NA	hsa-piR-28173	3.79657	3.49687	2.03301	0.000169791	0.00259326	9.04346	disease_pulldown_Healthy_IP_vs_Healthy_TotalRNA
NA	hsa-piR-3784	19.3253	3.35178	1.7429	0.000173455	0.00264544	8.63923	disease_pulldown_Healthy_IP_vs_Healthy_TotalRNA
NA	hsa-piR-33013	60.5381	-2.38535	0.83113	0.00017503	0.00266564	6.14037	disease_pulldown_Healthy_IP_vs_Healthy_TotalRNA
NA	hsa-piR-32842	63.0231	2.09435	0.681696	0.000175953	0.00267589	5.38779	disease_pulldown_Healthy_IP_vs_Healthy_TotalRNA
NA	hsa-miR-675-3p	7.40784	-2.7344	1.07042	0.000176273	0.00267695	7.03385	disease_pulldown_Healthy_IP_vs_Healthy_TotalRNA
NA	NC_001357.1	6006.76	2.36708	0.82192	0.000176974	0.00268378	6.08636	disease_pulldown_Healthy_IP_vs_Healthy_TotalRNA
NA	hsa-piR-32704	9.59052	-2.84146	1.16518	0.000179828	0.00271933	7.28988	disease_pulldown_Healthy_IP_vs_Healthy_TotalRNA
NEFM	ENSG00000104722.14	59.9574	2.40713	0.847172	0.000179766	0.00271933	6.17559	disease_pulldown_Healthy_IP_vs_Healthy_TotalRNA
ACTG1P14	ENSG00000230581.2	20.8575	-2.55747	0.943392	0.000180194	0.00272101	6.56061	disease_pulldown_Healthy_IP_vs_Healthy_TotalRNA
NEFH	ENSG00000100285.10	16.0864	2.23768	0.754064	0.000181009	0.00272944	5.73725	disease_pulldown_Healthy_IP_vs_Healthy_TotalRNA
NA	LTR91	39.2947	3.45567	2.01319	0.000181939	0.002739	8.85483	disease_pulldown_Healthy_IP_vs_Healthy_TotalRNA
NA	hsa-piR-3987	14.1465	3.3067	1.7037	0.000182155	0.002739	8.47312	disease_pulldown_Healthy_IP_vs_Healthy_TotalRNA
NA	hsa-piR-26667	21.2197	3.38368	1.84057	0.000182765	0.00274431	8.66753	disease_pulldown_Healthy_IP_vs_Healthy_TotalRNA
NA	Charlie26a	5.38307	2.13702	0.705425	0.000183733	0.00275496	5.47052	disease_pulldown_Healthy_IP_vs_Healthy_TotalRNA
NA	hsa-piR-17038	30.9344	3.28707	1.68047	0.000184203	0.00275813	8.41288	disease_pulldown_Healthy_IP_vs_Healthy_TotalRNA
NA	hsa-piR-32919	4.14541	2.99861	1.32735	0.000186469	0.00278815	7.66049	disease_pulldown_Healthy_IP_vs_Healthy_TotalRNA
NA	AluSx	200.796	-2.06925	0.675141	0.000186848	0.00278991	5.28571	disease_pulldown_Healthy_IP_vs_Healthy_TotalRNA
NA	hsa-piR-31594	16.3347	3.36179	1.82028	0.000187505	0.00279582	8.58431	disease_pulldown_Healthy_IP_vs_Healthy_TotalRNA
NA	AluYb8	102.564	-2.00925	0.648848	0.000188277	0.00280341	5.12825	disease_pulldown_Healthy_IP_vs_Healthy_TotalRNA
MBTPS2	ENSG00000012174.12	2.4838	2.51844	0.924069	0.000188736	0.00280634	6.4267	disease_pulldown_Healthy_IP_vs_Healthy_TotalRNA
NA	hsa-piR-21296	11.6428	3.37065	1.86141	0.000192248	0.00285458	8.57647	disease_pulldown_Healthy_IP_vs_Healthy_TotalRNA
SNORA8	ENSG00000207304.1	59.5836	3.05589	1.4032	0.000193577	0.00287031	7.7683	disease_pulldown_Healthy_IP_vs_Healthy_TotalRNA
NA	hsa-miR-23a-5p	59.9186	1.69653	0.525896	0.000194624	0.00288183	4.30974	disease_pulldown_Healthy_IP_vs_Healthy_TotalRNA
NA	hsa-piR-15181	305.412	-2.0108	0.652409	0.000195378	0.00288899	5.10593	disease_pulldown_Healthy_IP_vs_Healthy_TotalRNA
NA	hsa-miR-3184-5p	24.726	-1.8744	0.594748	0.000195767	0.00289075	4.75907	disease_pulldown_Healthy_IP_vs_Healthy_TotalRNA
NA	hsa-piR-33091	64.0384	2.99542	1.34123	0.000196357	0.00289546	7.60323	disease_pulldown_Healthy_IP_vs_Healthy_TotalRNA
NA	hsa-piR-19016	2.78337	3.27572	1.70636	0.000197116	0.00290264	8.31118	disease_pulldown_Healthy_IP_vs_Healthy_TotalRNA
NA	hsa-miR-26a-5p	20.178	2.29093	0.791884	0.000197899	0.00291015	5.80999	disease_pulldown_Healthy_IP_vs_Healthy_TotalRNA
MAP7	ENSG00000135525.19	7.06705	2.51631	0.930089	0.000198215	0.00291079	6.38134	disease_pulldown_Healthy_IP_vs_Healthy_TotalRNA
TOR3A	ENSG00000186283.14	50.255	3.07426	1.43514	0.000198891	0.00291271	7.7954	disease_pulldown_Healthy_IP_vs_Healthy_TotalRNA
IER5L	ENSG00000188483.8	5.04913	2.91121	1.25787	0.000198891	0.00291271	7.38196	disease_pulldown_Healthy_IP_vs_Healthy_TotalRNA
NA	hsa-miR-4635	26.7454	2.69871	1.07462	0.000207023	0.00302765	6.79777	disease_pulldown_Healthy_IP_vs_Healthy_TotalRNA
NA	hsa-piR-33134	4.64623	-2.62419	1.01671	0.000208559	0.00304593	6.6032	disease_pulldown_Healthy_IP_vs_Healthy_TotalRNA
NA	hsa-piR-31190	9.82125	2.99224	1.37119	0.000215746	0.00314659	7.48705	disease_pulldown_Healthy_IP_vs_Healthy_TotalRNA
NA	ENSG00000286170.1	12.0362	-2.92475	1.29975	0.000217557	0.00316867	7.30931	disease_pulldown_Healthy_IP_vs_Healthy_TotalRNA
NA	hsa-piR-9585	18.09	3.17999	1.63453	0.000223307	0.003248	7.91305	disease_pulldown_Healthy_IP_vs_Healthy_TotalRNA
NA	hsa-piR-6960	8.96471	-2.61328	1.02186	0.000223986	0.00325344	6.50095	disease_pulldown_Healthy_IP_vs_Healthy_TotalRNA
RTN4	ENSG00000115310.19	23.6368	2.38601	0.864153	0.000226095	0.0032796	5.92728	disease_pulldown_Healthy_IP_vs_Healthy_TotalRNA
NA	hsa-miR-6760-3p	275.538	-2.08152	0.697788	0.000227184	0.00329093	5.16774	disease_pulldown_Healthy_IP_vs_Healthy_TotalRNA
NA	hsa-piR-33146	9.51737	3.33537	2.27315	0.00022963	0.00331736	8.26907	disease_pulldown_Healthy_IP_vs_Healthy_TotalRNA
NA	hsa-miR-3672	2.1985	3.13749	1.58651	0.000229589	0.00331736	7.77848	disease_pulldown_Healthy_IP_vs_Healthy_TotalRNA
PSMB4	ENSG00000159377.11	4.79492	2.99457	1.40255	0.000232326	0.00335178	7.41075	disease_pulldown_Healthy_IP_vs_Healthy_TotalRNA
N4BP1	ENSG00000102921.8	1.88025	2.75013	1.14642	0.000232807	0.00335418	6.80495	disease_pulldown_Healthy_IP_vs_Healthy_TotalRNA
NA	ENSG00000210174.1	82.0816	2.87695	1.2724	0.000233796	0.00335955	7.11677	disease_pulldown_Healthy_IP_vs_Healthy_TotalRNA
NA	tRNA-Asn-AAC	272721	-2.24249	0.783801	0.000233809	0.00335955	5.54729	disease_pulldown_Healthy_IP_vs_Healthy_TotalRNA
NA	hsa-piR-16280	4.75991	-2.60988	1.02956	0.000236163	0.00338881	6.44628	disease_pulldown_Healthy_IP_vs_Healthy_TotalRNA
NA	ENSG00000228941.1	15.2265	3.25184	2.4066	0.00023738	0.00339259	8.03031	disease_pulldown_Healthy_IP_vs_Healthy_TotalRNA
KICS2	ENSG00000174206.13	9.45031	-2.93205	1.33774	0.000237374	0.00339259	7.2406	disease_pulldown_Healthy_IP_vs_Healthy_TotalRNA
NA	hsa-miR-3976	13.6327	-2.76679	1.16657	0.000237048	0.00339259	6.83251	disease_pulldown_Healthy_IP_vs_Healthy_TotalRNA
SNORD36A	ENSG00000199744.1	4.31606	3.18763	1.68992	0.000238169	0.00339932	7.86901	disease_pulldown_Healthy_IP_vs_Healthy_TotalRNA
NA	hsa-piR-1510	12.8796	-2.84606	1.24641	0.00023849	0.00339936	7.0258	disease_pulldown_Healthy_IP_vs_Healthy_TotalRNA
KL	ENSG00000133116.8	3.64849	3.18767	1.69685	0.000240424	0.0034178	7.8616	disease_pulldown_Healthy_IP_vs_Healthy_TotalRNA
NA	hsa-piR-30554	16.7572	-2.46646	0.926055	0.000240279	0.0034178	6.08291	disease_pulldown_Healthy_IP_vs_Healthy_TotalRNA
NA	hsa-miR-1199-5p	64.4653	-1.83085	0.591249	0.00024093	0.00342043	4.51472	disease_pulldown_Healthy_IP_vs_Healthy_TotalRNA
NA	HERVK	89.9251	1.99132	0.661389	0.000243201	0.00344352	4.90462	disease_pulldown_Healthy_IP_vs_Healthy_TotalRNA
NA	hsa-miR-2277-3p	16.1007	1.87521	0.610282	0.000242894	0.00344352	4.61863	disease_pulldown_Healthy_IP_vs_Healthy_TotalRNA
NA	hsa-miR-552-3p	6.33539	2.4877	0.944298	0.000245235	0.00346772	6.11964	disease_pulldown_Healthy_IP_vs_Healthy_TotalRNA
KCTD16	ENSG00000183775.11	6.92973	2.50743	0.958809	0.000245673	0.00346932	6.16767	disease_pulldown_Healthy_IP_vs_Healthy_TotalRNA
NA	hsa-piR-16153	23.4731	-2.45905	0.925993	0.000248029	0.00349796	6.03989	disease_pulldown_Healthy_IP_vs_Healthy_TotalRNA
NA	AluSz	417.929	-1.97054	0.653756	0.000248596	0.00350133	4.83918	disease_pulldown_Healthy_IP_vs_Healthy_TotalRNA
RPS6KA3	ENSG00000177189.14	3.85353	3.06735	1.53057	0.000249668	0.00351181	7.52872	disease_pulldown_Healthy_IP_vs_Healthy_TotalRNA
SNORA41	ENSG00000207406.1	3.53996	3.3026	2.10635	0.000250167	0.00351303	8.10564	disease_pulldown_Healthy_IP_vs_Healthy_TotalRNA
NA	hsa-miR-4286	2136.09	-1.69464	0.540012	0.000250414	0.00351303	4.15918	disease_pulldown_Healthy_IP_vs_Healthy_TotalRNA
NA	hsa-piR-3804	5.37825	2.87429	1.29369	0.000251605	0.00352511	7.05013	disease_pulldown_Healthy_IP_vs_Healthy_TotalRNA
NA	hsa-miR-4689	7.13822	2.02574	0.680475	0.000252044	0.00352664	4.96842	disease_pulldown_Healthy_IP_vs_Healthy_TotalRNA
NA	ENSG00000260035.1	21.8028	-2.44233	0.917763	0.000253274	0.00353921	5.98638	disease_pulldown_Healthy_IP_vs_Healthy_TotalRNA
NA	hsa-piR-24324	4.30002	3.03676	1.49686	0.000254158	0.00354389	7.44164	disease_pulldown_Healthy_IP_vs_Healthy_TotalRNA
COPS6	ENSG00000168090.10	7.61254	3.00706	1.45831	0.000254937	0.00354389	7.36885	disease_pulldown_Healthy_IP_vs_Healthy_TotalRNA
NA	hsa-piR-21168	17.9896	-2.78811	1.2071	0.000254693	0.00354389	6.83233	disease_pulldown_Healthy_IP_vs_Healthy_TotalRNA
NA	AluYa5	307.354	-2.01192	0.674836	0.000254557	0.00354389	4.93024	disease_pulldown_Healthy_IP_vs_Healthy_TotalRNA
KPNA4	ENSG00000186432.10	5.28181	2.45048	0.925017	0.000255849	0.00355194	6.00253	disease_pulldown_Healthy_IP_vs_Healthy_TotalRNA
NA	hsa-piR-27572	31.0787	2.40807	0.897351	0.000257953	0.0035765	5.89144	disease_pulldown_Healthy_IP_vs_Healthy_TotalRNA
NA	hsa-miR-26b-3p	9.29455	3.22215	1.83228	0.000258386	0.00357786	7.8826	disease_pulldown_Healthy_IP_vs_Healthy_TotalRNA
NA	hsa-miR-4784	69.6649	-1.86123	0.609326	0.000259748	0.00359206	4.55008	disease_pulldown_Healthy_IP_vs_Healthy_TotalRNA
NA	ENSG00000199515.1	17.3354	-2.58745	1.03287	0.000262466	0.00362059	6.31653	disease_pulldown_Healthy_IP_vs_Healthy_TotalRNA
NA	hsa-miR-509-3-5p	82.8958	1.11574	0.34862	0.00026249	0.00362059	2.72377	disease_pulldown_Healthy_IP_vs_Healthy_TotalRNA
NA	hsa-piR-10365	9.67012	-2.72672	1.15697	0.000263925	0.00363478	6.6519	disease_pulldown_Healthy_IP_vs_Healthy_TotalRNA
NA	hsa-miR-657	30.4919	2.08424	0.713295	0.000264199	0.00363478	5.08454	disease_pulldown_Healthy_IP_vs_Healthy_TotalRNA
NA	AluSc5	250.003	-1.94165	0.646502	0.000266694	0.00366438	4.72986	disease_pulldown_Healthy_IP_vs_Healthy_TotalRNA
NA	hsa-piR-32849	46.9973	-2.11991	0.73375	0.000270316	0.00370937	5.15286	disease_pulldown_Healthy_IP_vs_Healthy_TotalRNA
EPM2AIP1	ENSG00000178567.8	4.06114	2.697	1.13775	0.00027304	0.00374194	6.54536	disease_pulldown_Healthy_IP_vs_Healthy_TotalRNA
NA	hsa-piR-20696	5.73069	3.2373	2.21587	0.000275131	0.00376577	7.84768	disease_pulldown_Healthy_IP_vs_Healthy_TotalRNA
NA	L1MEa	10.1376	2.90088	1.37351	0.000286664	0.0039186	6.98205	disease_pulldown_Healthy_IP_vs_Healthy_TotalRNA
SNORD38A	ENSG00000202031.1	6.75026	2.75515	1.20984	0.00028791	0.0039306	6.62763	disease_pulldown_Healthy_IP_vs_Healthy_TotalRNA
RPS11	ENSG00000142534.7	5.09684	2.41006	0.916528	0.000288982	0.00394019	5.79495	disease_pulldown_Healthy_IP_vs_Healthy_TotalRNA
ZZEF1	ENSG00000074755.15	12.9735	2.41241	0.918894	0.000290268	0.00395268	5.79728	disease_pulldown_Healthy_IP_vs_Healthy_TotalRNA
SEC62	ENSG00000008952.17	5.29034	2.16166	0.763854	0.000290794	0.0039548	5.1942	disease_pulldown_Healthy_IP_vs_Healthy_TotalRNA
NA	hsa-miR-5196-5p	22.4025	-2.43056	0.932369	0.000291323	0.00395695	5.83977	disease_pulldown_Healthy_IP_vs_Healthy_TotalRNA
NA	hsa-miR-518d-3p	6.36358	2.6404	1.10222	0.000291839	0.00395892	6.34337	disease_pulldown_Healthy_IP_vs_Healthy_TotalRNA
SNRPF	ENSG00000139343.11	2.01714	2.64459	1.1136	0.000300809	0.00407542	6.32011	disease_pulldown_Healthy_IP_vs_Healthy_TotalRNA
NA	hsa-piR-29235	21.7133	-2.50589	0.995902	0.000302444	0.00409239	5.98412	disease_pulldown_Healthy_IP_vs_Healthy_TotalRNA
MIR3648-2	ENSG00000264462.1	35.3315	-2.53956	1.02397	0.000303762	0.00410502	6.06113	disease_pulldown_Healthy_IP_vs_Healthy_TotalRNA
NA	hsa-piR-21487	13.3874	2.70435	1.17932	0.000309552	0.00417797	6.43374	disease_pulldown_Healthy_IP_vs_Healthy_TotalRNA
NA	hsa-piR-32891	80.4811	-2.61941	1.09807	0.000310192	0.00418133	6.23076	disease_pulldown_Healthy_IP_vs_Healthy_TotalRNA
NA	ENSG00000255330.9	11.415	2.26945	0.835722	0.000312819	0.00420636	5.39242	disease_pulldown_Healthy_IP_vs_Healthy_TotalRNA
NA	LTR53-int	251.883	2.2266	0.809692	0.000312838	0.00420636	5.29061	disease_pulldown_Healthy_IP_vs_Healthy_TotalRNA
NA	Tigger10	15.861	2.36923	0.902397	0.000315643	0.00423875	5.62163	disease_pulldown_Healthy_IP_vs_Healthy_TotalRNA
NA	hsa-piR-23202	73.4842	-2.34768	0.889786	0.000319972	0.00428808	5.55868	disease_pulldown_Healthy_IP_vs_Healthy_TotalRNA
NA	hsa-piR-8018	3.56383	2.31331	0.866953	0.00032012	0.00428808	5.47732	disease_pulldown_Healthy_IP_vs_Healthy_TotalRNA
NA	hsa-piR-23358	13.5721	2.70587	1.19246	0.00032188	0.00430086	6.40329	disease_pulldown_Healthy_IP_vs_Healthy_TotalRNA
NA	MER34-int	54.605	1.82624	0.610643	0.000321816	0.00430086	4.32171	disease_pulldown_Healthy_IP_vs_Healthy_TotalRNA
CYP4V2	ENSG00000145476.16	3.61726	2.70343	1.19155	0.000323611	0.00431859	6.39269	disease_pulldown_Healthy_IP_vs_Healthy_TotalRNA
NA	MLT1H	8.56728	-2.49738	1.00372	0.000325383	0.00433681	5.90088	disease_pulldown_Healthy_IP_vs_Healthy_TotalRNA
NA	ENSG00000226065.1	1.76413	2.76165	1.25965	0.000328536	0.00437338	6.51525	disease_pulldown_Healthy_IP_vs_Healthy_TotalRNA
NA	hsa-piR-32094	7.09794	-2.70618	1.20018	0.000329757	0.00438417	6.38147	disease_pulldown_Healthy_IP_vs_Healthy_TotalRNA
ARHGEF11	ENSG00000132694.19	9.9601	2.45456	0.973463	0.000331512	0.00440202	5.78379	disease_pulldown_Healthy_IP_vs_Healthy_TotalRNA
MIR3648-1	ENSG00000275708.1	35.8152	-2.41713	0.94559	0.00033254	0.00441018	5.69366	disease_pulldown_Healthy_IP_vs_Healthy_TotalRNA
NA	hsa-miR-3922-3p	14.3381	2.93216	1.49681	0.000338867	0.00448738	6.88473	disease_pulldown_Healthy_IP_vs_Healthy_TotalRNA
NA	ENSG00000264063.1	5.83295	-2.63486	1.1359	0.000339201	0.00448738	6.18668	disease_pulldown_Healthy_IP_vs_Healthy_TotalRNA
NA	hsa-miR-4309	11.8618	2.86869	1.40699	0.000340333	0.00449678	6.73309	disease_pulldown_Healthy_IP_vs_Healthy_TotalRNA
NA	hsa-piR-33189	2.44822	2.84763	1.38166	0.00034264	0.00451608	6.67838	disease_pulldown_Healthy_IP_vs_Healthy_TotalRNA
ZNF773	ENSG00000152439.13	13.3461	2.37242	0.918053	0.00034242	0.00451608	5.56388	disease_pulldown_Healthy_IP_vs_Healthy_TotalRNA
NA	hsa-piR-22149	11.285	-2.82779	1.35676	0.000343509	0.00452195	6.63025	disease_pulldown_Healthy_IP_vs_Healthy_TotalRNA
GRAMD1A	ENSG00000089351.15	5.72276	2.51198	1.03142	0.000350189	0.00459854	5.87144	disease_pulldown_Healthy_IP_vs_Healthy_TotalRNA
NA	hsa-miR-598-5p	4.0688	2.19719	0.806669	0.000350147	0.00459854	5.13566	disease_pulldown_Healthy_IP_vs_Healthy_TotalRNA
HDAC3	ENSG00000171720.10	93.3088	-2.92875	1.51133	0.000350733	0.00460004	6.84519	disease_pulldown_Healthy_IP_vs_Healthy_TotalRNA
SNORA10	ENSG00000206811.1	3.55492	3.02843	1.70467	0.000354423	0.00464273	7.06603	disease_pulldown_Healthy_IP_vs_Healthy_TotalRNA
NA	hsa-miR-6753-5p	9.99666	1.64235	0.543103	0.000360456	0.00471597	3.8208	disease_pulldown_Healthy_IP_vs_Healthy_TotalRNA
NA	hsa-miR-544a	4.35718	2.73935	1.26987	0.000363409	0.00474878	6.36465	disease_pulldown_Healthy_IP_vs_Healthy_TotalRNA
NA	ENSG00000254094.1	62.2423	3.05698	1.82333	0.000367306	0.00479384	7.0901	disease_pulldown_Healthy_IP_vs_Healthy_TotalRNA
NA	hsa-piR-27485	8.05613	-2.33779	0.906688	0.000370586	0.00483074	5.41428	disease_pulldown_Healthy_IP_vs_Healthy_TotalRNA
NA	hsa-piR-9198	10.881	-2.9009	1.50258	0.000372602	0.00485109	6.71315	disease_pulldown_Healthy_IP_vs_Healthy_TotalRNA
NA	hsa-piR-32869	17.5987	2.59284	1.12176	0.000374449	0.0048692	5.99605	disease_pulldown_Healthy_IP_vs_Healthy_TotalRNA
ANTXR1	ENSG00000169604.21	2.97883	2.53854	1.07824	0.000386482	0.00501956	5.83696	disease_pulldown_Healthy_IP_vs_Healthy_TotalRNA
UBFD1	ENSG00000103353.16	4.94557	2.52329	1.06455	0.000386982	0.00501995	5.80181	disease_pulldown_Healthy_IP_vs_Healthy_TotalRNA
NA	hsa-miR-5684	9.43142	-2.44894	1.00093	0.000388667	0.00503569	5.62752	disease_pulldown_Healthy_IP_vs_Healthy_TotalRNA
NA	hsa-piR-20475	22.3701	-2.23187	0.844517	0.000393964	0.00509814	5.11677	disease_pulldown_Healthy_IP_vs_Healthy_TotalRNA
NA	hsa-miR-4299	34.102	2.05124	0.738156	0.000394911	0.0051042	4.70159	disease_pulldown_Healthy_IP_vs_Healthy_TotalRNA
NA	hsa-miR-5090	13.723	2.07252	0.750434	0.000397144	0.00512686	4.74638	disease_pulldown_Healthy_IP_vs_Healthy_TotalRNA
NA	Ricksha_a	6.87518	2.63758	1.187	0.000399453	0.00514029	6.03745	disease_pulldown_Healthy_IP_vs_Healthy_TotalRNA
NA	hsa-piR-32593	13.9834	-2.59438	1.14163	0.000399629	0.00514029	5.93857	disease_pulldown_Healthy_IP_vs_Healthy_TotalRNA
NA	AluSq	223.121	-1.89398	0.659602	0.000399307	0.00514029	4.33535	disease_pulldown_Healthy_IP_vs_Healthy_TotalRNA
NA	hsa-piR-17300	18.7439	3.02509	1.87742	0.000404355	0.00519482	6.91061	disease_pulldown_Healthy_IP_vs_Healthy_TotalRNA
NA	SVA_F	65.6388	-2.00062	0.715183	0.000409324	0.00525234	4.56072	disease_pulldown_Healthy_IP_vs_Healthy_TotalRNA
NA	Tigger22N1	10.619	2.01511	0.723994	0.00041382	0.00530365	4.58524	disease_pulldown_Healthy_IP_vs_Healthy_TotalRNA
SNORD32A	ENSG00000201675.1	9.8806	2.72452	1.30401	0.00041581	0.00532277	6.19519	disease_pulldown_Healthy_IP_vs_Healthy_TotalRNA
NA	hsa-piR-1079	433.448	-2.10051	0.77211	0.000417136	0.00533335	4.77447	disease_pulldown_Healthy_IP_vs_Healthy_TotalRNA
NA	hsa-piR-33058	1.99772	2.69	1.26649	0.000421837	0.005387	6.10268	disease_pulldown_Healthy_IP_vs_Healthy_TotalRNA
NA	hsa-piR-27429	25.1945	-2.24498	0.864698	0.000425154	0.00542287	5.0866	disease_pulldown_Healthy_IP_vs_Healthy_TotalRNA
NA	hsa-miR-4695-3p	30.5244	-1.89457	0.666163	0.000426989	0.00543978	4.29009	disease_pulldown_Healthy_IP_vs_Healthy_TotalRNA
NA	hsa-piR-30947	10.401	2.9787	2.16561	0.000428588	0.00544714	6.74328	disease_pulldown_Healthy_IP_vs_Healthy_TotalRNA
NA	hsa-piR-12604	7.80943	2.97256	2.18173	0.000428421	0.00544714	6.72937	disease_pulldown_Healthy_IP_vs_Healthy_TotalRNA
RAB21	ENSG00000080371.6	6.24644	2.2386	0.862989	0.000432251	0.00548717	5.0607	disease_pulldown_Healthy_IP_vs_Healthy_TotalRNA
NA	hsa-miR-6797-5p	37.6415	-1.80585	0.625924	0.000433132	0.00549182	4.08174	disease_pulldown_Healthy_IP_vs_Healthy_TotalRNA
SNORD28	ENSG00000274544.1	6.35658	2.96892	2.16244	0.000436198	0.00552414	6.70303	disease_pulldown_Healthy_IP_vs_Healthy_TotalRNA
NA	hsa-miR-1257	18.2174	2.79242	1.43167	0.000444517	0.00562282	6.28308	disease_pulldown_Healthy_IP_vs_Healthy_TotalRNA
NA	L1M4	78.2535	2.15292	0.812035	0.000445462	0.00562811	4.84329	disease_pulldown_Healthy_IP_vs_Healthy_TotalRNA
NA	hsa-piR-9871	5.24411	2.98571	1.96097	0.000446451	0.00563394	6.71542	disease_pulldown_Healthy_IP_vs_Healthy_TotalRNA
NA	ENSG00000268107.6	13.3281	2.3179	0.926334	0.000450169	0.00567415	5.20624	disease_pulldown_Healthy_IP_vs_Healthy_TotalRNA
NA	MLT2B4	53.887	2.50564	1.0869	0.000450857	0.00567611	5.62753	disease_pulldown_Healthy_IP_vs_Healthy_TotalRNA
NA	hsa-piR-5579	5.1834	-2.5406	1.12312	0.00045319	0.00569206	5.70296	disease_pulldown_Healthy_IP_vs_Healthy_TotalRNA
TMEM65	ENSG00000164983.9	4.08836	2.47109	1.05533	0.000452824	0.00569206	5.54694	disease_pulldown_Healthy_IP_vs_Healthy_TotalRNA
NA	hsa-piR-23618	5.3681	2.93538	2.17733	0.000455539	0.00570814	6.58554	disease_pulldown_Healthy_IP_vs_Healthy_TotalRNA
SIRT1	ENSG00000096717.12	6.79294	2.26467	0.889432	0.000455275	0.00570814	5.0808	disease_pulldown_Healthy_IP_vs_Healthy_TotalRNA
NA	hsa-miR-5739	6.33682	-2.48746	1.0734	0.000457688	0.00572835	5.57681	disease_pulldown_Healthy_IP_vs_Healthy_TotalRNA
NA	hsa-piR-17768	2.67361	2.96544	1.89175	0.000459042	0.00573857	6.64614	disease_pulldown_Healthy_IP_vs_Healthy_TotalRNA
NA	hsa-piR-10706	7.30637	-2.48386	1.07233	0.000461852	0.00576693	5.5615	disease_pulldown_Healthy_IP_vs_Healthy_TotalRNA
NA	LTR16D	35.9746	-2.21663	0.859203	0.00046376	0.005784	4.96031	disease_pulldown_Healthy_IP_vs_Healthy_TotalRNA
BNIP3L	ENSG00000104765.16	7.9811	2.56986	1.16188	0.000465161	0.00578684	5.75022	disease_pulldown_Healthy_IP_vs_Healthy_TotalRNA
NA	hsa-miR-378d	5.46405	2.26942	0.896658	0.000465614	0.00578684	5.07796	disease_pulldown_Healthy_IP_vs_Healthy_TotalRNA
NA	hsa-piR-24722	35.0732	-2.22022	0.862058	0.000465008	0.00578684	4.96787	disease_pulldown_Healthy_IP_vs_Healthy_TotalRNA
NA	hsa-miR-6789-5p	204.945	-1.93692	0.698062	0.00047546	0.00590234	4.31735	disease_pulldown_Healthy_IP_vs_Healthy_TotalRNA
NA	hsa-miR-184	21.9157	-2.65216	1.26842	0.000478097	0.00592819	5.90657	disease_pulldown_Healthy_IP_vs_Healthy_TotalRNA
NA	hsa-miR-557	4.10301	1.87418	0.668197	0.000483264	0.0059853	4.16614	disease_pulldown_Healthy_IP_vs_Healthy_TotalRNA
NA	hsa-piR-15182	515.363	-1.88278	0.674394	0.000492869	0.00609718	4.17012	disease_pulldown_Healthy_IP_vs_Healthy_TotalRNA
NA	hsa-miR-4701-5p	63.6348	2.27885	0.916971	0.00050187	0.00620135	5.03059	disease_pulldown_Healthy_IP_vs_Healthy_TotalRNA
NA	hsa-piR-28351	12.2143	2.16954	0.84178	0.000507686	0.00626596	4.77952	disease_pulldown_Healthy_IP_vs_Healthy_TotalRNA
EPAS1	ENSG00000116016.14	8.82834	2.50866	1.12428	0.000509057	0.00627563	5.52493	disease_pulldown_Healthy_IP_vs_Healthy_TotalRNA
NA	hsa-miR-1237-3p	11.0333	1.71004	0.597169	0.000511462	0.006298	3.76346	disease_pulldown_Healthy_IP_vs_Healthy_TotalRNA
NA	MER75B	2.57317	2.91191	1.93375	0.000513944	0.00632127	6.40387	disease_pulldown_Healthy_IP_vs_Healthy_TotalRNA
NA	hsa-miR-521	8.77329	2.11892	0.811267	0.000515192	0.00632934	4.65874	disease_pulldown_Healthy_IP_vs_Healthy_TotalRNA
NA	hsa-piR-1461	8.92773	2.80524	2.24642	0.00051711	0.00634559	6.1646	disease_pulldown_Healthy_IP_vs_Healthy_TotalRNA
NA	hsa-miR-876-5p	5.82256	2.35476	0.983963	0.000518379	0.00635387	5.17332	disease_pulldown_Healthy_IP_vs_Healthy_TotalRNA
NA	hsa-miR-525-3p	9.77087	2.17407	0.848243	0.000519051	0.00635481	4.77622	disease_pulldown_Healthy_IP_vs_Healthy_TotalRNA
SNORA77	ENSG00000221643.1	13.9087	2.38804	1.01614	0.000525911	0.00643142	5.23384	disease_pulldown_Healthy_IP_vs_Healthy_TotalRNA
NA	hsa-piR-14091	64.3558	-2.12983	0.821702	0.000527748	0.00644649	4.66577	disease_pulldown_Healthy_IP_vs_Healthy_TotalRNA
NA	hsa-piR-10796	11.1003	-2.56749	1.2041	0.000531057	0.00647211	5.62012	disease_pulldown_Healthy_IP_vs_Healthy_TotalRNA
NA	hsa-miR-4687-3p	35.894	-1.41961	0.482734	0.000530726	0.00647211	3.10747	disease_pulldown_Healthy_IP_vs_Healthy_TotalRNA
NA	hsa-miR-8072	360.201	-1.83611	0.659353	0.000533953	0.00649998	4.01573	disease_pulldown_Healthy_IP_vs_Healthy_TotalRNA
NA	hsa-miR-4501	7.53008	2.44402	1.07488	0.000539017	0.00654797	5.33749	disease_pulldown_Healthy_IP_vs_Healthy_TotalRNA
NA	hsa-miR-1915-3p	11.1758	-2.1805	0.858665	0.000539122	0.00654797	4.76198	disease_pulldown_Healthy_IP_vs_Healthy_TotalRNA
NA	hsa-miR-8084	2.31349	2.71823	1.42602	0.000542255	0.00657854	5.93082	disease_pulldown_Healthy_IP_vs_Healthy_TotalRNA
SNORD118	ENSG00000200463.1	4.72121	2.88352	1.94546	0.000542912	0.00657903	6.29138	disease_pulldown_Healthy_IP_vs_Healthy_TotalRNA
NA	hsa-piR-19007	26.0091	-2.31465	0.960744	0.000543634	0.00658031	5.04999	disease_pulldown_Healthy_IP_vs_Healthy_TotalRNA
NA	hsa-miR-892c-5p	23.8323	2.43504	1.06888	0.000544647	0.00658511	5.31188	disease_pulldown_Healthy_IP_vs_Healthy_TotalRNA
NA	hsa-piR-17223	12.3358	-2.72861	1.45001	0.000547601	0.00660775	5.94823	disease_pulldown_Healthy_IP_vs_Healthy_TotalRNA
NA	hsa-piR-32985	9.02994	2.37209	1.01152	0.000547757	0.00660775	5.17102	disease_pulldown_Healthy_IP_vs_Healthy_TotalRNA
NA	hsa-miR-4652-3p	14.0762	1.46434	0.502402	0.000554462	0.00668108	3.18517	disease_pulldown_Healthy_IP_vs_Healthy_TotalRNA
LINC01143	ENSG00000237751.2	15.2416	-2.78362	1.57226	0.000557512	0.0067027	6.05089	disease_pulldown_Healthy_IP_vs_Healthy_TotalRNA
NA	tRNA-Met-i	68113.3	-1.82786	0.659504	0.000557149	0.0067027	3.97331	disease_pulldown_Healthy_IP_vs_Healthy_TotalRNA
NUCKS1	ENSG00000069275.13	7.49406	1.86599	0.679068	0.000560341	0.00672913	4.053	disease_pulldown_Healthy_IP_vs_Healthy_TotalRNA
MXI1	ENSG00000119950.21	5.35534	2.12506	0.827996	0.000561917	0.00674047	4.61416	disease_pulldown_Healthy_IP_vs_Healthy_TotalRNA
NA	hsa-piR-23614	1.98745	2.86217	1.94706	0.000565444	0.00677518	6.20826	disease_pulldown_Healthy_IP_vs_Healthy_TotalRNA
NA	hsa-piR-32988	115.025	-2.1766	0.86442	0.000567568	0.00679301	4.71872	disease_pulldown_Healthy_IP_vs_Healthy_TotalRNA
FKBP8	ENSG00000105701.16	27.976	2.10394	0.816434	0.000569959	0.00681398	4.5584	disease_pulldown_Healthy_IP_vs_Healthy_TotalRNA
NA	ENSG00000210144.1	442.91	2.45962	1.10711	0.000570891	0.00681748	5.32847	disease_pulldown_Healthy_IP_vs_Healthy_TotalRNA
NA	hsa-miR-342-3p	6.64493	2.14161	0.842387	0.000574413	0.00685188	4.63485	disease_pulldown_Healthy_IP_vs_Healthy_TotalRNA
NA	hsa-miR-510-5p	12.236	-2.64128	1.34336	0.000583156	0.00694841	5.70019	disease_pulldown_Healthy_IP_vs_Healthy_TotalRNA
NA	ENSG00000268575.1	4.31568	2.56497	1.24524	0.000595377	0.00708612	5.51363	disease_pulldown_Healthy_IP_vs_Healthy_TotalRNA
NA	hsa-miR-888-3p	10.6862	2.36677	1.0275	0.000596704	0.007094	5.08644	disease_pulldown_Healthy_IP_vs_Healthy_TotalRNA
ERN1	ENSG00000178607.17	1.72133	2.52601	1.19766	0.000598048	0.00710207	5.42741	disease_pulldown_Healthy_IP_vs_Healthy_TotalRNA
NA	hsa-piR-32925	24.4906	-2.34866	1.01502	0.000606913	0.00719933	5.0325	disease_pulldown_Healthy_IP_vs_Healthy_TotalRNA
NA	hsa-piR-21506	105.34	2.68096	1.43452	0.000609728	0.0072247	5.74043	disease_pulldown_Healthy_IP_vs_Healthy_TotalRNA
ADD2	ENSG00000075340.23	8.77666	2.12558	0.841566	0.000611684	0.00723985	4.54931	disease_pulldown_Healthy_IP_vs_Healthy_TotalRNA
NA	hsa-miR-628-3p	5.39978	2.62053	1.33703	0.000612538	0.00724193	5.60832	disease_pulldown_Healthy_IP_vs_Healthy_TotalRNA
TRIM7	ENSG00000146054.18	16.3731	-2.12715	0.843038	0.000613239	0.00724218	4.55237	disease_pulldown_Healthy_IP_vs_Healthy_TotalRNA
SNORA24	ENSG00000275994.1	2.56135	2.81459	1.84422	0.000617426	0.00728358	6.01662	disease_pulldown_Healthy_IP_vs_Healthy_TotalRNA
NA	hsa-miR-548h-5p	2.58468	2.68235	1.45065	0.000622244	0.00733231	5.72616	disease_pulldown_Healthy_IP_vs_Healthy_TotalRNA
NA	MamTip3B	142.368	-2.57673	1.2811	0.000623216	0.00733567	5.50018	disease_pulldown_Healthy_IP_vs_Healthy_TotalRNA
NA	hsa-piR-28466	6.00042	2.61914	1.34549	0.000625078	0.00734949	5.58856	disease_pulldown_Healthy_IP_vs_Healthy_TotalRNA
NA	hsa-piR-3646	7.11869	-2.48354	1.16476	0.000628564	0.00737423	5.2956	disease_pulldown_Healthy_IP_vs_Healthy_TotalRNA
NA	hsa-miR-3940-3p	14.2593	-2.00128	0.766663	0.000628337	0.00737423	4.26729	disease_pulldown_Healthy_IP_vs_Healthy_TotalRNA
C2CD4D	ENSG00000225556.2	2.06464	2.60791	1.33864	0.000637802	0.00747439	5.54553	disease_pulldown_Healthy_IP_vs_Healthy_TotalRNA
NA	hsa-piR-18163	9.56054	2.46525	1.14965	0.000639871	0.00749042	5.23988	disease_pulldown_Healthy_IP_vs_Healthy_TotalRNA
NA	L1PB2	17.166	2.08401	0.822149	0.000644992	0.00754209	4.42332	disease_pulldown_Healthy_IP_vs_Healthy_TotalRNA
GNAQ	ENSG00000156052.11	11.5546	2.48873	1.18349	0.000650744	0.00760103	5.27394	disease_pulldown_Healthy_IP_vs_Healthy_TotalRNA
NA	hsa-piR-33009	16.4967	1.97282	0.755559	0.0006561	0.00765522	4.17456	disease_pulldown_Healthy_IP_vs_Healthy_TotalRNA
NA	hsa-miR-5586-3p	88.8514	-2.63768	2.23134	0.00065744	0.00766248	5.58036	disease_pulldown_Healthy_IP_vs_Healthy_TotalRNA
CNTNAP5	ENSG00000155052.15	4.78076	2.50558	1.21937	0.000675609	0.00786565	5.27242	disease_pulldown_Healthy_IP_vs_Healthy_TotalRNA
UTP3	ENSG00000132467.4	3.24039	2.64731	1.44372	0.000677951	0.00788432	5.56791	disease_pulldown_Healthy_IP_vs_Healthy_TotalRNA
NA	hsa-piR-20115	21.5629	-2.50654	1.22285	0.000679291	0.00788897	5.2712	disease_pulldown_Healthy_IP_vs_Healthy_TotalRNA
NA	HERVK13	131.363	2.05442	0.810853	0.000679829	0.00788897	4.3204	disease_pulldown_Healthy_IP_vs_Healthy_TotalRNA
NA	hsa-miR-3199	7.91419	2.49272	1.2082	0.000684946	0.00793111	5.23637	disease_pulldown_Healthy_IP_vs_Healthy_TotalRNA
NA	hAT-5_Mam	41.0316	2.09165	0.836624	0.000684374	0.00793111	4.39386	disease_pulldown_Healthy_IP_vs_Healthy_TotalRNA
SNORD88C	ENSG00000220988.1	7.57692	2.67952	1.52723	0.000691237	0.00799371	5.61963	disease_pulldown_Healthy_IP_vs_Healthy_TotalRNA
DISP2	ENSG00000140323.6	7.22292	-2.30528	1.00746	0.00069185	0.00799371	4.83475	disease_pulldown_Healthy_IP_vs_Healthy_TotalRNA
TRIR	ENSG00000123144.11	10.4766	2.56094	1.31302	0.000698272	0.00805919	5.36185	disease_pulldown_Healthy_IP_vs_Healthy_TotalRNA
NA	hsa-piR-25621	8.77493	-2.43173	1.14317	0.00070316	0.00810684	5.0851	disease_pulldown_Healthy_IP_vs_Healthy_TotalRNA
NA	hsa-piR-3694	20.103	2.7456	1.8199	0.000708757	0.00815437	5.7345	disease_pulldown_Healthy_IP_vs_Healthy_TotalRNA
CARNS1	ENSG00000172508.11	4.79275	-2.41273	1.12405	0.00070881	0.00815437	5.03926	disease_pulldown_Healthy_IP_vs_Healthy_TotalRNA
NA	hsa-piR-15357	5.18399	-2.32827	1.03614	0.000710544	0.00815785	4.86242	disease_pulldown_Healthy_IP_vs_Healthy_TotalRNA
NA	hsa-miR-3928-3p	41.1738	2.00402	0.785339	0.000710641	0.00815785	4.18524	disease_pulldown_Healthy_IP_vs_Healthy_TotalRNA
NA	hsa-piR-24707	19.489	-2.4489	1.16852	0.000712794	0.00816609	5.11328	disease_pulldown_Healthy_IP_vs_Healthy_TotalRNA
PDZD4	ENSG00000067840.13	7.72613	1.607	0.579591	0.000712889	0.00816609	3.35539	disease_pulldown_Healthy_IP_vs_Healthy_TotalRNA
BAIAP2-DT	ENSG00000226137.5	2.64965	2.51682	1.2588	0.000714413	0.00817479	5.25392	disease_pulldown_Healthy_IP_vs_Healthy_TotalRNA
NA	hsa-piR-32904	17.0668	-2.59291	1.37928	0.000715529	0.00817879	5.41221	disease_pulldown_Healthy_IP_vs_Healthy_TotalRNA
NA	ENSG00000283317.1	64.0688	-2.70631	1.6455	0.00071891	0.00820864	5.64462	disease_pulldown_Healthy_IP_vs_Healthy_TotalRNA
NA	hsa-piR-32984	31.3266	2.15332	0.891878	0.000728969	0.00831461	4.47925	disease_pulldown_Healthy_IP_vs_Healthy_TotalRNA
NA	LTR35B	7.09441	2.08362	0.844222	0.00074106	0.0084435	4.32033	disease_pulldown_Healthy_IP_vs_Healthy_TotalRNA
NA	hsa-miR-4648	12.6699	2.10616	0.860494	0.000742557	0.00845153	4.36621	disease_pulldown_Healthy_IP_vs_Healthy_TotalRNA
NA	hsa-piR-7759	9.17514	-2.45264	1.1957	0.000755692	0.00859187	5.06693	disease_pulldown_Healthy_IP_vs_Healthy_TotalRNA
NA	hsa-piR-1139	33.3168	2.68296	1.6559	0.000764466	0.00867291	5.53182	disease_pulldown_Healthy_IP_vs_Healthy_TotalRNA
NA	hsa-miR-1255a	15.9629	2.64639	1.54209	0.000763871	0.00867291	5.45643	disease_pulldown_Healthy_IP_vs_Healthy_TotalRNA
NA	hsa-piR-5059	10.0971	-2.46007	1.21065	0.000765257	0.00867291	5.07226	disease_pulldown_Healthy_IP_vs_Healthy_TotalRNA
SRSF10	ENSG00000188529.15	4.21137	2.66092	1.59321	0.000770975	0.00872846	5.47899	disease_pulldown_Healthy_IP_vs_Healthy_TotalRNA
NA	hsa-piR-26933	39.2646	-2.23782	0.973709	0.000774415	0.00875811	4.60451	disease_pulldown_Healthy_IP_vs_Healthy_TotalRNA
MTND6P4	ENSG00000249119.1	2.19318	2.65522	1.58405	0.000775992	0.00876665	5.46223	disease_pulldown_Healthy_IP_vs_Healthy_TotalRNA
NA	hsa-miR-4472	16.8602	1.64901	0.606124	0.000776812	0.00876665	3.39229	disease_pulldown_Healthy_IP_vs_Healthy_TotalRNA
NA	hsa-piR-12017	2.66864	2.69214	1.93031	0.000781247	0.00878586	5.53562	disease_pulldown_Healthy_IP_vs_Healthy_TotalRNA
SSX2IP	ENSG00000117155.17	3.60981	2.37601	1.11513	0.00078228	0.00878586	4.88558	disease_pulldown_Healthy_IP_vs_Healthy_TotalRNA
NA	hsa-miR-1236-3p	36.451	2.3282	1.0632	0.000782629	0.00878586	4.78729	disease_pulldown_Healthy_IP_vs_Healthy_TotalRNA
NA	hsa-miR-151a-3p	10.5169	2.32512	1.05937	0.000780938	0.00878586	4.78094	disease_pulldown_Healthy_IP_vs_Healthy_TotalRNA
TECR	ENSG00000099797.15	3.09173	2.25566	0.992059	0.000781767	0.00878586	4.63812	disease_pulldown_Healthy_IP_vs_Healthy_TotalRNA
NA	hsa-piR-29323	1.99885	2.67375	1.98398	0.000790533	0.00884892	5.4895	disease_pulldown_Healthy_IP_vs_Healthy_TotalRNA
YTHDC1	ENSG00000083896.13	2.78344	2.36837	1.11003	0.000790733	0.00884892	4.86253	disease_pulldown_Healthy_IP_vs_Healthy_TotalRNA
NA	LTR1B	12.4164	-2.27167	1.00947	0.000789495	0.00884892	4.66399	disease_pulldown_Healthy_IP_vs_Healthy_TotalRNA
NA	hsa-miR-4633-3p	9.02745	1.90864	0.742716	0.000792159	0.00885559	3.91802	disease_pulldown_Healthy_IP_vs_Healthy_TotalRNA
DYNLL2	ENSG00000264364.3	43.7501	2.00243	0.800623	0.0007934	0.00886018	4.11009	disease_pulldown_Healthy_IP_vs_Healthy_TotalRNA
SNORD43	ENSG00000263764.1	39.7844	2.66251	1.64091	0.000794561	0.00886388	5.46448	disease_pulldown_Healthy_IP_vs_Healthy_TotalRNA
NA	hsa-piR-4803	5.63011	2.66788	1.66853	0.000797384	0.00888609	5.4726	disease_pulldown_Healthy_IP_vs_Healthy_TotalRNA
NA	hsa-miR-96-3p	2.63946	2.66176	1.98496	0.000806951	0.00898333	5.44745	disease_pulldown_Healthy_IP_vs_Healthy_TotalRNA
NA	hsa-piR-29914	27.7832	1.93324	0.760403	0.00081037	0.00901199	3.95383	disease_pulldown_Healthy_IP_vs_Healthy_TotalRNA
NA	hsa-piR-15170	9.54611	2.35937	1.10871	0.000812234	0.00902331	4.82405	disease_pulldown_Healthy_IP_vs_Healthy_TotalRNA
RAB40C	ENSG00000197562.10	14.1952	-2.4728	1.25672	0.000815045	0.00904145	5.05381	disease_pulldown_Healthy_IP_vs_Healthy_TotalRNA
NA	hsa-miR-181b-5p	22.4377	2.15713	0.916993	0.00081556	0.00904145	4.40866	disease_pulldown_Healthy_IP_vs_Healthy_TotalRNA
NA	hsa-miR-765	39.8476	-2.07634	0.856551	0.000820072	0.00908204	4.23951	disease_pulldown_Healthy_IP_vs_Healthy_TotalRNA
NA	hsa-miR-4999-3p	18.5425	2.45002	1.22915	0.000824477	0.00911384	4.99878	disease_pulldown_Healthy_IP_vs_Healthy_TotalRNA
NA	hsa-piR-23693	36.6058	-2.24784	0.998181	0.00082465	0.00911384	4.58627	disease_pulldown_Healthy_IP_vs_Healthy_TotalRNA
SHARPIN	ENSG00000179526.17	3.46317	2.41707	1.18667	0.000829101	0.00915354	4.92698	disease_pulldown_Healthy_IP_vs_Healthy_TotalRNA
MARCHF11	ENSG00000183654.9	7.57844	-2.38595	1.14901	0.000833074	0.00918791	4.85966	disease_pulldown_Healthy_IP_vs_Healthy_TotalRNA
UIMC1	ENSG00000087206.17	1.94658	2.48476	1.28796	0.000836428	0.00919752	5.0598	disease_pulldown_Healthy_IP_vs_Healthy_TotalRNA
NA	hsa-piR-346	6.37714	-2.38755	1.15185	0.000835023	0.00919752	4.86183	disease_pulldown_Healthy_IP_vs_Healthy_TotalRNA
NA	AluSc8	183.696	-1.81843	0.698692	0.00083653	0.00919752	3.70292	disease_pulldown_Healthy_IP_vs_Healthy_TotalRNA
NA	hsa-miR-299-5p	10.7688	2.23489	0.990068	0.000837635	0.0092002	4.55069	disease_pulldown_Healthy_IP_vs_Healthy_TotalRNA
PLCB1	ENSG00000182621.18	5.15446	1.82436	0.702475	0.000840359	0.00922063	3.71301	disease_pulldown_Healthy_IP_vs_Healthy_TotalRNA
LOC105372522	ENSG00000182621.18	5.15446	1.82436	0.702475	0.000840359	0.00922063	3.71301	disease_pulldown_Healthy_IP_vs_Healthy_TotalRNA
NA	hsa-miR-4276	2.23312	2.65859	1.87688	0.000843292	0.00923384	5.40922	disease_pulldown_Healthy_IP_vs_Healthy_TotalRNA
NA	hsa-piR-1679	4.29045	2.58544	1.48515	0.000842571	0.00923384	5.26038	disease_pulldown_Healthy_IP_vs_Healthy_TotalRNA
NA	hsa-miR-877-3p	26.6278	-2.00059	0.809113	0.000844524	0.00923784	4.07005	disease_pulldown_Healthy_IP_vs_Healthy_TotalRNA
AASDHPPT	ENSG00000149313.11	3.67265	2.40787	1.1834	0.00084731	0.00925884	4.89626	disease_pulldown_Healthy_IP_vs_Healthy_TotalRNA
NA	hsa-miR-1287-3p	9.54474	2.20736	0.96844	0.000849226	0.00927028	4.48736	disease_pulldown_Healthy_IP_vs_Healthy_TotalRNA
NA	ENSG00000204055.5	1.9973	2.42103	1.20395	0.000853295	0.00930519	4.91778	disease_pulldown_Healthy_IP_vs_Healthy_TotalRNA
NA	hsa-piR-16342	59.7662	2.21373	2.29632	0.000855441	0.00931907	4.49525	disease_pulldown_Healthy_IP_vs_Healthy_TotalRNA
NA	hsa-piR-29572	12.7851	2.58096	2.07442	0.000861417	0.00936819	5.23507	disease_pulldown_Healthy_IP_vs_Healthy_TotalRNA
EFR3A	ENSG00000132294.15	6.656	2.28258	1.04408	0.000861705	0.00936819	4.62987	disease_pulldown_Healthy_IP_vs_Healthy_TotalRNA
MAT2B	ENSG00000038274.18	4.00327	1.97974	0.799119	0.000864843	0.00938946	4.01365	disease_pulldown_Healthy_IP_vs_Healthy_TotalRNA
NA	MamGypLTR1b	18.9903	-1.66626	0.624579	0.00086542	0.00938946	3.37811	disease_pulldown_Healthy_IP_vs_Healthy_TotalRNA
NA	hsa-miR-17-5p	10.9352	2.6236	1.64047	0.000870218	0.00941612	5.31575	disease_pulldown_Healthy_IP_vs_Healthy_TotalRNA
NHP2	ENSG00000145912.10	2.93978	2.42768	1.22199	0.000870524	0.00941612	4.9188	disease_pulldown_Healthy_IP_vs_Healthy_TotalRNA
NA	hsa-piR-18616	22.7142	-2.29275	1.05707	0.000868897	0.00941612	4.64541	disease_pulldown_Healthy_IP_vs_Healthy_TotalRNA
NA	hsa-piR-32979	4.44416	2.63836	1.86727	0.00087863	0.00949418	5.3362	disease_pulldown_Healthy_IP_vs_Healthy_TotalRNA
UBE2K	ENSG00000078140.14	9.35814	2.07831	0.870776	0.000879802	0.00949724	4.20317	disease_pulldown_Healthy_IP_vs_Healthy_TotalRNA
NA	hsa-miR-6774-5p	7.88355	-2.22397	0.99324	0.000883119	0.0095138	4.49607	disease_pulldown_Healthy_IP_vs_Healthy_TotalRNA
NA	AluSg4	267.337	-1.82067	0.706362	0.000882379	0.0095138	3.68075	disease_pulldown_Healthy_IP_vs_Healthy_TotalRNA
NA	AluYe5	59.3601	-1.90724	0.75689	0.000884901	0.00952339	3.85493	disease_pulldown_Healthy_IP_vs_Healthy_TotalRNA
UBE2E1	ENSG00000170142.12	1.94467	2.5369	1.41996	0.000887747	0.00953479	5.12629	disease_pulldown_Healthy_IP_vs_Healthy_TotalRNA
NA	hsa-piR-18817	7.00648	2.21224	0.983406	0.000886864	0.00953479	4.47026	disease_pulldown_Healthy_IP_vs_Healthy_TotalRNA
NA	hsa-piR-13579	304.809	-1.91811	0.765234	0.000895589	0.00960936	3.86942	disease_pulldown_Healthy_IP_vs_Healthy_TotalRNA
NA	hsa-miR-4516	4542.43	-1.91248	0.762461	0.000899954	0.0096465	3.85485	disease_pulldown_Healthy_IP_vs_Healthy_TotalRNA
MLLT11	ENSG00000213190.4	4.77211	2.25994	1.03483	0.00090449	0.00968539	4.55126	disease_pulldown_Healthy_IP_vs_Healthy_TotalRNA
NA	hsa-piR-22236	8.81094	-2.39273	1.19392	0.00091238	0.00976008	4.81069	disease_pulldown_Healthy_IP_vs_Healthy_TotalRNA
NA	hsa-piR-2256	7.23958	2.55988	1.50415	0.000918147	0.00979908	5.14232	disease_pulldown_Healthy_IP_vs_Healthy_TotalRNA
SCARNA16	ENSG00000275143.1	11.7369	2.19896	0.979967	0.000918778	0.00979908	4.4173	disease_pulldown_Healthy_IP_vs_Healthy_TotalRNA
NA	hsa-piR-26604	74.049	-1.9336	0.778564	0.000918312	0.00979908	3.88425	disease_pulldown_Healthy_IP_vs_Healthy_TotalRNA
RNVU1-2	ENSG00000238825.1	3.55177	-2.33858	1.12893	0.000923567	0.00984032	4.69351	disease_pulldown_Healthy_IP_vs_Healthy_TotalRNA
NA	hsa-miR-212-3p	79.845	2.03874	0.850965	0.000925574	0.00984206	4.09158	disease_pulldown_Healthy_IP_vs_Healthy_TotalRNA
ND1	ENSG00000198888.2	15.6298	1.92707	0.775539	0.000925154	0.00984206	3.86747	disease_pulldown_Healthy_IP_vs_Healthy_TotalRNA
NA	ENSG00000280466.1	5.9902	2.42252	1.25118	0.000940709	0.00998311	4.84682	disease_pulldown_Healthy_IP_vs_Healthy_TotalRNA
SCARNA4	ENSG00000281394.1	5.9902	2.42252	1.25118	0.000940709	0.00998311	4.84682	disease_pulldown_Healthy_IP_vs_Healthy_TotalRNA
NA	hsa-piR-24384	1.81611	2.45116	1.29926	0.00094418	0.0100035	4.90194	disease_pulldown_Healthy_IP_vs_Healthy_TotalRNA
NA	hsa-miR-766-3p	37.0143	2.0954	0.897739	0.000944502	0.0100035	4.19049	disease_pulldown_Healthy_IP_vs_Healthy_TotalRNA
NA	ENSG00000255542.1	4.94835	2.44078	1.28308	0.00094602	0.0100096	4.88053	disease_pulldown_Healthy_IP_vs_Healthy_TotalRNA
SNORA7A	ENSG00000207496.1	42.2252	1.97488	0.810562	0.000948599	0.010027	3.94745	disease_pulldown_Healthy_IP_vs_Healthy_TotalRNA
NA	Ricksha_0	7.02058	2.35436	1.16074	0.000953039	0.0100441	4.70421	disease_pulldown_Healthy_IP_vs_Healthy_TotalRNA
PTPN5	ENSG00000110786.18	5.05167	2.28228	1.07432	0.000953043	0.0100441	4.5602	disease_pulldown_Healthy_IP_vs_Healthy_TotalRNA
NA	HERVL74	75.8821	1.83398	0.723437	0.000951732	0.0100441	3.66445	disease_pulldown_Healthy_IP_vs_Healthy_TotalRNA
NA	Helitron2Na_Mam	10.8457	-2.4043	1.23063	0.000954218	0.0100466	4.80374	disease_pulldown_Healthy_IP_vs_Healthy_TotalRNA
CTC1	ENSG00000178971.17	196.484	-2.30917	1.10739	0.000959751	0.0100949	4.60888	disease_pulldown_Healthy_IP_vs_Healthy_TotalRNA
ARL6IP1	ENSG00000170540.15	7.08386	2.28714	1.08239	0.000960845	0.0100964	4.56475	disease_pulldown_Healthy_IP_vs_Healthy_TotalRNA
NA	hsa-piR-24874	1.50288	2.57741	1.62619	0.000962218	0.0101009	5.14357	disease_pulldown_Healthy_IP_vs_Healthy_TotalRNA
NA	Eulor2A	2.67849	2.56116	1.56825	0.000965419	0.0101246	5.10855	disease_pulldown_Healthy_IP_vs_Healthy_TotalRNA
NA	hsa-piR-3628	36.9299	-2.16874	0.96599	0.00097105	0.0101717	4.32145	disease_pulldown_Healthy_IP_vs_Healthy_TotalRNA
NA	hsa-miR-139-5p	5.78513	1.96842	0.810143	0.000971814	0.0101717	3.92229	disease_pulldown_Healthy_IP_vs_Healthy_TotalRNA
NA	hsa-miR-6851-3p	19.398	2.24559	1.04157	0.000974118	0.0101858	4.47322	disease_pulldown_Healthy_IP_vs_Healthy_TotalRNA
NA	hsa-piR-10322	3.24715	2.03954	0.862912	0.00098472	0.0102866	4.05405	disease_pulldown_Healthy_IP_vs_Healthy_TotalRNA
SNORD12B	ENSG00000222365.1	5.16592	2.57857	1.86756	0.000986266	0.0102926	5.12484	disease_pulldown_Healthy_IP_vs_Healthy_TotalRNA
NA	hsa-piR-23855	3.80394	2.46168	2.10321	0.000991313	0.0103169	4.89	disease_pulldown_Healthy_IP_vs_Healthy_TotalRNA
NA	hsa-piR-15447	20.1461	-2.18956	0.990299	0.000990449	0.0103169	4.34944	disease_pulldown_Healthy_IP_vs_Healthy_TotalRNA
NA	hsa-miR-93-5p	8.64346	2.058	0.878207	0.000991494	0.0103169	4.0881	disease_pulldown_Healthy_IP_vs_Healthy_TotalRNA
NA	L1P2	66.9872	-1.79676	0.707712	0.000993068	0.0103233	3.5687	disease_pulldown_Healthy_IP_vs_Healthy_TotalRNA
NA	SVA_C	139.834	-1.85129	0.740225	0.00100029	0.0103882	3.67196	disease_pulldown_Healthy_IP_vs_Healthy_TotalRNA
NA	hsa-piR-14685	2.69715	2.43853	1.31295	0.00100305	0.0104067	4.83484	disease_pulldown_Healthy_IP_vs_Healthy_TotalRNA
CDIPT	ENSG00000103502.14	3.61512	2.41643	1.27936	0.00101083	0.0104773	4.78393	disease_pulldown_Healthy_IP_vs_Healthy_TotalRNA
RAB5A	ENSG00000144566.11	6.93138	2.1855	0.99521	0.00102411	0.0106047	4.31527	disease_pulldown_Healthy_IP_vs_Healthy_TotalRNA
NA	hsa-piR-15411	7.58811	2.52259	1.98257	0.00102629	0.010617	4.9796	disease_pulldown_Healthy_IP_vs_Healthy_TotalRNA
TAF1	ENSG00000147133.17	4.39478	2.29857	1.12143	0.00103417	0.0106881	4.53072	disease_pulldown_Healthy_IP_vs_Healthy_TotalRNA
NA	hsa-piR-26203	7.8545	-2.30814	1.13575	0.00104063	0.0107434	4.5444	disease_pulldown_Healthy_IP_vs_Healthy_TotalRNA
NA	hsa-piR-33046	5.9911	-2.25425	1.07173	0.00104154	0.0107434	4.4383	disease_pulldown_Healthy_IP_vs_Healthy_TotalRNA
NA	hsa-piR-23589	2325.12	2.3595	1.20716	0.00104437	0.0107519	4.6447	disease_pulldown_Healthy_IP_vs_Healthy_TotalRNA
NA	hsa-miR-519a-2-5p	8.49421	1.97412	0.82633	0.00104538	0.0107519	3.88609	disease_pulldown_Healthy_IP_vs_Healthy_TotalRNA
NA	AluYk4	69.6795	-1.79057	0.710717	0.00104513	0.0107519	3.52477	disease_pulldown_Healthy_IP_vs_Healthy_TotalRNA
NA	hsa-miR-1287-5p	8.13199	2.20195	1.01957	0.00105441	0.0108344	4.32727	disease_pulldown_Healthy_IP_vs_Healthy_TotalRNA
SNORD65	ENSG00000277512.1	19.0417	2.46499	1.40481	0.00106049	0.010855	4.84215	disease_pulldown_Healthy_IP_vs_Healthy_TotalRNA
NA	hsa-miR-1825	5.34738	-2.29493	1.12608	0.00105989	0.010855	4.50809	disease_pulldown_Healthy_IP_vs_Healthy_TotalRNA
NA	hsa-miR-501-3p	38.2937	2.19187	1.01021	0.00105746	0.010855	4.30564	disease_pulldown_Healthy_IP_vs_Healthy_TotalRNA
NA	hsa-piR-12196	129.421	-1.90893	0.784543	0.00105981	0.010855	3.74984	disease_pulldown_Healthy_IP_vs_Healthy_TotalRNA
NA	hsa-piR-22441	6.26441	2.48146	2.01793	0.00106361	0.0108661	4.87341	disease_pulldown_Healthy_IP_vs_Healthy_TotalRNA
NA	hsa-piR-22269	128.955	-1.71023	0.66874	0.00106293	0.0108661	3.35876	disease_pulldown_Healthy_IP_vs_Healthy_TotalRNA
NA	hsa-miR-4781-5p	481.189	-2.39555	1.27665	0.00107087	0.0109194	4.69958	disease_pulldown_Healthy_IP_vs_Healthy_TotalRNA
NA	hsa-miR-6782-5p	96.8615	-1.58027	0.604384	0.00107083	0.0109194	3.10017	disease_pulldown_Healthy_IP_vs_Healthy_TotalRNA
NA	hsa-miR-6073	15.7852	1.74429	0.689795	0.00108716	0.0110749	3.41124	disease_pulldown_Healthy_IP_vs_Healthy_TotalRNA
NA	hsa-piR-18110	15.6237	2.53634	1.772	0.00109025	0.0110958	4.95815	disease_pulldown_Healthy_IP_vs_Healthy_TotalRNA
NA	hsa-piR-32952	2.73731	2.13372	0.966877	0.0011092	0.0112745	4.15628	disease_pulldown_Healthy_IP_vs_Healthy_TotalRNA
NA	MER68-int	5162.65	2.12807	0.962061	0.00111098	0.0112745	4.14526	disease_pulldown_Healthy_IP_vs_Healthy_TotalRNA
NA	hsa-miR-1233-3p	9.06903	1.74766	0.694253	0.00111022	0.0112745	3.40427	disease_pulldown_Healthy_IP_vs_Healthy_TotalRNA
NA	hsa-miR-3944-5p	196.028	1.64741	0.641509	0.00111459	0.0113004	3.20734	disease_pulldown_Healthy_IP_vs_Healthy_TotalRNA
NA	hsa-piR-30602	44.5722	-1.95849	0.828238	0.00112582	0.0114034	3.80527	disease_pulldown_Healthy_IP_vs_Healthy_TotalRNA
LINC01783	ENSG00000233421.5	19.1153	-1.87508	0.772643	0.00113039	0.0114389	3.64068	disease_pulldown_Healthy_IP_vs_Healthy_TotalRNA
NA	hsa-piR-18200	10.6958	-2.26847	1.11848	0.00113414	0.011466	4.40216	disease_pulldown_Healthy_IP_vs_Healthy_TotalRNA
NA	hsa-piR-19963	12.2874	2.50524	1.62783	0.00113949	0.0115091	4.85755	disease_pulldown_Healthy_IP_vs_Healthy_TotalRNA
DDRGK1	ENSG00000198171.13	4.34082	2.41732	1.36115	0.00114507	0.0115386	4.68439	disease_pulldown_Healthy_IP_vs_Healthy_TotalRNA
OSGIN2	ENSG00000164823.11	1.92672	2.33187	1.21045	0.00114662	0.0115386	4.51882	disease_pulldown_Healthy_IP_vs_Healthy_TotalRNA
NA	hsa-miR-145-3p	3.79543	-2.23478	1.08163	0.00114672	0.0115386	4.33066	disease_pulldown_Healthy_IP_vs_Healthy_TotalRNA
NA	hsa-piR-32850	45.1834	-2.02031	0.877551	0.00114522	0.0115386	3.91505	disease_pulldown_Healthy_IP_vs_Healthy_TotalRNA
NA	hsa-piR-6555	3.38454	2.50291	1.63652	0.00114929	0.0115393	4.85019	disease_pulldown_Healthy_IP_vs_Healthy_TotalRNA
BRPF3	ENSG00000096070.19	6.02015	2.30025	1.1664	0.00115112	0.0115393	4.45746	disease_pulldown_Healthy_IP_vs_Healthy_TotalRNA
NA	MER45R	38.6707	1.73271	0.690403	0.00115055	0.0115393	3.35768	disease_pulldown_Healthy_IP_vs_Healthy_TotalRNA
NA	hsa-miR-4638-3p	8.07164	1.48193	0.56538	0.00114807	0.0115393	2.87172	disease_pulldown_Healthy_IP_vs_Healthy_TotalRNA
NA	hsa-piR-5795	2.06607	2.33596	1.22227	0.00115951	0.0116016	4.5212	disease_pulldown_Healthy_IP_vs_Healthy_TotalRNA
PDXP	ENSG00000241360.2	10.184	1.90074	0.79337	0.00115898	0.0116016	3.67886	disease_pulldown_Healthy_IP_vs_Healthy_TotalRNA
NA	hsa-piR-5391	5.80909	2.50075	1.80755	0.00116631	0.0116588	4.83481	disease_pulldown_Healthy_IP_vs_Healthy_TotalRNA
NA	hsa-miR-6756-5p	247.937	1.61606	0.630758	0.00116815	0.0116662	3.12395	disease_pulldown_Healthy_IP_vs_Healthy_TotalRNA
NA	hsa-miR-6836-3p	826.328	-1.59441	0.620306	0.00117151	0.0116889	3.08076	disease_pulldown_Healthy_IP_vs_Healthy_TotalRNA
NA	hsa-piR-5686	1.67291	2.18981	1.03847	0.00117284	0.0116912	4.23103	disease_pulldown_Healthy_IP_vs_Healthy_TotalRNA
NA	hsa-piR-17667	5.04314	2.49706	1.80212	0.00117634	0.0117151	4.82246	disease_pulldown_Healthy_IP_vs_Healthy_TotalRNA
NA	hsa-miR-5688	1.79402	2.47211	1.54188	0.00118038	0.0117444	4.77159	disease_pulldown_Healthy_IP_vs_Healthy_TotalRNA
CDK11A	ENSG00000008128.23	4.13219	2.44613	1.46812	0.00119174	0.0118464	4.71226	disease_pulldown_Healthy_IP_vs_Healthy_TotalRNA
NA	L1PA15-16	18.7312	-2.03702	0.899984	0.00119585	0.0118762	3.92193	disease_pulldown_Healthy_IP_vs_Healthy_TotalRNA
SNORA51	ENSG00000271798.1	21.7586	2.04517	0.908011	0.00120283	0.0119344	3.93327	disease_pulldown_Healthy_IP_vs_Healthy_TotalRNA
NA	tRNA-Pro-CCG	23038.6	-1.80235	0.737091	0.00120751	0.0119697	3.46398	disease_pulldown_Healthy_IP_vs_Healthy_TotalRNA
MTAP	ENSG00000099810.21	2.98773	2.3438	1.25928	0.00121304	0.0120133	4.50088	disease_pulldown_Healthy_IP_vs_Healthy_TotalRNA
NA	hsa-miR-574-3p	11.678	2.07967	0.941373	0.00122124	0.0120834	3.98841	disease_pulldown_Healthy_IP_vs_Healthy_TotalRNA
NA	hsa-miR-3169	12.9345	2.28605	1.17405	0.00122561	0.0121154	4.38159	disease_pulldown_Healthy_IP_vs_Healthy_TotalRNA
NA	hsa-piR-5018	4.62954	2.31239	2.09025	0.00123009	0.0121371	4.43027	disease_pulldown_Healthy_IP_vs_Healthy_TotalRNA
NA	hsa-piR-14981	6.42711	-2.23568	1.10766	0.00122895	0.0121371	4.2833	disease_pulldown_Healthy_IP_vs_Healthy_TotalRNA
NA	hsa-miR-6132	10.499	-1.94407	0.834636	0.00123586	0.0121828	3.72144	disease_pulldown_Healthy_IP_vs_Healthy_TotalRNA
NA	AluYb9	148.876	-1.8	0.739399	0.00123963	0.0122087	3.44398	disease_pulldown_Healthy_IP_vs_Healthy_TotalRNA
NA	hsa-piR-33020	13.7848	-2.30807	1.21339	0.00124197	0.0122093	4.41606	disease_pulldown_Healthy_IP_vs_Healthy_TotalRNA
LOC613038	ENSG00000290692.1	3.94803	-2.16981	1.03435	0.00124102	0.0122093	4.15152	disease_pulldown_Healthy_IP_vs_Healthy_TotalRNA
NA	hsa-piR-2152	18.9604	-2.20675	1.07957	0.00125359	0.0123121	4.21416	disease_pulldown_Healthy_IP_vs_Healthy_TotalRNA
NA	LTR46	21.7283	-2.23288	1.11597	0.00126762	0.0124385	4.25414	disease_pulldown_Healthy_IP_vs_Healthy_TotalRNA
NA	hsa-piR-21524	1.46349	2.43419	1.51655	0.00127565	0.0125033	4.63219	disease_pulldown_Healthy_IP_vs_Healthy_TotalRNA
NA	hsa-piR-9480	3.2954	2.23914	1.12689	0.00127657	0.0125033	4.26102	disease_pulldown_Healthy_IP_vs_Healthy_TotalRNA
NA	hsa-miR-7703	6.82847	-2.14153	1.01459	0.00128402	0.0125648	4.07071	disease_pulldown_Healthy_IP_vs_Healthy_TotalRNA
NA	hsa-piR-9513	19.027	2.4418	1.56165	0.00128556	0.0125683	4.64119	disease_pulldown_Healthy_IP_vs_Healthy_TotalRNA
NA	hsa-miR-4436a	4.63828	2.16475	1.04026	0.00128699	0.0125702	4.11446	disease_pulldown_Healthy_IP_vs_Healthy_TotalRNA
NA	hsa-miR-1185-1-3p	8.75168	2.10258	0.976278	0.0012881	0.0125702	3.99629	disease_pulldown_Healthy_IP_vs_Healthy_TotalRNA
NA	hsa-piR-1638	4.43205	2.29875	1.21807	0.00128997	0.0125769	4.3686	disease_pulldown_Healthy_IP_vs_Healthy_TotalRNA
PTMA	ENSG00000187514.17	8.12415	2.16613	1.04419	0.00129666	0.0126306	4.11256	disease_pulldown_Healthy_IP_vs_Healthy_TotalRNA
NA	hsa-miR-378a-5p	6.72638	1.80775	0.751245	0.00130096	0.0126572	3.4305	disease_pulldown_Healthy_IP_vs_Healthy_TotalRNA
RMRP	ENSG00000277027.1	101.097	1.43971	0.557621	0.00130176	0.0126572	2.73208	disease_pulldown_Healthy_IP_vs_Healthy_TotalRNA
NA	hsa-miR-519d-5p	36.8535	2.19673	1.08214	0.00130614	0.0126882	4.16632	disease_pulldown_Healthy_IP_vs_Healthy_TotalRNA
NA	MER34B	28.5346	2.14895	1.02806	0.00130785	0.0126933	4.07532	disease_pulldown_Healthy_IP_vs_Healthy_TotalRNA
NA	hsa-piR-20099	9.0911	-2.42002	1.50867	0.00131477	0.0127388	4.58563	disease_pulldown_Healthy_IP_vs_Healthy_TotalRNA
SNORA25	ENSG00000207112.1	2.27181	2.3204	1.26553	0.00131493	0.0127388	4.39685	disease_pulldown_Healthy_IP_vs_Healthy_TotalRNA
NA	hsa-miR-4716-3p	16.653	-2.27384	1.18972	0.00131726	0.0127498	4.30777	disease_pulldown_Healthy_IP_vs_Healthy_TotalRNA
NA	hsa-miR-4267	5.93553	-2.28744	1.21605	0.0013305	0.0128663	4.32451	disease_pulldown_Healthy_IP_vs_Healthy_TotalRNA
NA	AluYc3	95.2318	-1.74221	0.715259	0.00133562	0.0129042	3.29151	disease_pulldown_Healthy_IP_vs_Healthy_TotalRNA
NA	hsa-miR-1229-5p	52.1382	1.51618	0.595757	0.001337	0.0129058	2.86439	disease_pulldown_Healthy_IP_vs_Healthy_TotalRNA
APP	ENSG00000142192.21	31.139	1.87437	0.79947	0.00133885	0.012912	3.5407	disease_pulldown_Healthy_IP_vs_Healthy_TotalRNA
NA	ENSG00000290693.1	3.90308	-2.14599	1.03544	0.00135278	0.0130228	4.04583	disease_pulldown_Healthy_IP_vs_Healthy_TotalRNA
TMSB4X	ENSG00000205542.11	16.5344	1.90548	0.82309	0.00135219	0.0130228	3.5924	disease_pulldown_Healthy_IP_vs_Healthy_TotalRNA
SNHG1	ENSG00000255717.9	18.1157	2.41925	1.56398	0.00135889	0.013069	4.55728	disease_pulldown_Healthy_IP_vs_Healthy_TotalRNA
NA	ENSG00000287335.2	2.84569	2.36947	1.39494	0.00136077	0.013069	4.4635	disease_pulldown_Healthy_IP_vs_Healthy_TotalRNA
NA	hsa-piR-30653	2.68724	2.20083	1.10289	0.00136248	0.013069	4.14583	disease_pulldown_Healthy_IP_vs_Healthy_TotalRNA
NA	LTR16E2	12.2489	1.70937	0.698869	0.00136231	0.013069	3.22004	disease_pulldown_Healthy_IP_vs_Healthy_TotalRNA
NA	hsa-piR-5971	9.2713	-2.35814	1.37045	0.00136609	0.0130802	4.44128	disease_pulldown_Healthy_IP_vs_Healthy_TotalRNA
GRM1	ENSG00000152822.14	2.7548	2.24745	1.1674	0.00136556	0.0130802	4.23282	disease_pulldown_Healthy_IP_vs_Healthy_TotalRNA
NA	hsa-piR-26415	687.506	-1.83064	0.77375	0.00136875	0.0130938	3.44698	disease_pulldown_Healthy_IP_vs_Healthy_TotalRNA
NA	HERVIP10F	6274.62	2.01157	0.909655	0.00137536	0.0131453	3.78422	disease_pulldown_Healthy_IP_vs_Healthy_TotalRNA
NA	hsa-miR-5089-3p	2.03837	2.07301	0.966904	0.0013839	0.0132151	3.89504	disease_pulldown_Healthy_IP_vs_Healthy_TotalRNA
C20orf96	ENSG00000196476.12	1.85887	2.41762	1.74337	0.00139847	0.0133423	4.53248	disease_pulldown_Healthy_IP_vs_Healthy_TotalRNA
PIP4K2A	ENSG00000150867.14	8.26066	2.09065	0.988232	0.00140398	0.013383	3.91671	disease_pulldown_Healthy_IP_vs_Healthy_TotalRNA
NA	MER83B-int	202.462	-2.09269	0.993055	0.00141758	0.0135005	3.91259	disease_pulldown_Healthy_IP_vs_Healthy_TotalRNA
DUOX1	ENSG00000137857.18	3.53857	-2.19784	1.11612	0.00142294	0.0135395	4.10643	disease_pulldown_Healthy_IP_vs_Healthy_TotalRNA
PCCB	ENSG00000114054.14	3.36756	2.2708	1.22528	0.00142424	0.0135398	4.24273	disease_pulldown_Healthy_IP_vs_Healthy_TotalRNA
NA	hsa-miR-4531	9.51377	-2.29722	1.27599	0.00143206	0.0136007	4.28762	disease_pulldown_Healthy_IP_vs_Healthy_TotalRNA
NA	hsa-piR-6854	56.6383	-1.99454	0.904501	0.0014332	0.0136007	3.72269	disease_pulldown_Healthy_IP_vs_Healthy_TotalRNA
SLITRK3	ENSG00000121871.4	1.84071	2.30449	1.29303	0.00143814	0.0136355	4.29864	disease_pulldown_Healthy_IP_vs_Healthy_TotalRNA
DBNDD2	ENSG00000244274.9	5.11095	-2.16096	1.07563	0.00144674	0.0137048	4.02615	disease_pulldown_Healthy_IP_vs_Healthy_TotalRNA
NA	tRNA-Ser-TCG	11581.6	-1.90254	0.833851	0.0014499	0.0137226	3.5436	disease_pulldown_Healthy_IP_vs_Healthy_TotalRNA
SART1	ENSG00000175467.15	9.57462	2.13321	1.04492	0.0014553	0.0137616	3.97062	disease_pulldown_Healthy_IP_vs_Healthy_TotalRNA
NA	hsa-piR-23590	44.4132	-1.9207	0.849165	0.00146225	0.0138151	3.57182	disease_pulldown_Healthy_IP_vs_Healthy_TotalRNA
NA	tRNA-Ser-TCY	27683.4	-1.89371	0.829315	0.00146527	0.0138313	3.52067	disease_pulldown_Healthy_IP_vs_Healthy_TotalRNA
NA	MamGypLTR3a	13.1736	-1.99585	0.914189	0.00148723	0.0140262	3.69843	disease_pulldown_Healthy_IP_vs_Healthy_TotalRNA
NA	hsa-miR-653-3p	15.309	1.43031	0.566308	0.00149811	0.0141163	2.64647	disease_pulldown_Healthy_IP_vs_Healthy_TotalRNA
NA	hsa-piR-17240	6.36909	1.88675	0.830386	0.00151444	0.0142577	3.48284	disease_pulldown_Healthy_IP_vs_Healthy_TotalRNA
NA	hsa-miR-12127	163.19	-1.93443	0.867545	0.00151845	0.0142828	3.56939	disease_pulldown_Healthy_IP_vs_Healthy_TotalRNA
NA	hsa-piR-21870	2.16487	2.37398	1.74016	0.00153126	0.0143906	4.37268	disease_pulldown_Healthy_IP_vs_Healthy_TotalRNA
SNORD21	ENSG00000206680.1	18.9752	2.20602	1.16184	0.00153875	0.0144483	4.05947	disease_pulldown_Healthy_IP_vs_Healthy_TotalRNA
NA	ENSG00000288642.1	20.7549	2.08103	1.00558	0.00154083	0.0144551	3.82905	disease_pulldown_Healthy_IP_vs_Healthy_TotalRNA
MINDY3	ENSG00000148481.14	4.60075	2.33957	1.44685	0.00154469	0.0144785	4.30312	disease_pulldown_Healthy_IP_vs_Healthy_TotalRNA
NA	hsa-piR-10949	20.2792	-2.12125	1.05324	0.00155329	0.0145464	3.89725	disease_pulldown_Healthy_IP_vs_Healthy_TotalRNA
NA	hsa-miR-135b-3p	3.23961	2.32569	1.88248	0.00155763	0.0145616	4.27182	disease_pulldown_Healthy_IP_vs_Healthy_TotalRNA
NA	hsa-miR-1285-5p	15.9318	-2.12515	1.05872	0.00155704	0.0145616	3.90346	disease_pulldown_Healthy_IP_vs_Healthy_TotalRNA
CCDC78	ENSG00000162004.19	4.3533	-2.25419	1.24894	0.001559	0.0145616	4.14047	disease_pulldown_Healthy_IP_vs_Healthy_TotalRNA
SULT4A1	ENSG00000130540.14	10.155	1.83048	0.79552	0.00156088	0.0145664	3.36194	disease_pulldown_Healthy_IP_vs_Healthy_TotalRNA
MYH14	ENSG00000105357.20	8.86541	2.05639	0.984469	0.00156473	0.0145896	3.77544	disease_pulldown_Healthy_IP_vs_Healthy_TotalRNA
NA	hsa-miR-129-5p	5.75766	1.77796	0.761363	0.00157176	0.0146424	3.26148	disease_pulldown_Healthy_IP_vs_Healthy_TotalRNA
ZNF483	ENSG00000173258.13	21.9404	1.96544	0.901196	0.00157497	0.0146594	3.60439	disease_pulldown_Healthy_IP_vs_Healthy_TotalRNA
SCAF1	ENSG00000126461.15	13.021	1.84082	0.805354	0.0015839	0.0147297	3.37202	disease_pulldown_Healthy_IP_vs_Healthy_TotalRNA
NA	hsa-miR-4665-3p	316.578	-1.47408	0.593155	0.00159215	0.0147936	2.69746	disease_pulldown_Healthy_IP_vs_Healthy_TotalRNA
PFN2	ENSG00000070087.15	18.0929	2.05486	0.989967	0.00160314	0.0148828	3.75489	disease_pulldown_Healthy_IP_vs_Healthy_TotalRNA
SSR1	ENSG00000124783.14	4.13172	2.26368	1.28968	0.00161128	0.0149324	4.13318	disease_pulldown_Healthy_IP_vs_Healthy_TotalRNA
NA	hsa-piR-5223	7.93015	2.14099	1.09112	0.00161111	0.0149324	3.90917	disease_pulldown_Healthy_IP_vs_Healthy_TotalRNA
NA	hsa-miR-6836-5p	8.99534	-2.17756	1.14471	0.00162357	0.0150331	3.96959	disease_pulldown_Healthy_IP_vs_Healthy_TotalRNA
NALF1	ENSG00000204442.4	5.66165	2.18297	1.15444	0.00162958	0.0150757	3.97676	disease_pulldown_Healthy_IP_vs_Healthy_TotalRNA
HNRNPA1	ENSG00000135486.19	3.16605	2.07357	1.01628	0.00163664	0.015128	3.77436	disease_pulldown_Healthy_IP_vs_Healthy_TotalRNA
COX3	ENSG00000198938.2	8.92108	1.91777	0.871461	0.00164794	0.0152192	3.48576	disease_pulldown_Healthy_IP_vs_Healthy_TotalRNA
GAK	ENSG00000178950.18	5.57695	2.1495	1.11302	0.00165357	0.015258	3.90457	disease_pulldown_Healthy_IP_vs_Healthy_TotalRNA
EIF3G	ENSG00000130811.12	3.01933	2.32106	1.49474	0.0016704	0.0153867	4.20774	disease_pulldown_Healthy_IP_vs_Healthy_TotalRNA
NA	hsa-miR-6071	25.6083	2.15596	1.1263	0.00167009	0.0153867	3.90844	disease_pulldown_Healthy_IP_vs_Healthy_TotalRNA
HEXIM1	ENSG00000186834.4	11.6654	1.90353	0.864142	0.00168061	0.0154674	3.4465	disease_pulldown_Healthy_IP_vs_Healthy_TotalRNA
SNORD99	ENSG00000221539.1	2.73345	2.28981	1.39255	0.00168373	0.0154706	4.14569	disease_pulldown_Healthy_IP_vs_Healthy_TotalRNA
NA	hsa-piR-32874	6.67933	-2.12287	1.08498	0.00168386	0.0154706	3.84344	disease_pulldown_Healthy_IP_vs_Healthy_TotalRNA
SNORD116-16	ENSG00000207263.1	1.62669	2.23579	1.26492	0.0016872	0.015488	4.0468	disease_pulldown_Healthy_IP_vs_Healthy_TotalRNA
ATXN7L3B	ENSG00000253719.4	6.7794	1.87363	0.84271	0.00169765	0.0155706	3.38696	disease_pulldown_Healthy_IP_vs_Healthy_TotalRNA
NCOA3	ENSG00000124151.19	4.03573	2.21578	1.24253	0.00173035	0.0158553	3.98802	disease_pulldown_Healthy_IP_vs_Healthy_TotalRNA
NA	hsa-miR-4651	14.736	-1.76996	0.771856	0.00173167	0.0158553	3.18562	disease_pulldown_Healthy_IP_vs_Healthy_TotalRNA
NA	hsa-miR-4799-5p	1.24193	2.29784	1.47023	0.00174684	0.0159805	4.12785	disease_pulldown_Healthy_IP_vs_Healthy_TotalRNA
NA	hsa-miR-6749-3p	13.4524	-1.62173	0.682132	0.0017537	0.0160295	2.91113	disease_pulldown_Healthy_IP_vs_Healthy_TotalRNA
NA	hsa-piR-2613	5.56267	2.29296	1.79478	0.00175854	0.0160543	4.11451	disease_pulldown_Healthy_IP_vs_Healthy_TotalRNA
NA	hsa-piR-8408	7.99779	-2.20631	1.23515	0.00175941	0.0160543	3.95902	disease_pulldown_Healthy_IP_vs_Healthy_TotalRNA
NA	hsa-miR-3660	9.30681	-2.20823	1.23989	0.00176246	0.0160684	3.96162	disease_pulldown_Healthy_IP_vs_Healthy_TotalRNA
MYRF	ENSG00000124920.14	3.40321	-2.11289	1.09105	0.0017669	0.0160951	3.78906	disease_pulldown_Healthy_IP_vs_Healthy_TotalRNA
LOC105376805	ENSG00000238142.4	7.1341	-2.27736	1.41138	0.00176873	0.016098	4.08383	disease_pulldown_Healthy_IP_vs_Healthy_TotalRNA
NA	hsa-piR-11423	17.0139	2.28453	1.43829	0.00177095	0.0160996	4.09659	disease_pulldown_Healthy_IP_vs_Healthy_TotalRNA
NA	hsa-miR-7845-5p	24.4396	-1.69051	0.724361	0.00177192	0.0160996	3.03139	disease_pulldown_Healthy_IP_vs_Healthy_TotalRNA
ANTKMT	ENSG00000103254.10	3.83723	-2.19061	1.21147	0.00177403	0.016105	3.92785	disease_pulldown_Healthy_IP_vs_Healthy_TotalRNA
B4GALT5	ENSG00000158470.5	2.5412	2.11306	1.09374	0.00177767	0.0161244	3.7877	disease_pulldown_Healthy_IP_vs_Healthy_TotalRNA
NA	HUERS-P1	6214.16	1.96588	0.932604	0.0017887	0.0162107	3.51932	disease_pulldown_Healthy_IP_vs_Healthy_TotalRNA
NA	hsa-piR-1946	8.46917	2.29736	1.7262	0.00179899	0.0162625	4.10955	disease_pulldown_Healthy_IP_vs_Healthy_TotalRNA
SEC13	ENSG00000157020.18	4.17991	2.18001	1.20063	0.00179811	0.0162625	3.89962	disease_pulldown_Healthy_IP_vs_Healthy_TotalRNA
PNMA6A	ENSG00000235961.6	25.6143	-2.11923	1.10664	0.00179709	0.0162625	3.79091	disease_pulldown_Healthy_IP_vs_Healthy_TotalRNA
SNORD82	ENSG00000202400.1	9.93163	2.16738	1.97088	0.0018034	0.0162886	3.87553	disease_pulldown_Healthy_IP_vs_Healthy_TotalRNA
NA	hsa-miR-6081	16.1876	2.16801	1.18971	0.00182946	0.01651	3.86394	disease_pulldown_Healthy_IP_vs_Healthy_TotalRNA
NA	hsa-piR-28268	3.6336	-2.11979	1.11727	0.00183836	0.0165763	3.77431	disease_pulldown_Healthy_IP_vs_Healthy_TotalRNA
NA	hsa-piR-32827	22.3567	-2.19044	1.24477	0.00187196	0.0168651	3.88367	disease_pulldown_Healthy_IP_vs_Healthy_TotalRNA
CRY2	ENSG00000121671.12	4.45701	2.10467	1.10716	0.0018862	0.016979	3.72546	disease_pulldown_Healthy_IP_vs_Healthy_TotalRNA
NA	hsa-piR-28868	2.85084	2.19723	1.90267	0.00189297	0.0170255	3.88669	disease_pulldown_Healthy_IP_vs_Healthy_TotalRNA
WHAMM	ENSG00000156232.7	2.77413	2.20134	1.27725	0.00189777	0.0170544	3.89233	disease_pulldown_Healthy_IP_vs_Healthy_TotalRNA
COX20	ENSG00000203667.10	2.7956	2.15908	1.19787	0.00190748	0.0171128	3.8144	disease_pulldown_Healthy_IP_vs_Healthy_TotalRNA
NA	hsa-miR-4768-5p	8.17992	1.7393	0.767335	0.00190645	0.0171128	3.07279	disease_pulldown_Healthy_IP_vs_Healthy_TotalRNA
NA	ENSG00000228843.2	2.89375	2.23623	1.37283	0.0019114	0.0171336	3.94953	disease_pulldown_Healthy_IP_vs_Healthy_TotalRNA
NA	hsa-piR-21211	1.72033	2.18681	1.25473	0.00191971	0.0171936	3.85892	disease_pulldown_Healthy_IP_vs_Healthy_TotalRNA
NA	MER31A	8.8507	1.53945	0.649735	0.00194869	0.0174386	2.70711	disease_pulldown_Healthy_IP_vs_Healthy_TotalRNA
NA	hsa-piR-22235	9.00796	-2.10743	1.12637	0.00195149	0.017449	3.70534	disease_pulldown_Healthy_IP_vs_Healthy_TotalRNA
VIM-AS1	ENSG00000229124.8	5.25956	1.92709	0.920112	0.00196051	0.017515	3.38511	disease_pulldown_Healthy_IP_vs_Healthy_TotalRNA
NA	HERVIP10B3	6343.58	1.92983	0.923505	0.0019671	0.0175445	3.3885	disease_pulldown_Healthy_IP_vs_Healthy_TotalRNA
NA	hsa-miR-10392-3p	154.171	-1.79675	0.813486	0.00196709	0.0175445	3.15484	disease_pulldown_Healthy_IP_vs_Healthy_TotalRNA
NA	hsa-piR-20695	4.90011	2.06173	1.99427	0.00198258	0.0176678	3.61383	disease_pulldown_Healthy_IP_vs_Healthy_TotalRNA
NA	hsa-piR-33055	5.25376	2.10139	1.12694	0.00199182	0.0177354	3.67987	disease_pulldown_Healthy_IP_vs_Healthy_TotalRNA
NA	hsa-piR-24085	2.22066	2.25495	1.65622	0.00200261	0.0178165	3.94431	disease_pulldown_Healthy_IP_vs_Healthy_TotalRNA
HAGHL	ENSG00000103253.19	5.64972	-2.12315	1.16665	0.00201394	0.0178998	3.70947	disease_pulldown_Healthy_IP_vs_Healthy_TotalRNA
SNAP25	ENSG00000132639.15	68.3368	1.8387	0.850636	0.00201532	0.0178998	3.21248	disease_pulldown_Healthy_IP_vs_Healthy_TotalRNA
NA	ENSG00000279255.2	8.17125	-2.23791	1.45565	0.00201738	0.0179032	3.90979	disease_pulldown_Healthy_IP_vs_Healthy_TotalRNA
NA	hsa-piR-29795	6.26424	2.11319	1.15197	0.00201983	0.0179101	3.69154	disease_pulldown_Healthy_IP_vs_Healthy_TotalRNA
NA	hsa-piR-17244	26.1234	1.91416	0.916243	0.00202348	0.0179275	3.34305	disease_pulldown_Healthy_IP_vs_Healthy_TotalRNA
NA	hsa-piR-28365	3.49991	2.2263	1.77156	0.00202567	0.0179321	3.88794	disease_pulldown_Healthy_IP_vs_Healthy_TotalRNA
TEX261	ENSG00000144043.13	3.01656	2.17353	1.26752	0.00203077	0.0179623	3.7942	disease_pulldown_Healthy_IP_vs_Healthy_TotalRNA
MSL1	ENSG00000188895.12	6.2585	1.68272	0.741387	0.00204396	0.018064	2.93329	disease_pulldown_Healthy_IP_vs_Healthy_TotalRNA
GRIPAP1	ENSG00000068400.14	7.65887	2.11555	1.16724	0.00206422	0.018228	3.6795	disease_pulldown_Healthy_IP_vs_Healthy_TotalRNA
NA	hsa-miR-3085-3p	2.58708	2.05012	1.07224	0.0020724	0.0182729	3.56351	disease_pulldown_Healthy_IP_vs_Healthy_TotalRNA
SNAP91	ENSG00000065609.15	9.33346	1.93527	0.942612	0.00207273	0.0182729	3.36388	disease_pulldown_Healthy_IP_vs_Healthy_TotalRNA
NA	hsa-piR-33074	5.7398	-2.06992	1.10094	0.00208054	0.0183266	3.59528	disease_pulldown_Healthy_IP_vs_Healthy_TotalRNA
NA	hsa-miR-6726-5p	28.5346	1.39605	0.58337	0.00209159	0.0184087	2.42211	disease_pulldown_Healthy_IP_vs_Healthy_TotalRNA
NA	AluYc	69.4877	-1.61259	0.701672	0.00209946	0.0184628	2.79575	disease_pulldown_Healthy_IP_vs_Healthy_TotalRNA
NA	hsa-miR-378c	7.50911	1.76189	0.800558	0.00210314	0.0184799	3.05388	disease_pulldown_Healthy_IP_vs_Healthy_TotalRNA
MIR6516	ENSG00000284250.1	9.43499	2.16163	1.2688	0.00210555	0.0184859	3.74645	disease_pulldown_Healthy_IP_vs_Healthy_TotalRNA
OLFM1	ENSG00000130558.20	45.0722	1.9173	0.929926	0.00210884	0.0184995	3.32237	disease_pulldown_Healthy_IP_vs_Healthy_TotalRNA
NA	hsa-piR-32949	4.45409	-2.14995	1.24773	0.00211814	0.0185659	3.72217	disease_pulldown_Healthy_IP_vs_Healthy_TotalRNA
PTGR3	ENSG00000180011.7	2.36889	2.21166	1.42534	0.00212126	0.018578	3.82839	disease_pulldown_Healthy_IP_vs_Healthy_TotalRNA
CIAO3	ENSG00000103245.14	11.0122	-2.14857	1.24813	0.00212789	0.0186082	3.71766	disease_pulldown_Healthy_IP_vs_Healthy_TotalRNA
NA	hsa-miR-1185-2-3p	9.13519	2.04817	1.08047	0.00212819	0.0186082	3.54394	disease_pulldown_Healthy_IP_vs_Healthy_TotalRNA
PGM2L1	ENSG00000165434.8	4.85258	2.05847	1.0971	0.00214006	0.0186966	3.55752	disease_pulldown_Healthy_IP_vs_Healthy_TotalRNA
NA	hsa-miR-3678-3p	4.59229	1.85052	0.873881	0.00214276	0.0187049	3.19778	disease_pulldown_Healthy_IP_vs_Healthy_TotalRNA
NA	hsa-piR-32938	5.13105	-2.11764	1.19389	0.00214931	0.0187468	3.65732	disease_pulldown_Healthy_IP_vs_Healthy_TotalRNA
NA	hsa-piR-26236	35.1204	1.58256	0.687947	0.00216229	0.0188446	2.72962	disease_pulldown_Healthy_IP_vs_Healthy_TotalRNA
NA	hsa-miR-200c-5p	2.04821	2.18744	1.3638	0.00216424	0.0188462	3.77284	disease_pulldown_Healthy_IP_vs_Healthy_TotalRNA
NA	hsa-miR-8074	7.16681	1.81568	0.848309	0.00217392	0.0189151	3.12876	disease_pulldown_Healthy_IP_vs_Healthy_TotalRNA
NA	LTR88c	21.9419	1.76543	0.809636	0.00217593	0.0189171	3.04209	disease_pulldown_Healthy_IP_vs_Healthy_TotalRNA
NA	hsa-piR-14035	5.62496	2.07069	1.12587	0.00219096	0.0190323	3.56264	disease_pulldown_Healthy_IP_vs_Healthy_TotalRNA
NA	hsa-piR-8072	14.5713	1.76776	2.03931	0.00220862	0.0191701	3.03591	disease_pulldown_Healthy_IP_vs_Healthy_TotalRNA
NA	hsa-miR-637	10.1966	1.5619	0.679127	0.00221429	0.0192037	2.68118	disease_pulldown_Healthy_IP_vs_Healthy_TotalRNA
SKIDA1	ENSG00000180592.17	3.854	-2.07833	1.1486	0.00223774	0.0193687	3.55996	disease_pulldown_Healthy_IP_vs_Healthy_TotalRNA
RIMBP2	ENSG00000060709.16	3.61152	1.95464	0.985318	0.00223876	0.0193687	3.34809	disease_pulldown_Healthy_IP_vs_Healthy_TotalRNA
NA	hsa-miR-6839-3p	3.80123	1.76136	0.811964	0.00223685	0.0193687	3.01704	disease_pulldown_Healthy_IP_vs_Healthy_TotalRNA
SCG5	ENSG00000166922.9	2.32526	2.16793	1.34342	0.00224243	0.0193691	3.71343	disease_pulldown_Healthy_IP_vs_Healthy_TotalRNA
NA	hsa-miR-873-3p	21.7521	-1.78694	0.832008	0.00224206	0.0193691	3.06083	disease_pulldown_Healthy_IP_vs_Healthy_TotalRNA
NA	Tigger2a	17.1415	-2.16133	1.33868	0.00227371	0.0196234	3.68987	disease_pulldown_Healthy_IP_vs_Healthy_TotalRNA
NA	hsa-piR-26503	6.91524	1.95363	0.989721	0.00227772	0.0196421	3.33447	disease_pulldown_Healthy_IP_vs_Healthy_TotalRNA
ABCB9	ENSG00000150967.19	7.16316	1.83223	0.872919	0.00228297	0.0196715	3.12608	disease_pulldown_Healthy_IP_vs_Healthy_TotalRNA
NA	hsa-piR-32943	10.5399	-2.17709	1.41371	0.00230433	0.0198395	3.70644	disease_pulldown_Healthy_IP_vs_Healthy_TotalRNA
EPS15	ENSG00000085832.18	6.62783	2.07703	1.16335	0.00230883	0.0198623	3.53505	disease_pulldown_Healthy_IP_vs_Healthy_TotalRNA
NA	hsa-miR-4685-3p	4.17961	-1.9894	1.03677	0.00231184	0.0198721	3.38547	disease_pulldown_Healthy_IP_vs_Healthy_TotalRNA
SNORA75	ENSG00000206885.1	14.4494	2.1451	1.31434	0.00232389	0.0199295	3.64774	disease_pulldown_Healthy_IP_vs_Healthy_TotalRNA
MIR92A1	ENSG00000283705.1	2.10812	2.09447	1.86777	0.00232785	0.0199295	3.56165	disease_pulldown_Healthy_IP_vs_Healthy_TotalRNA
MOSMO	ENSG00000185716.12	4.01951	1.98849	1.03749	0.00232338	0.0199295	3.38143	disease_pulldown_Healthy_IP_vs_Healthy_TotalRNA
STX1B	ENSG00000099365.11	15.7628	1.93876	0.97987	0.00232436	0.0199295	3.29686	disease_pulldown_Healthy_IP_vs_Healthy_TotalRNA
NA	hsa-miR-6780b-5p	9.41843	-1.81067	0.859122	0.00232703	0.0199295	3.07906	disease_pulldown_Healthy_IP_vs_Healthy_TotalRNA
RUFY2	ENSG00000204130.14	5.40657	-2.0678	1.15334	0.00233288	0.0199566	3.51508	disease_pulldown_Healthy_IP_vs_Healthy_TotalRNA
NA	hsa-miR-892c-3p	22.2791	2.14222	1.31266	0.00233873	0.0199641	3.64124	disease_pulldown_Healthy_IP_vs_Healthy_TotalRNA
NA	LTR56	7.76624	1.96258	1.00876	0.00233937	0.0199641	3.33589	disease_pulldown_Healthy_IP_vs_Healthy_TotalRNA
NA	ENSG00000210135.1	166.039	1.76206	0.821145	0.0023364	0.0199641	2.99506	disease_pulldown_Healthy_IP_vs_Healthy_TotalRNA
LINC01012	ENSG00000281706.5	4.9631	-2.10869	1.23328	0.00234388	0.0199867	3.58321	disease_pulldown_Healthy_IP_vs_Healthy_TotalRNA
NA	hsa-miR-1537-5p	5.3294	2.1353	1.29855	0.00235022	0.0200247	3.62667	disease_pulldown_Healthy_IP_vs_Healthy_TotalRNA
ATP2B1-AS1	ENSG00000271614.1	5.93667	2.18007	1.63719	0.00236391	0.0201253	3.69796	disease_pulldown_Healthy_IP_vs_Healthy_TotalRNA
GNAI2	ENSG00000114353.17	10.9302	1.6899	0.771501	0.00237544	0.0202073	2.86353	disease_pulldown_Healthy_IP_vs_Healthy_TotalRNA
PPP1CB	ENSG00000213639.11	7.63928	1.7592	0.82268	0.00237986	0.0202288	2.98013	disease_pulldown_Healthy_IP_vs_Healthy_TotalRNA
NA	hsa-piR-5266	4.64662	2.17845	1.51008	0.00238347	0.0202434	3.68969	disease_pulldown_Healthy_IP_vs_Healthy_TotalRNA
NA	hsa-piR-19465	1.162	2.17623	1.51466	0.00239825	0.0203527	3.68083	disease_pulldown_Healthy_IP_vs_Healthy_TotalRNA
NA	hsa-miR-548u	2.78986	2.16868	1.64736	0.0024152	0.0204803	3.66218	disease_pulldown_Healthy_IP_vs_Healthy_TotalRNA
NA	hsa-miR-4668-5p	15.5337	1.25401	0.529615	0.0024188	0.0204946	2.11723	disease_pulldown_Healthy_IP_vs_Healthy_TotalRNA
NA	hsa-miR-183-3p	3.53188	2.1482	1.38466	0.00244133	0.0206257	3.62099	disease_pulldown_Healthy_IP_vs_Healthy_TotalRNA
TRA2A	ENSG00000164548.12	5.33969	2.11472	1.79559	0.00244201	0.0206257	3.56455	disease_pulldown_Healthy_IP_vs_Healthy_TotalRNA
NA	LTR40a	3.03168	2.03593	1.12447	0.00243831	0.0206257	3.43175	disease_pulldown_Healthy_IP_vs_Healthy_TotalRNA
NA	U4_ATAC_repRNA	64.9051	1.01342	0.423792	0.00243994	0.0206257	1.70822	disease_pulldown_Healthy_IP_vs_Healthy_TotalRNA
SLC9A6	ENSG00000198689.13	9.83179	1.837	0.894426	0.00245354	0.0207067	3.0933	disease_pulldown_Healthy_IP_vs_Healthy_TotalRNA
NA	hsa-miR-1269b	13.2969	2.11473	1.28747	0.00246154	0.0207579	3.5587	disease_pulldown_Healthy_IP_vs_Healthy_TotalRNA
NA	hsa-piR-32870	13.3491	-2.09209	1.23571	0.00246918	0.020773	3.51994	disease_pulldown_Healthy_IP_vs_Healthy_TotalRNA
NA	hsa-miR-6788-5p	28.7101	2.02396	1.11193	0.00246857	0.020773	3.40532	disease_pulldown_Healthy_IP_vs_Healthy_TotalRNA
NA	hsa-miR-4708-3p	5.45159	-2.00881	1.08952	0.00246911	0.020773	3.37982	disease_pulldown_Healthy_IP_vs_Healthy_TotalRNA
NA	hsa-let-7c-5p	8.94623	1.79056	0.856221	0.00247495	0.0208051	3.01142	disease_pulldown_Healthy_IP_vs_Healthy_TotalRNA
RAB10	ENSG00000084733.11	5.34041	1.98022	1.05203	0.00247961	0.0208116	3.33013	disease_pulldown_Healthy_IP_vs_Healthy_TotalRNA
NA	hsa-miR-6738-5p	4.25323	1.58723	0.710776	0.00247858	0.0208116	2.66924	disease_pulldown_Healthy_IP_vs_Healthy_TotalRNA
PLEKHO1	ENSG00000023902.14	7.96218	2.05129	1.16175	0.00249224	0.0208929	3.44618	disease_pulldown_Healthy_IP_vs_Healthy_TotalRNA
NA	hsa-miR-10a-3p	26.3876	1.92649	0.988874	0.00249321	0.0208929	3.2365	disease_pulldown_Healthy_IP_vs_Healthy_TotalRNA
NOSIP	ENSG00000142546.14	1.63982	2.14086	1.38914	0.00249621	0.0209016	3.59626	disease_pulldown_Healthy_IP_vs_Healthy_TotalRNA
NA	hsa-piR-17817	3.68225	2.05192	1.1662	0.00250666	0.0209726	3.44383	disease_pulldown_Healthy_IP_vs_Healthy_TotalRNA
NA	hsa-piR-11901	2.31307	2.03386	1.13852	0.00252205	0.0210538	3.4101	disease_pulldown_Healthy_IP_vs_Healthy_TotalRNA
NA	MER34B-int	91.8781	1.92271	0.988447	0.00252228	0.0210538	3.22375	disease_pulldown_Healthy_IP_vs_Healthy_TotalRNA
FOXF2	ENSG00000137273.6	16.0036	-1.83725	0.901303	0.00251888	0.0210538	3.08047	disease_pulldown_Healthy_IP_vs_Healthy_TotalRNA
NA	MER49	285.534	1.17953	0.499249	0.00252689	0.0210758	1.97715	disease_pulldown_Healthy_IP_vs_Healthy_TotalRNA
NA	ENSG00000263072.10	13.1529	-2.05162	1.17275	0.0025368	0.021142	3.43617	disease_pulldown_Healthy_IP_vs_Healthy_TotalRNA
NA	HUERS-P2	5805.49	1.86622	0.93135	0.002542	0.0211688	3.12462	disease_pulldown_Healthy_IP_vs_Healthy_TotalRNA
NA	UCON97	2.19236	2.08342	1.23917	0.00254414	0.0211701	3.48822	disease_pulldown_Healthy_IP_vs_Healthy_TotalRNA
SNORD52	ENSG00000201754.1	2.70083	2.14976	1.53368	0.00255927	0.0212794	3.59448	disease_pulldown_Healthy_IP_vs_Healthy_TotalRNA
RNVU1-17	ENSG00000207349.1	14.4919	-1.80175	0.874304	0.00256812	0.0213198	3.01112	disease_pulldown_Healthy_IP_vs_Healthy_TotalRNA
NORAD	ENSG00000260032.2	32.832	1.67598	0.775668	0.00256692	0.0213198	2.80093	disease_pulldown_Healthy_IP_vs_Healthy_TotalRNA
NA	hsa-miR-6516-5p	30.546	-1.81651	0.888411	0.00257932	0.0213961	3.03296	disease_pulldown_Healthy_IP_vs_Healthy_TotalRNA
NA	hsa-piR-3234	4.47334	-2.00307	1.10265	0.00258742	0.0214446	3.34249	disease_pulldown_Healthy_IP_vs_Healthy_TotalRNA
NA	hsa-piR-6586	96.2154	-1.84659	0.917302	0.00258918	0.0214446	3.08137	disease_pulldown_Healthy_IP_vs_Healthy_TotalRNA
CRELD2	ENSG00000184164.15	1.67702	2.08689	1.2624	0.00259137	0.0214459	3.4823	disease_pulldown_Healthy_IP_vs_Healthy_TotalRNA
NA	hsa-miR-4785	37.6685	1.4393	0.630662	0.00259335	0.0214459	2.40169	disease_pulldown_Healthy_IP_vs_Healthy_TotalRNA
H4C6	ENSG00000274618.2	5.57495	-2.00648	1.11021	0.00260004	0.0214698	3.34715	disease_pulldown_Healthy_IP_vs_Healthy_TotalRNA
NA	hsa-miR-4751	3.08454	1.87446	0.946115	0.00260026	0.0214698	3.12692	disease_pulldown_Healthy_IP_vs_Healthy_TotalRNA
STARD13	ENSG00000133121.21	2.82284	2.09082	1.28527	0.00262763	0.021679	3.47905	disease_pulldown_Healthy_IP_vs_Healthy_TotalRNA
NA	hsa-piR-19121	1.80418	2.0736	1.78984	0.0026413	0.0217566	3.44717	disease_pulldown_Healthy_IP_vs_Healthy_TotalRNA
NA	hsa-miR-3925-3p	2.23905	2.01579	1.86375	0.00264302	0.0217566	3.35108	disease_pulldown_Healthy_IP_vs_Healthy_TotalRNA
CLTB	ENSG00000175416.16	3.66224	1.99126	1.09494	0.00264315	0.0217566	3.31029	disease_pulldown_Healthy_IP_vs_Healthy_TotalRNA
NA	hsa-miR-106b-3p	1.7205	1.98572	1.08798	0.00265017	0.0217975	3.29946	disease_pulldown_Healthy_IP_vs_Healthy_TotalRNA
NA	hsa-miR-636	16.4979	-1.57753	0.715304	0.00265496	0.0218201	2.62051	disease_pulldown_Healthy_IP_vs_Healthy_TotalRNA
SYMPK	ENSG00000125755.19	3.15845	2.00074	1.1128	0.00266164	0.0218582	3.322	disease_pulldown_Healthy_IP_vs_Healthy_TotalRNA
NOL11	ENSG00000130935.10	1.85515	2.0741	1.25585	0.00266803	0.0218938	3.44233	disease_pulldown_Healthy_IP_vs_Healthy_TotalRNA
MIR138-1	ENSG00000207954.1	2.3835	2.12937	1.50113	0.00267834	0.0219279	3.53264	disease_pulldown_Healthy_IP_vs_Healthy_TotalRNA
NA	hsa-piR-11666	7.52752	-2.04995	1.20431	0.00267759	0.0219279	3.40087	disease_pulldown_Healthy_IP_vs_Healthy_TotalRNA
NA	hsa-miR-3621	137.547	1.27444	0.549224	0.00267446	0.0219279	2.1143	disease_pulldown_Healthy_IP_vs_Healthy_TotalRNA
NA	hsa-miR-4786-3p	4.72074	1.78445	0.870556	0.00269278	0.0220292	2.95684	disease_pulldown_Healthy_IP_vs_Healthy_TotalRNA
RPP25	ENSG00000178718.7	2.85725	2.127	1.51825	0.00269807	0.0220387	3.52404	disease_pulldown_Healthy_IP_vs_Healthy_TotalRNA
NA	hsa-piR-28521	5.65182	2.11683	1.64667	0.00269636	0.0220387	3.50719	disease_pulldown_Healthy_IP_vs_Healthy_TotalRNA
NA	ERV24_Prim	78.8225	1.37277	0.60011	0.00270495	0.022078	2.27336	disease_pulldown_Healthy_IP_vs_Healthy_TotalRNA
NA	LTR16A1	9.82763	1.83525	0.919955	0.00272188	0.0221868	3.03532	disease_pulldown_Healthy_IP_vs_Healthy_TotalRNA
NA	MamSINE1	11.5613	1.58658	0.725237	0.00272451	0.0221868	2.62406	disease_pulldown_Healthy_IP_vs_Healthy_TotalRNA
NA	Y1_RNY1_repRNA	898.729	-1.02087	0.434932	0.00272392	0.0221868	1.68842	disease_pulldown_Healthy_IP_vs_Healthy_TotalRNA
TRRAP	ENSG00000196367.15	4.59343	1.99647	1.12143	0.00274395	0.0223281	3.29647	disease_pulldown_Healthy_IP_vs_Healthy_TotalRNA
NEFL	ENSG00000277586.4	30.2877	1.73786	0.836292	0.00275056	0.0223648	2.86822	disease_pulldown_Healthy_IP_vs_Healthy_TotalRNA
NA	hsa-piR-3226	8.73931	-2.10595	1.40557	0.00275903	0.0224166	3.47362	disease_pulldown_Healthy_IP_vs_Healthy_TotalRNA
NA	hsa-piR-16748	5.18124	2.00963	1.83902	0.00276603	0.0224564	3.31319	disease_pulldown_Healthy_IP_vs_Healthy_TotalRNA
MTND5P11	ENSG00000248923.1	3.50202	1.96218	1.07914	0.00280321	0.0227409	3.22423	disease_pulldown_Healthy_IP_vs_Healthy_TotalRNA
NA	hsa-miR-4432	4.39947	2.07753	1.31927	0.00281455	0.0228156	3.41083	disease_pulldown_Healthy_IP_vs_Healthy_TotalRNA
REX1BD	ENSG00000006015.18	8.89631	2.01584	1.17381	0.00283307	0.0229102	3.30592	disease_pulldown_Healthy_IP_vs_Healthy_TotalRNA
NA	hsa-piR-12240	5.0527	-2.01493	1.17151	0.00283058	0.0229102	3.30443	disease_pulldown_Healthy_IP_vs_Healthy_TotalRNA
NA	hsa-piR-19119	2.05998	1.9608	1.86981	0.0028358	0.0229102	3.21565	disease_pulldown_Healthy_IP_vs_Healthy_TotalRNA
NA	hsa-piR-8604	5.13689	1.92451	1.03183	0.00283061	0.0229102	3.15615	disease_pulldown_Healthy_IP_vs_Healthy_TotalRNA
NA	hsa-piR-18586	5.73406	1.88464	1.91852	0.00284124	0.0229102	3.09076	disease_pulldown_Healthy_IP_vs_Healthy_TotalRNA
NA	hsa-piR-25837	61.8524	-1.72152	0.829819	0.00283704	0.0229102	2.82324	disease_pulldown_Healthy_IP_vs_Healthy_TotalRNA
NA	hsa-miR-3197	18.2625	1.68553	0.802014	0.00284066	0.0229102	2.76422	disease_pulldown_Healthy_IP_vs_Healthy_TotalRNA
MACROD1	ENSG00000133315.12	3.01106	2.03617	1.22031	0.00285098	0.0229714	3.3369	disease_pulldown_Healthy_IP_vs_Healthy_TotalRNA
RCOR3	ENSG00000117625.14	9.9456	-2.08957	1.38924	0.00285573	0.022975	3.42427	disease_pulldown_Healthy_IP_vs_Healthy_TotalRNA
NA	hsa-piR-14646	7.51128	-1.9791	1.11368	0.00285447	0.022975	3.24324	disease_pulldown_Healthy_IP_vs_Healthy_TotalRNA
NA	hsa-miR-125a-5p	9.76741	1.71327	0.824871	0.00285892	0.0229833	2.80734	disease_pulldown_Healthy_IP_vs_Healthy_TotalRNA
NA	ENSG00000206952.3	8.61664	2.00628	1.81704	0.00286577	0.0230037	3.28669	disease_pulldown_Healthy_IP_vs_Healthy_TotalRNA
SNORA50A	ENSG00000281910.1	8.61664	2.00628	1.81704	0.00286577	0.0230037	3.28669	disease_pulldown_Healthy_IP_vs_Healthy_TotalRNA
PPFIBP1	ENSG00000110841.14	5.16301	1.99384	1.14255	0.00287639	0.0230424	3.26486	disease_pulldown_Healthy_IP_vs_Healthy_TotalRNA
NA	hsa-piR-23746	9.75165	1.96501	1.85752	0.00287681	0.0230424	3.21765	disease_pulldown_Healthy_IP_vs_Healthy_TotalRNA
NA	LTR69	4.14835	1.73692	0.845492	0.00287706	0.0230424	2.84416	disease_pulldown_Healthy_IP_vs_Healthy_TotalRNA
NA	hsa-miR-4749-3p	18.8761	1.18522	0.514021	0.00288843	0.0231161	1.93913	disease_pulldown_Healthy_IP_vs_Healthy_TotalRNA
NHLRC4	ENSG00000257108.2	5.31389	-2.08556	1.40099	0.00290218	0.023174	3.40988	disease_pulldown_Healthy_IP_vs_Healthy_TotalRNA
TNPO1	ENSG00000083312.19	5.53246	2.03141	1.22243	0.00289906	0.023174	3.32136	disease_pulldown_Healthy_IP_vs_Healthy_TotalRNA
NA	MER41A	11.5678	1.91442	1.02841	0.00290103	0.023174	3.13007	disease_pulldown_Healthy_IP_vs_Healthy_TotalRNA
NA	hsa-piR-33109	7.04567	2.05144	1.27517	0.00290685	0.0231939	3.35334	disease_pulldown_Healthy_IP_vs_Healthy_TotalRNA
NA	hsa-piR-23140	4.88023	-2.06586	1.32383	0.00291672	0.023238	3.37521	disease_pulldown_Healthy_IP_vs_Healthy_TotalRNA
SORBS2	ENSG00000154556.20	1.58763	1.94114	1.06645	0.00291561	0.023238	3.17143	disease_pulldown_Healthy_IP_vs_Healthy_TotalRNA
SNORA5A	ENSG00000206838.1	3.16602	2.05585	1.29627	0.00292966	0.0232889	3.3569	disease_pulldown_Healthy_IP_vs_Healthy_TotalRNA
RBM10	ENSG00000182872.16	4.64276	2.03996	1.25152	0.0029287	0.0232889	3.33095	disease_pulldown_Healthy_IP_vs_Healthy_TotalRNA
RPL35	ENSG00000136942.15	4.68609	1.91115	1.02763	0.00292659	0.0232889	3.12063	disease_pulldown_Healthy_IP_vs_Healthy_TotalRNA
NA	hsa-miR-6129	8.66791	1.44214	0.648375	0.00293657	0.0233265	2.35379	disease_pulldown_Healthy_IP_vs_Healthy_TotalRNA
NA	hsa-miR-494-5p	4.80771	2.0356	1.24429	0.00294138	0.0233474	3.32161	disease_pulldown_Healthy_IP_vs_Healthy_TotalRNA
MACROD2	ENSG00000172264.19	3.66855	2.07981	1.60814	0.00296249	0.0234974	3.38796	disease_pulldown_Healthy_IP_vs_Healthy_TotalRNA
SNORD72	ENSG00000212296.1	4.08428	1.97568	1.82609	0.00297105	0.0235304	3.21714	disease_pulldown_Healthy_IP_vs_Healthy_TotalRNA
QKI	ENSG00000112531.17	18.2241	1.4839	0.674348	0.00296889	0.0235304	2.41634	disease_pulldown_Healthy_IP_vs_Healthy_TotalRNA
SNORA19	ENSG00000207468.1	9.02983	2.08439	1.53238	0.00298136	0.0235945	3.39169	disease_pulldown_Healthy_IP_vs_Healthy_TotalRNA
NA	L1M4c	13.2089	1.46211	0.662234	0.00298585	0.0236125	2.37865	disease_pulldown_Healthy_IP_vs_Healthy_TotalRNA
BRD7P2	ENSG00000184100.6	2.50446	2.04605	1.70757	0.00299726	0.0236852	3.3259	disease_pulldown_Healthy_IP_vs_Healthy_TotalRNA
NA	hsa-piR-30695	49.7189	-1.68241	0.81224	0.00302219	0.0238645	2.72928	disease_pulldown_Healthy_IP_vs_Healthy_TotalRNA
ADARB1	ENSG00000197381.18	5.39091	1.84841	0.96595	0.00303489	0.0239472	2.9958	disease_pulldown_Healthy_IP_vs_Healthy_TotalRNA
PPP1CC	ENSG00000186298.12	4.87961	2.00233	1.19789	0.00305721	0.0240877	3.24017	disease_pulldown_Healthy_IP_vs_Healthy_TotalRNA
NA	hsa-piR-32912	8.61433	-1.82195	0.939899	0.0030572	0.0240877	2.94829	disease_pulldown_Healthy_IP_vs_Healthy_TotalRNA
NA	hsa-miR-10395-3p	29.5352	1.81581	0.934258	0.00306439	0.0241264	2.93709	disease_pulldown_Healthy_IP_vs_Healthy_TotalRNA
NA	hsa-piR-9669	10.0565	2.06582	1.41898	0.00307462	0.0241891	3.33916	disease_pulldown_Healthy_IP_vs_Healthy_TotalRNA
SRRM2	ENSG00000167978.18	16.9701	1.45586	0.662942	0.00308072	0.0242192	2.35244	disease_pulldown_Healthy_IP_vs_Healthy_TotalRNA
NA	hsa-piR-5278	58.7746	-1.73904	0.863722	0.00308722	0.0242525	2.80897	disease_pulldown_Healthy_IP_vs_Healthy_TotalRNA
NA	L4_B_Mam	53.201	1.35986	0.60922	0.00309197	0.024272	2.19604	disease_pulldown_Healthy_IP_vs_Healthy_TotalRNA
NA	hsa-miR-619-5p	345.382	-1.55272	0.725386	0.00312209	0.0244904	2.50144	disease_pulldown_Healthy_IP_vs_Healthy_TotalRNA
ARHGAP11A-SCG5	ENSG00000288864.1	2.27842	2.06357	1.53612	0.00312716	0.0245122	3.32362	disease_pulldown_Healthy_IP_vs_Healthy_TotalRNA
NA	hsa-piR-22891	4.73037	1.98	1.78033	0.0031377	0.0245587	3.1874	disease_pulldown_Healthy_IP_vs_Healthy_TotalRNA
NA	hsa-miR-4724-5p	18.5634	-1.43815	0.655066	0.00313681	0.0245587	2.31512	disease_pulldown_Healthy_IP_vs_Healthy_TotalRNA
NA	hsa-piR-25131	8.33416	2.0188	1.71395	0.00314041	0.0245619	3.24974	disease_pulldown_Healthy_IP_vs_Healthy_TotalRNA
SENP3	ENSG00000161956.13	4.93687	1.42453	0.647553	0.00314578	0.0245859	2.29251	disease_pulldown_Healthy_IP_vs_Healthy_TotalRNA
ELL2	ENSG00000118985.16	5.88583	2.06137	1.51131	0.00314997	0.0246006	3.31686	disease_pulldown_Healthy_IP_vs_Healthy_TotalRNA
NA	hsa-miR-149-5p	14.2059	1.72298	0.856453	0.00317476	0.0247761	2.76704	disease_pulldown_Healthy_IP_vs_Healthy_TotalRNA
NA	hsa-piR-837	2.12471	2.02199	1.29645	0.00321928	0.0251052	3.23566	disease_pulldown_Healthy_IP_vs_Healthy_TotalRNA
RAB8A	ENSG00000167461.12	1.31565	2.05121	1.50109	0.00322751	0.025151	3.2808	disease_pulldown_Healthy_IP_vs_Healthy_TotalRNA
NA	ENSG00000257767.3	3.11186	2.03421	1.35252	0.00323897	0.0251912	3.2522	disease_pulldown_Healthy_IP_vs_Healthy_TotalRNA
NA	hsa-piR-32855	2.25794	1.95557	1.78712	0.00323971	0.0251912	3.12646	disease_pulldown_Healthy_IP_vs_Healthy_TotalRNA
NA	Charlie10	3.11104	1.659	0.808445	0.00323974	0.0251912	2.65233	disease_pulldown_Healthy_IP_vs_Healthy_TotalRNA
NA	ENSG00000272163.2	13.1989	1.81313	0.948863	0.00324577	0.0252197	2.89785	disease_pulldown_Healthy_IP_vs_Healthy_TotalRNA
NA	hsa-piR-13420	32.9684	-1.79513	0.930263	0.00324868	0.0252239	2.86896	disease_pulldown_Healthy_IP_vs_Healthy_TotalRNA
NA	hsa-miR-3616-3p	1.59857	2.04492	1.55322	0.00325281	0.0252376	3.26769	disease_pulldown_Healthy_IP_vs_Healthy_TotalRNA
NA	ENSG00000285958.1	58.0905	1.99664	1.24256	0.00328422	0.0254443	3.18346	disease_pulldown_Healthy_IP_vs_Healthy_TotalRNA
NA	hsa-piR-2707	5.17048	1.89172	1.84132	0.00328281	0.0254443	3.01617	disease_pulldown_Healthy_IP_vs_Healthy_TotalRNA
NA	hsa-piR-33114	4.20614	-1.92097	1.09555	0.0033078	0.0256073	3.05748	disease_pulldown_Healthy_IP_vs_Healthy_TotalRNA
NA	hsa-miR-6821-3p	8.7943	-1.86968	1.02226	0.00331005	0.0256073	2.97585	disease_pulldown_Healthy_IP_vs_Healthy_TotalRNA
ND5	ENSG00000198786.2	23.1572	1.44231	0.666352	0.00333894	0.0258121	2.29064	disease_pulldown_Healthy_IP_vs_Healthy_TotalRNA
NA	hsa-piR-3434	7.79608	1.71951	0.866187	0.00334687	0.0258547	2.72965	disease_pulldown_Healthy_IP_vs_Healthy_TotalRNA
NA	hsa-piR-18777	5.62241	1.86248	1.84922	0.00336644	0.0259871	2.95248	disease_pulldown_Healthy_IP_vs_Healthy_TotalRNA
NA	HERV1_I	6092.66	1.77419	0.920118	0.00337513	0.0260353	2.8111	disease_pulldown_Healthy_IP_vs_Healthy_TotalRNA
NA	hsa-miR-151b	1.3578	2.02153	1.37226	0.00338345	0.0260648	3.20199	disease_pulldown_Healthy_IP_vs_Healthy_TotalRNA
SNORD2	ENSG00000238942.1	25.4874	1.93484	1.13175	0.00338628	0.0260648	3.06468	disease_pulldown_Healthy_IP_vs_Healthy_TotalRNA
NA	hsa-miR-6879-3p	8.35351	1.53099	0.724477	0.00338487	0.0260648	2.425	disease_pulldown_Healthy_IP_vs_Healthy_TotalRNA
NA	hsa-piR-14785	16.0043	1.98545	1.24584	0.00340311	0.0261755	3.14119	disease_pulldown_Healthy_IP_vs_Healthy_TotalRNA
RPLP0	ENSG00000089157.16	2.11862	1.99939	1.2915	0.00341337	0.026179	3.16314	disease_pulldown_Healthy_IP_vs_Healthy_TotalRNA
NA	ENSG00000210156.1	120.492	1.92757	1.12238	0.00340704	0.026179	3.04951	disease_pulldown_Healthy_IP_vs_Healthy_TotalRNA
NA	hsa-piR-33049	4.36109	1.82124	1.86816	0.00341006	0.026179	2.88129	disease_pulldown_Healthy_IP_vs_Healthy_TotalRNA
NA	hsa-miR-6848-5p	16.5458	-1.07635	0.478131	0.00341293	0.026179	1.70284	disease_pulldown_Healthy_IP_vs_Healthy_TotalRNA
NA	hsa-piR-20117	24.8892	-1.91289	1.09902	0.00341606	0.0261808	3.02622	disease_pulldown_Healthy_IP_vs_Healthy_TotalRNA
NA	hsa-miR-6862-5p	4.41623	-1.86305	1.0276	0.00342833	0.026256	2.94506	disease_pulldown_Healthy_IP_vs_Healthy_TotalRNA
NA	hsa-miR-499a-3p	7.80898	-1.94054	1.15039	0.0034314	0.0262607	3.0674	disease_pulldown_Healthy_IP_vs_Healthy_TotalRNA
NA	hsa-piR-9641	3.14542	2.01924	1.40225	0.00344309	0.0262748	3.19133	disease_pulldown_Healthy_IP_vs_Healthy_TotalRNA
OSBPL8	ENSG00000091039.17	2.44473	2.01007	1.34507	0.00343955	0.0262748	3.17684	disease_pulldown_Healthy_IP_vs_Healthy_TotalRNA
MEFV	ENSG00000103313.14	4.87864	-1.98334	1.25135	0.00344309	0.0262748	3.13459	disease_pulldown_Healthy_IP_vs_Healthy_TotalRNA
NA	hsa-piR-1513	272.399	-1.54351	0.735508	0.00343651	0.0262748	2.43946	disease_pulldown_Healthy_IP_vs_Healthy_TotalRNA
SPIN1	ENSG00000106723.17	8.65187	1.93462	1.14393	0.00345786	0.0263498	3.0552	disease_pulldown_Healthy_IP_vs_Healthy_TotalRNA
LANCL2	ENSG00000132434.10	3.11443	1.87455	1.04669	0.00345627	0.0263498	2.96033	disease_pulldown_Healthy_IP_vs_Healthy_TotalRNA
NA	hsa-piR-22046	2.27875	2.01963	1.53274	0.00346091	0.0263543	3.1893	disease_pulldown_Healthy_IP_vs_Healthy_TotalRNA
NA	hsa-piR-597	1.26079	2.01145	1.58505	0.00346688	0.0263809	3.1755	disease_pulldown_Healthy_IP_vs_Healthy_TotalRNA
NA	hsa-miR-3613-3p	27.6772	1.30653	0.594769	0.00347889	0.0264534	2.06107	disease_pulldown_Healthy_IP_vs_Healthy_TotalRNA
KIF3C	ENSG00000084731.15	19.853	1.74807	0.903714	0.00349016	0.0265203	2.7557	disease_pulldown_Healthy_IP_vs_Healthy_TotalRNA
SAFB2	ENSG00000130254.12	6.43362	1.93551	1.15418	0.00350489	0.0266133	3.04824	disease_pulldown_Healthy_IP_vs_Healthy_TotalRNA
SNORD15A	ENSG00000206941.1	7.21217	1.97522	1.24917	0.00351589	0.0266778	3.1087	disease_pulldown_Healthy_IP_vs_Healthy_TotalRNA
CCDC97	ENSG00000142039.4	1.67235	1.99121	1.30559	0.00352918	0.0267596	3.13122	disease_pulldown_Healthy_IP_vs_Healthy_TotalRNA
MBNL2	ENSG00000139793.21	4.51961	1.96295	1.22118	0.00353437	0.02678	3.08613	disease_pulldown_Healthy_IP_vs_Healthy_TotalRNA
MYOCOS	ENSG00000283683.2	112.633	-1.77881	0.940455	0.00355507	0.0269177	2.79266	disease_pulldown_Healthy_IP_vs_Healthy_TotalRNA
[truncated: 9,308 more rows]
